# Supplementary material for: A lignin-derived material improves plant nutrient bioavailability and growth through its metal chelating capacity
Source: Nat Commun. 2023 Aug 11;14:4866. doi: 10.1038/s41467-023-40497-2 (PMC10421960; doi:10.1038/s41467-023-40497-2)
Supplement: Supplementary file 5 — Supplementary Data 1 [file 41467_2023_40497_MOESM5_ESM.xlsx]

## Sheet: Sheet1
ID	MSU_ID	Description	baseMean	log2FoldChange	lfcSE	stat	pvalue	padj	Control_1	Control_2	Control_3	HSAL_1	HSAL_2	HSAL_3
Os01g0237500	LOC_Os01g13610	NmrA-like family protein.	332.67	11.931	1.1863	10.0573	8.52928e-24	4.01191e-22	0	0	0	670.853	712.273	612.895
Os03g0369000	LOC_Os03g25340	Similar to Peroxidase 1.	198.1	11.183	1.19251	9.37771	6.74191e-21	2.54371e-19	0	0	0	428.757	434.674	325.166
Os03g0130200	LOC_Os03g03800	Conserved hypothetical protein.	299.68	10.8177	1.18736	9.1107	8.18485e-20	2.81467e-18	0	0	0.986631	622.207	641.145	533.742
Os03g0130100	LOC_Os03g03790	Similar to Acyl-activating enzyme 11.	149.64	10.7789	1.19483	9.02126	1.85943e-19	6.1937e-18	0	0	0	289.609	340.824	267.406
LOC_Os03g25360	LOC_Os03g25360	peroxidase precursor, putative, expressed	139.795	10.6793	1.20074	8.89395	5.89735e-19	1.89884e-17	0	0	0	350.699	280.562	207.507
Os01g0508500	LOC_Os01g32460	Conserved hypothetical protein.	690.976	10.1412	0.73028	13.8867	7.6301e-44	9.52835e-42	3.09765	0	0	1480.85	1362.31	1299.59
Os01g0522400	LOC_Os01g33869	Armadillo-like helical domain containing protein.	281.445	9.84069	1.0303	9.55131	1.28073e-21	5.18214e-20	0	1.04088	0.986631	544.149	541.367	601.129
Os06g0296900	LOC_Os06g19300	Conserved hypothetical protein.	266.822	9.17577	0.848446	10.8148	2.9295e-27	1.70543e-25	0	1.04088	1.97326	610.894	455.42	531.603
Os04g0205200	None	NB-ARC domain containing protein.	45.5282	9.06171	1.22675	7.38674	1.50477e-13	3.07758e-12	0	0	0	79.19	85.947	108.032
Os07g0456033	None	Hypothetical gene.	39.9	8.87189	1.23841	7.16394	7.83903e-13	1.48418e-11	0	0	0	85.9777	97.8017	55.6205
Os03g0289800	LOC_Os03g18030	Similar to Leucoanthocyanidin dioxygenase-like protein.	36.0593	8.72579	1.24144	7.02877	2.08357e-12	3.80443e-11	0	0	0	76.9274	85.947	53.4812
Os12g0116700	LOC_Os12g02450	Similar to WRKY transcription factor 64.	189.398	8.68626	0.852171	10.1931	2.12888e-24	1.04617e-22	1.54882	0	0.986631	405	343.788	385.065
Os08g0374600	LOC_Os08g28710	Similar to Receptor kinase-like protein.	34.1186	8.64731	1.26912	6.81361	9.51802e-12	1.60268e-10	0	0	0	29.4134	79.0317	96.2662
Os08g0203400	LOC_Os08g10310	Protein kinase, core domain containing protein.	65.1703	8.61365	1.21118	7.1118	1.14543e-12	2.1318e-11	0.774412	0	0	139.148	119.535	131.564
Os01g0237750	LOC_Os01g13610	Hypothetical conserved gene.	32.6011	8.57906	1.24203	6.90729	4.93995e-12	8.59604e-11	0	0	0	67.8772	59.2738	68.456
LOC_Os07g06540	LOC_Os07g06540	zinc finger, C3HC4 type domain containing protein, expressed	31.1403	8.51325	1.24775	6.82289	8.92295e-12	1.51059e-10	0	0	0	56.5643	54.3343	75.9433
Os07g0539200	LOC_Os07g35500	Conserved hypothetical protein.	31.0182	8.50823	1.24697	6.8231	8.90953e-12	1.50912e-10	0	0	0	65.6146	69.1527	51.342
Os11g0664800	LOC_Os11g44340	Hypothetical conserved gene.	51.8716	8.28391	1.21934	6.79378	1.09233e-11	1.82689e-10	0	1.04088	0	93.8967	113.608	102.684
Os01g0522100	LOC_Os01g33869	Conserved hypothetical protein.	26.1985	8.26154	1.27006	6.50484	7.77752e-11	1.17657e-09	0	0	0	75.7962	37.54	43.8546
Os03g0285300	LOC_Os03g17680	Conserved hypothetical protein.	417.68	8.23821	0.498978	16.5102	3.10007e-61	6.49464e-59	2.32324	2.08175	3.94652	889.191	868.361	740.18
Os09g0379600	LOC_Os09g21180	Similar to Homeobox-leucine zipper protein HOX25.	24.9298	8.18996	1.27189	6.43919	1.20116e-10	1.76755e-09	0	0	0	69.0084	34.5764	45.9938
Os04g0178300	LOC_Os04g09900	Similar to Isoform 3 of Syn-copalyl diphosphate synthase.	24.6141	8.17628	1.26955	6.44031	1.19229e-10	1.75612e-09	0	0	0	42.9889	66.189	38.5065
Os06g0239400	None	Hypothetical protein.	22.3847	8.03912	1.27353	6.31249	2.74588e-10	3.89064e-09	0	0	0	36.2012	55.3222	42.785
LOC_Os04g39360	LOC_Os04g39360	heavy metal transport/detoxification protein, putative, expressed	114.873	7.95941	0.862744	9.22569	2.81737e-20	1.00242e-18	0.774412	0	1.97326	261.327	200.543	224.621
Os01g0963000	LOC_Os01g73200	Similar to Peroxidase BP 1 precursor.	178.548	7.86876	0.674115	11.6727	1.75692e-31	1.28026e-29	3.87206	0	0	401.607	317.115	348.697
Os03g0369250	None	Hypothetical protein.	18.3239	7.74723	1.3167	5.8838	4.00941e-09	4.96214e-08	0	0	0	54.3017	38.5279	17.114
Os03g0138700	LOC_Os03g04570	TGF-beta receptor, type I/II extracellular region family protein.	17.727	7.69997	1.29225	5.95859	2.54427e-09	3.22402e-08	0	0	0	38.4637	32.6006	35.2976
Os10g0326200	LOC_Os10g17910	Similar to Protein kinase domain containing protein.	17.5788	7.68581	1.30615	5.88433	3.99675e-09	4.94839e-08	0	0	0	50.9079	25.6853	28.8799
Os07g0663900	LOC_Os07g46860	Similar to Oxidoreductase, short chain dehydrogenase/reductase family protein, expressed.	15.241	7.48207	1.31069	5.7085	1.13979e-08	1.31839e-07	0	0	0	30.5447	26.6732	34.228
Os11g0622700	None	Non-protein coding transcript.	14.5315	7.41324	1.31775	5.62568	1.84777e-08	2.07038e-07	0	0	0	33.9386	28.649	24.6014
LOC_Os07g04940	LOC_Os07g04940	uncharacterized PE-PGRS family protein PE_PGRS54 precursor, putative, expressed	51.6232	7.38118	1.0815	6.82493	8.79668e-12	1.4916e-10	0	0	1.97326	123.31	123.487	60.9686
Os03g0182000	LOC_Os03g08410	Similar to flavin-dependent monooxygenase 1.	202.791	7.1808	0.514133	13.9668	2.48523e-44	3.14046e-42	0	3.12263	5.91978	441.202	431.711	334.792
Os01g0793800	LOC_Os01g58130	Conserved hypothetical protein.	43.8088	7.14145	1.07276	6.6571	2.79288e-11	4.48043e-10	0	1.04088	0.986631	83.7152	82.9833	94.1269
Os01g0191200	LOC_Os01g09540	Similar to Acid phosphatase.	42.7323	7.10798	1.08016	6.58048	4.68944e-11	7.31295e-10	0	0	1.97326	79.19	105.705	69.5256
Os02g0212400	LOC_Os02g12080	Conserved hypothetical protein.	11.1816	7.03489	1.37082	5.13189	2.86848e-07	2.70408e-06	0	0	0	30.5447	23.7095	12.8355
Os01g0821300	LOC_Os01g60600	Hypothetical conserved gene.	260.013	7.01131	0.435158	16.1121	2.09859e-58	4.05016e-56	1.54882	4.1635	6.90641	421.97	591.75	533.742
LOC_Os06g38580	LOC_Os06g38580	expressed protein	10.7895	6.97961	1.44126	4.84273	1.28069e-06	1.07918e-05	0	0	0	46.3827	10.8669	7.48737
Os01g0108400	LOC_Os01g01840	Helix-loop-helix DNA-binding domain containing protein.	10.6979	6.97031	1.38288	5.04045	4.64449e-07	4.20407e-06	0	0	0	31.676	20.7458	11.7659
LOC_Os09g26490	LOC_Os09g26490	alpha/beta hydrolase fold, putative, expressed	10.4726	6.94343	1.38102	5.02774	4.96295e-07	4.47199e-06	0	0	0	20.3631	29.6369	12.8355
LOC_Os09g13380	LOC_Os09g13380	retrotransposon protein, putative, Ty1-copia subclass, expressed	10.4853	6.94188	1.36713	5.07769	3.82054e-07	3.51216e-06	0	0	0	24.8883	18.77	19.2532
Os10g0326100	LOC_Os10g17890	Similar to Protein kinase domain containing protein, expressed.	10.3318	6.92333	1.38095	5.01345	5.34624e-07	4.79701e-06	0	0	0	21.4944	27.6611	12.8355
LOC_Os06g38640	LOC_Os06g38640	receptor-like protein kinase precursor, putative, expressed	10.2831	6.91424	1.36999	5.04693	4.48957e-07	4.0731e-06	0	0	0	23.757	19.7579	18.1836
Os01g0108500	LOC_Os01g01840	Protein of unknown function DUF3778 domain containing protein.	10.252	6.9106	1.37976	5.00854	5.48452e-07	4.90725e-06	0	0	0	15.838	16.7942	28.8799
Os06g0296967	None	Hypothetical protein.	19.1182	6.8361	1.29081	5.29597	1.18387e-07	1.17699e-06	0	1.04088	0	26.0196	39.5158	48.1331
Os02g0184700	LOC_Os02g09200	Cytochrome P450 family protein.	9.62137	6.82073	1.42924	4.77229	1.8214e-06	1.49332e-05	0	0	0	6.78772	17.7821	33.1584
Os03g0172400	LOC_Os03g07620	Proteinase inhibitor I25, cystatin, conserved region domain containing protein.	9.55709	6.81237	1.39479	4.88417	1.03868e-06	8.86745e-06	0	0	0	14.7067	27.6611	14.9747
Os02g0484200	LOC_Os02g28220	Transferase family protein.	9.51933	6.80727	1.40809	4.83441	1.33539e-06	1.1226e-05	0	0	0	9.05029	26.6732	21.3925
LOC_Os12g27220	LOC_Os12g27220	transferase family protein, putative, expressed	9.53464	6.80301	1.41602	4.8043	1.5529e-06	1.28912e-05	0	0	0	21.4944	7.90317	27.8102
Os01g0123500	LOC_Os01g03270	Conserved hypothetical protein.	8.87125	6.70473	1.40979	4.75585	1.97615e-06	1.61231e-05	0	0	0	14.7067	25.6853	12.8355
LOC_Os01g32450	LOC_Os01g32450	expressed protein	8.86337	6.70001	1.3998	4.78642	1.69787e-06	1.39961e-05	0	0	0	16.9693	14.8184	21.3925
Os03g0236200	LOC_Os03g13300	Similar to Glutamate decarboxylase isozyme 3 (EC 4.1.1.15).	1313.78	6.64673	0.18257	36.4065	3.35759e-290	2.67297e-286	29.4277	19.7766	27.6257	2776.18	2620.89	2408.79
Os03g0277600	LOC_Os03g16950	Similar to (clone wusl1032) mRNA sequence.	8.39212	6.62542	1.54787	4.28034	1.86609e-05	0.000126353	0	0	0	14.7067	34.5764	1.06962
LOC_Os01g71570	LOC_Os01g71570	expressed protein	7.91348	6.53394	1.45746	4.4831	7.35672e-06	5.39042e-05	0	0	0	27.1509	12.8426	7.48737
LOC_Os04g56000	LOC_Os04g56000	AGAP001055-PA, putative, expressed	28.2066	6.53163	1.12707	5.79525	6.82214e-09	8.13649e-08	1.54882	0	0	78.0587	54.3343	35.2976
Os03g0356526	LOC_Os03g24100	Hypothetical conserved gene.	14.917	6.47003	1.34218	4.82054	1.43169e-06	1.19773e-05	0	1.04088	0	49.7766	23.7095	14.9747
LOC_Os11g11650	LOC_Os11g11650	expressed protein	7.50555	6.45851	1.44532	4.46857	7.87424e-06	5.7353e-05	0	0	0	21.4944	12.8426	10.6962
Os01g0700500	LOC_Os01g50490	Similar to Flavonoid 3-monooxygenase.	126.673	6.35155	0.503766	12.6081	1.90417e-36	1.74242e-34	2.32324	1.04088	5.91978	227.388	280.562	242.805
LOC_Os11g12760	LOC_Os11g12760	O-methyltransferase, putative, expressed	6.70977	6.29935	1.5581	4.04297	5.27781e-05	0.000323641	0	0	0	3.39386	6.91527	29.9495
Os01g0942300	LOC_Os01g71474	Similar to Beta glucanase precursor (EC 3.2.1.73) (Fragment).	12.2587	6.18871	1.34186	4.61203	3.98756e-06	3.08803e-05	0	0	0.986631	23.757	30.6248	18.1836
Os03g0289850	None	Hypothetical gene.	6.14222	6.17731	1.53676	4.0197	5.82712e-05	0.000354526	0	0	0	5.65643	23.7095	7.48737
Os01g0508100	LOC_Os01g32380	Ferritin/ribonucleotide reductase-like family protein.	222.762	6.16575	0.365395	16.8742	6.96827e-64	1.50951e-61	6.1953	4.1635	7.89304	485.322	455.42	377.577
Os01g0820750	None	Non-protein coding transcript.	6.10375	6.16495	1.49285	4.12965	3.63323e-05	0.000230793	0	0	0	9.05029	15.8063	11.7659
LOC_Os03g07640	LOC_Os03g07640	transposon protein, putative, CACTA, En/Spm sub-class, expressed	6.11308	6.16156	1.50859	4.08432	4.42062e-05	0.000275642	0	0	0	14.7067	5.92738	16.0444
Os03g0335200	LOC_Os03g21710	Similar to WRKY1 (WRKY transcription factor 17).	11.8885	6.14411	1.35246	4.54292	5.54806e-06	4.16288e-05	0	0	0.986631	23.757	31.6127	14.9747
Os01g0226600	LOC_Os01g12680	Similar to C4-dicarboxylate transporter/malic acid transport protein.	21.9322	6.12255	1.1268	5.43357	5.52374e-08	5.78802e-07	0	1.04088	0.986631	56.5643	35.5643	37.4368
Os02g0811800	LOC_Os02g56700	Similar to Cinnamoyl-CoA reductase (EC 1.2.1.44).	124.627	6.06013	0.464537	13.0455	6.73771e-39	6.8989e-37	3.09765	3.12263	4.93315	253.408	248.95	234.248
Os10g0343400	LOC_Os10g20260	Cellulose synthase family protein.	5.5852	6.03072	1.53003	3.94157	8.09508e-05	0.000476007	0	0	0	16.9693	6.91527	9.62662
LOC_Os11g25070	LOC_Os11g25070	retrotransposon protein, putative, unclassified, expressed	5.46571	6.00353	1.51899	3.95231	7.7399e-05	0.000457526	0	0	0	11.3129	11.8548	9.62662
Os02g0271600	LOC_Os02g17150	Similar to Subtilase.	10.6325	5.97805	1.35942	4.39749	1.09509e-05	7.76486e-05	0	0	0.986631	21.4944	17.7821	23.5317
LOC_Os06g22200	LOC_Os06g22200	expressed protein	5.36272	5.9736	1.57748	3.78681	0.000152593	0.000843246	0	0	0	18.1006	10.8669	3.20887
Os02g0539200	LOC_Os02g33590	Zinc finger, RING/FYVE/PHD-type domain containing protein.	9.94731	5.88495	1.40862	4.1778	2.94346e-05	0.000190125	0	1.04088	0	11.3129	35.5643	11.7659
Os02g0471300	LOC_Os02g27200	Monooxygenase, FAD-binding domain containing protein.	36.3851	5.87726	0.819385	7.17278	7.34922e-13	1.39802e-11	1.54882	0	1.97326	54.3017	77.0559	83.4307
LOC_Os11g46010	LOC_Os11g46010	retrotransposon protein, putative, unclassified, expressed	198.387	5.86829	0.36619	16.0253	8.51094e-58	1.60368e-55	9.29294	3.12263	6.90641	339.386	485.057	346.558
Os10g0152400	None	Hypothetical protein.	63.4489	5.8447	0.618719	9.44645	3.50507e-21	1.35891e-19	0.774412	6.24525	0	123.31	128.426	121.937
Os01g0959100	LOC_Os01g72900	Similar to Abscisic stress ripening protein 1.	4.68093	5.78295	1.59169	3.63321	0.000279912	0.00145148	0	0	0	7.919	14.8184	5.34812
Os03g0318400	LOC_Os03g20290	Peptidase A1 domain containing protein.	305.143	5.77445	0.289782	19.9269	2.37978e-88	1.0826e-85	14.7138	7.28613	9.86631	701.397	579.895	517.698
Os01g0935000	LOC_Os01g70870	Zinc finger, C2H2-type domain containing protein.	4.46394	5.7094	1.62723	3.50865	0.000450383	0.00221909	0	0	0	6.78772	3.95158	16.0444
Os03g0287400	LOC_Os03g17810	Similar to LOB domain protein 4.	8.74535	5.69493	1.40817	4.04422	5.24984e-05	0.000322174	0.774412	0	0	26.0196	12.8426	12.8355
Os02g0303000	None	Hypothetical gene.	4.34494	5.67449	1.6929	3.35193	0.000802512	0.00371172	0	0	0	10.1816	14.8184	1.06962
Os01g0891700	LOC_Os01g66760	Leucine-rich repeat, N-terminal domain containing protein.	4.35068	5.66954	1.63557	3.46639	0.000527495	0.00255554	0	0	0	12.4441	2.96369	10.6962
Os02g0749700	LOC_Os02g51440	Laccase, Lignin biosynthesis, Response to Cu stress of rice roots	4.28662	5.65779	1.65691	3.41466	0.000638624	0.0030312	0	0	0	2.26257	13.8305	9.62662
Os01g0346600	LOC_Os01g24430	Conserved hypothetical protein.	4.13894	5.60603	1.70216	3.29348	0.000989537	0.0044747	0	0	0	1.13129	10.8669	12.8355
Os01g0768333	LOC_Os01g56240	Auxin responsive SAUR protein family protein.	8.21579	5.60209	1.40862	3.97702	6.97853e-05	0.000416931	0	0	0.986631	13.5754	19.7579	14.9747
Os07g0142600	LOC_Os07g04960	Similar to Vegetative cell wall protein gp1.	22.7232	5.57238	0.968082	5.7561	8.6078e-09	1.01221e-07	0	1.04088	1.97326	53.1704	26.6732	53.4812
Os01g0748950	LOC_Os01g54515	Similar to predicted protein.	4.04264	5.56912	1.63043	3.41575	0.000636073	0.00302045	0	0	0	5.65643	7.90317	10.6962
LOC_Os07g35770	LOC_Os07g35770	TKL_IRAK_DUF26-ld.4 - DUF26 kinases have homology to DUF26 containing loci	4.04193	5.5618	1.72406	3.22599	0.00125537	0.00551928	0	0	0	14.7067	0.987896	8.55699
Os03g0369600	LOC_Os03g25370	Similar to Class III peroxidase 48.	792.327	5.52843	0.302003	18.3058	7.43244e-75	2.15162e-72	48.788	23.9401	26.639	1778.38	1461.1	1415.11
Os01g0326300	LOC_Os01g22249	Haem peroxidase, plant/fungal/bacterial family protein.	3.90548	5.51726	1.64394	3.35611	0.000790465	0.00366132	0	0	0	10.1816	7.90317	5.34812
Os09g0547500	LOC_Os09g37540	Lysine decarboxylase-like protein, Response to abiotic stresses	3.90548	5.51726	1.64394	3.35611	0.000790465	0.00366132	0	0	0	10.1816	7.90317	5.34812
LOC_Os02g05070	LOC_Os02g05070	expressed protein	3.90213	5.51616	1.66693	3.30919	0.000935678	0.0042555	0	0	0	11.3129	8.89106	3.20887
Os08g0402001	None	Hypothetical conserved gene.	33.8396	5.48314	0.802989	6.82841	8.58627e-12	1.45903e-10	3.87206	0	0	98.4219	62.2375	38.5065
Os07g0214900	LOC_Os07g11440	Similar to Chalcone synthase C2 (EC 2.3.1.74) (Naringenin-chalcone synthase C2).	449.704	5.45743	0.7447	7.32835	2.32996e-13	4.64882e-12	8.51853	8.32701	43.4117	865.434	890.094	882.44
Os08g0425700	LOC_Os08g32970	Similar to Annexin-like protein.	13.3768	5.45382	1.19935	4.54731	5.43372e-06	4.08478e-05	1.54882	0	0	29.4134	24.6974	24.6014
Os01g0261600	None	Similar to agmatine coumaroyltransferase.	3.71024	5.44409	1.74286	3.12366	0.00178619	0.00753371	0	0	0	11.3129	9.87896	1.06962
LOC_Os01g39136	LOC_Os01g39136	retrotransposon protein, putative, unclassified, expressed	3.65192	5.42444	1.68641	3.21657	0.00129734	0.00567439	0	0	0	3.39386	8.89106	9.62662
Os01g0602400	LOC_Os01g41810	Similar to Cytochrome P450 monooxygenase CYP72A5 (Fragment).	3.64858	5.4233	1.6756	3.23663	0.00120951	0.00534272	0	0	0	4.52514	9.87896	7.48737
LOC_Os06g19250	LOC_Os06g19250	expressed protein	79.3142	5.39718	0.495768	10.8865	1.33671e-27	7.94145e-26	3.87206	6.24525	0.986631	159.511	175.845	129.425
Os01g0949750	LOC_Os01g72130	Similar to Glutathione S-transferase GST 28 (Fragment).	58.595	5.39666	0.580937	9.28959	1.5489e-20	5.62425e-19	4.64647	1.04088	1.97326	107.472	89.8985	146.539
Os01g0892500	LOC_Os01g66840	Similar to carboxylic ester hydrolase.	13.1268	5.39247	1.18782	4.53981	5.63049e-06	4.21975e-05	0.774412	1.04088	0	22.6257	28.649	25.671
Os01g0595201	LOC_Os01g41200	Similar to metal ion binding protein.	7.12754	5.38467	1.50113	3.58708	0.000334401	0.00169998	0	0	0.986631	28.2822	4.93948	8.55699
LOC_Os12g38370	LOC_Os12g38370	RALFL41 - Rapid ALkalinization Factor RALF family protein precursor, expressed	19.6246	5.37547	0.99801	5.38619	7.1967e-08	7.40458e-07	0.774412	2.08175	0	36.2012	57.298	21.3925
LOC_Os02g14540	LOC_Os02g14540	UDP-glucoronosyl and UDP-glucosyl transferase domain containing protein, expressed	3.51476	5.3671	1.69065	3.17457	0.00150058	0.00645473	0	0	0	7.919	8.89106	4.2785
Os01g0700400	None	Hypothetical protein.	44.602	5.35504	0.640836	8.35633	6.4697e-17	1.77146e-15	3.09765	2.08175	0.986631	85.9777	89.8985	85.5699
LOC_Os12g34096	LOC_Os12g34096	expressed protein	3.49016	5.34969	1.77556	3.01295	0.00258718	0.0103535	0	0	0	15.838	2.96369	2.13925
LOC_Os10g39280	LOC_Os10g39280	retrotransposon protein, putative, unclassified	3.47654	5.34487	1.79995	2.96945	0.00298332	0.0117068	0	0	0	15.838	3.95158	1.06962
Os03g0226200	LOC_Os03g12510	Non-symbiotic hemoglobin 2 (rHb2) (ORYsa GLB1b).	3.4696	5.34171	1.73765	3.07411	0.00211133	0.00869433	0	0	0	13.5754	2.96369	4.2785
Os03g0195100	LOC_Os03g09910	Putative aminotransferase, Disease resistance response against infection with rice blast fungus	31.5316	5.32135	0.771106	6.90093	5.1664e-12	8.97049e-11	0.774412	0	3.94652	47.514	77.0559	59.899
Os02g0497400	LOC_Os02g29450	Hypothetical conserved gene.	3.36349	5.30257	1.7442	3.04011	0.00236489	0.00959212	0	0	0	3.39386	3.95158	12.8355
LOC_Os02g27210	LOC_Os02g27210	hypothetical protein	3.20243	5.23061	1.72372	3.03449	0.00240944	0.00974905	0	0	0	6.78772	4.93948	7.48737
LOC_Os06g33110	LOC_Os06g33110	retrotransposon protein, putative, Ty3-gypsy subclass	3.17518	5.21986	1.72546	3.0252	0.0024847	0.0100143	0	0	0	6.78772	6.91527	5.34812
Os01g0343100	LOC_Os01g24050	Protein of unknown function DUF594 family protein.	268.348	5.21859	0.273727	19.0649	4.93777e-81	1.7868e-78	15.4882	9.36788	16.7727	613.157	528.524	426.78
Os01g0316100	LOC_Os01g21380	FAD dependent oxidoreductase family protein.	29.8476	5.21032	0.79925	6.51901	7.0773e-11	1.07626e-09	0	2.08175	2.95989	90.5029	50.3827	33.1584
LOC_Os07g42970	LOC_Os07g42970	UDP-glucoronosyl and UDP-glucosyl transferase domain containing protein, expressed	3.12668	5.19062	1.8116	2.86522	0.00416723	0.0156137	0	0	0	13.5754	1.97579	3.20887
Os03g0389400	LOC_Os03g27210	Similar to LOL3.	3.04112	5.15519	1.77092	2.91102	0.00360253	0.013785	0	0	0	5.65643	2.96369	9.62662
Os03g0277650	None	Similar to (clone wusl1032) mRNA sequence.	3.00121	5.14673	1.92083	2.67944	0.00737462	0.0255175	0	0	0	1.13129	15.8063	1.06962
Os10g0491450	None	Conserved hypothetical protein.	22.2855	5.11271	0.904441	5.65289	1.57771e-08	1.79302e-07	0	0	3.94652	67.8772	27.6611	34.228
Os11g0117500	LOC_Os11g02530	DNA-binding WRKY domain containing protein.	22.192	5.10589	0.879479	5.80558	6.41444e-09	7.67901e-08	0	1.04088	2.95989	61.0894	30.6248	37.4368
Os02g0754400	LOC_Os02g51799	Hypothetical conserved gene.	10.4482	5.05235	1.22662	4.11893	3.80641e-05	0.000240404	0.774412	1.04088	0	23.757	16.7942	20.3229
Os03g0233300	LOC_Os03g13080	LysM receptor-like kinase, Arbuscular mycorrhizal (AM) symbiosis	10.3367	5.04602	1.22967	4.10354	4.06872e-05	0.000255854	0.774412	0	0.986631	16.9693	19.7579	23.5317
Os03g0142200	LOC_Os03g04870	Protein of unknown function DUF594 domain containing protein.	5.66238	5.04129	1.55174	3.24879	0.00115896	0.00514299	0	1.04088	0	21.4944	3.95158	7.48737
Os01g0820400	LOC_Os01g60490	WRKY transcription factor 22, Resistance to blast	2.80143	5.04073	1.7968	2.80539	0.00502554	0.0183834	0	0	0	3.39386	5.92738	7.48737
Os03g0220100	LOC_Os03g12030	beta-ketoacyl-CoA synthase, Homolog of Arabidopsis CER6, Leaf cuticular wax synthesis, Very-long-chain fatty acid (VLCFA) elongation	58.4247	5.03991	0.96648	5.2147	1.84111e-07	1.78636e-06	1.54882	0	8.87968	99.5532	117.56	123.007
Os01g0685400	LOC_Os01g49160	Homeodomain-like domain containing protein.	111.701	5.01321	0.383916	13.0581	5.71592e-39	5.89054e-37	7.74412	6.24525	5.91978	221.732	249.938	178.627
LOC_Os11g30770	LOC_Os11g30770	expressed protein	2.72305	5.00459	1.85502	2.69786	0.00697866	0.0243059	0	0	0	2.26257	10.8669	3.20887
Os01g0789200	LOC_Os01g57940	Similar to Serine/threonine-protein kinase PBS1 (EC 2.7.1.37) (AvrPphB susceptible protein 1).	2.71971	5.00252	1.89604	2.6384	0.00832981	0.0283361	0	0	0	3.39386	11.8548	1.06962
Os02g0745400	LOC_Os02g51130	Glycosyl transferase, family 8 protein.	5.37349	4.97516	1.54339	3.22353	0.0012662	0.00555845	0	0	0.986631	10.1816	16.7942	4.2785
Os01g0666000	LOC_Os01g47580	Similar to Lipid phosphate phosphatase 2 (EC 3.1.3.-) (AtLPP2) (Phosphatidic acid phosphatase 2) (AtPAP2) (Prenyl diphosphate phosphatase).	122.879	4.96182	0.359111	13.817	2.01373e-43	2.4569e-41	7.74412	4.1635	10.8529	246.62	252.901	214.994
LOC_Os05g01920	LOC_Os05g01920	inhibitor I family protein, putative, expressed	233.049	4.94532	0.262074	18.87	2.01459e-79	6.75291e-77	17.0371	15.6131	10.8529	478.534	423.807	452.451
LOC_Os06g20760	LOC_Os06g20760	expressed protein	2.61958	4.94398	2.02282	2.4441	0.0145214	0.0452661	0	0	0	0	3.95158	11.7659
Os03g0197200	LOC_Os03g10100	Similar to Sorbitol transporter.	2.61958	4.94398	2.02282	2.4441	0.0145214	0.0452661	0	0	0	0	3.95158	11.7659
LOC_Os12g31330	LOC_Os12g31330	hypothetical protein	5.17633	4.92869	1.69758	2.90337	0.00369173	0.0140706	0.774412	0	0	0	8.89106	21.3925
Os10g0536400	LOC_Os10g39140	Similar to Oxidoreductase, 2OG-Fe oxygenase family protein, expressed.	4789.42	4.92324	0.0826358	59.5776	0	0	291.179	295.609	331.508	9070.65	9486.77	9260.81
Os01g0588400	LOC_Os01g40580	Band 7 protein family protein.	27.8651	4.92065	0.74944	6.56577	5.17655e-11	8.03324e-10	3.87206	0	0.986631	42.9889	70.1406	49.2027
Os08g0360300	LOC_Os08g27170	Calmodulin binding protein-like domain containing protein.	5.21024	4.91985	1.54648	3.18133	0.00146601	0.00632295	0	1.04088	0	16.9693	7.90317	5.34812
Os01g0609300	LOC_Os01g42380	Similar to Pleiotropic drug resistance protein 3.	174.542	4.9124	0.301312	16.3034	9.34202e-60	1.88283e-57	15.4882	9.36788	7.89304	313.366	368.485	332.653
Os01g0916000	LOC_Os01g68730	Conserved hypothetical protein.	210.749	4.90675	0.279887	17.5312	8.27854e-69	2.04358e-66	19.3603	5.20438	14.7995	397.081	437.638	390.413
LOC_Os07g16610	LOC_Os07g16610	retrotransposon protein, putative, Ty1-copia subclass, expressed	14.2333	4.90221	1.07438	4.56283	5.04678e-06	3.83281e-05	0.774412	0	1.97326	38.4637	8.89106	35.2976
Os03g0315400	LOC_Os03g20090	Similar to Typical P-type R2R3 Myb protein (Fragment).	23.8017	4.89906	0.799241	6.12964	8.80788e-10	1.17502e-08	0.774412	1.04088	2.95989	35.0699	61.2496	41.7153
LOC_Os08g24690	LOC_Os08g24690	retrotransposon protein, putative, unclassified, expressed	2.54742	4.89645	1.88888	2.59225	0.00953506	0.0318008	0	0	0	10.1816	2.96369	2.13925
Os01g0698800	LOC_Os01g50350	Conserved hypothetical protein.	19.0911	4.88584	0.896252	5.45141	4.99706e-08	5.25864e-07	0	0	3.94652	40.7263	34.5764	35.2976
Os01g0872100	LOC_Os01g65169	TGF-beta receptor, type I/II extracellular region family protein.	13.7166	4.87879	1.05738	4.61405	3.94895e-06	3.06202e-05	1.54882	1.04088	0	15.838	42.4795	21.3925
Os03g0132900	LOC_Os03g04060	Similar to Chitinase 11.	22.8211	4.86745	0.815567	5.96818	2.39919e-09	3.05355e-08	2.32324	2.08175	0	30.5447	60.2617	41.7153
LOC_Os02g16280	LOC_Os02g16280	retrotransposon protein, putative, unclassified, expressed	2.44489	4.8448	1.86276	2.60086	0.0092989	0.0311241	0	0	0	3.39386	5.92738	5.34812
Os07g0116600	LOC_Os07g02540	Similar to HLS1 (HOOKLESS 1); N-acetyltransferase.	18.0022	4.84063	0.906397	5.34052	9.26803e-08	9.36924e-07	1.54882	0	1.97326	46.3827	34.5764	23.5317
LOC_Os08g31070	LOC_Os08g31070	expressed protein	62.2388	4.83335	0.860205	5.61883	1.9225e-08	2.14582e-07	4.64647	0	7.89304	169.693	119.535	71.6648
Os01g0930900	LOC_Os01g70525	Similar to Short chain alcohol dehydrogenase-like.	13.4366	4.82169	1.0302	4.68034	2.86395e-06	2.27601e-05	0.774412	0	1.97326	21.4944	29.6369	26.7406
Os01g0734000	LOC_Os01g53260	Similar to WRKY DNA binding protein.	8.8641	4.80749	1.25997	3.81556	0.000135873	0.000758281	0.774412	1.04088	0	21.4944	13.8305	16.0444
Os03g0232400	LOC_Os03g12990	Phytosulfokine family protein.	201.413	4.80355	0.286158	16.7864	3.07014e-63	6.5177e-61	8.51853	11.4496	22.6925	393.688	337.86	434.267
Os01g0784200	LOC_Os01g57510	Serine/threonine protein kinase-related domain containing protein.	2.35528	4.7844	1.94342	2.46184	0.0138226	0.0434347	0	0	0	5.65643	0.987896	7.48737
Os01g0964400	LOC_Os01g73370	S-locus glycoprotein domain containing protein.	4.72134	4.78072	1.59112	3.00463	0.00265902	0.0106028	0	0	0.986631	3.39386	7.90317	16.0444
Os03g0153400	LOC_Os03g05870	Similar to EMB1374.	2.32111	4.76585	1.9281	2.47178	0.0134442	0.0424088	0	0	0	3.39386	1.97579	8.55699
LOC_Os07g01680	LOC_Os07g01680	dirigent, putative, expressed	2.32135	4.76566	1.94861	2.44567	0.0144583	0.0451161	0	0	0	7.919	4.93948	1.06962
Os06g0169001	LOC_Os06g07250	GOS9 protein.	2.31776	4.76384	1.89753	2.51054	0.0120546	0.0387354	0	0	0	4.52514	2.96369	6.41775
Os01g0327100	LOC_Os01g22352	Haem peroxidase family protein.	30.2133	4.74724	0.69524	6.82821	8.5981e-12	1.46025e-10	0.774412	0	5.91978	56.5643	60.2617	57.7597
LOC_Os12g40600	LOC_Os12g40600	transposon protein, putative, CACTA, En/Spm sub-class	2.28024	4.74339	1.89992	2.49663	0.0125381	0.0400303	0	0	0	3.39386	4.93948	5.34812
LOC_Os12g09630	LOC_Os12g09630	expressed protein	4.61377	4.74047	1.55643	3.04574	0.00232105	0.00944678	0	1.04088	0	10.1816	7.90317	8.55699
Os01g0937000	LOC_Os01g71070	Peptidase aspartic, catalytic domain containing protein.	137.292	4.70175	0.329453	14.2714	3.30091e-46	4.4352e-44	8.51853	14.5723	7.89304	216.076	295.381	281.311
Os03g0216733	None	Hypothetical protein.	16.0462	4.66934	0.972527	4.80125	1.57679e-06	1.30793e-05	1.54882	0	1.97326	57.6956	15.8063	19.2532
Os03g0277700	LOC_Os03g16960	Protein of unknown function DUF26 domain containing protein.	4.35711	4.6582	1.60858	2.89585	0.00378129	0.0143569	0	1.04088	0	9.05029	12.8426	3.20887
Os01g0297200	LOC_Os01g19260	ATPase, AAA-type, core domain containing protein.	14.8117	4.60691	0.970751	4.74572	2.07769e-06	1.68695e-05	3.09765	0	0	35.0699	33.5885	17.114
Os01g0827800	LOC_Os01g61210	Similar to AT-rich element binding factor 3.	4.17625	4.59781	1.64149	2.801	0.00509451	0.0185813	0	0	0.986631	2.26257	7.90317	13.9051
LOC_Os01g26340	LOC_Os01g26340	dirigent, putative	4.08234	4.57048	1.6139	2.83195	0.00462645	0.0171049	0.774412	0	0	12.4441	5.92738	5.34812
Os07g0432566	None	Hypothetical conserved gene.	4.08234	4.57048	1.6139	2.83195	0.00462645	0.0171049	0.774412	0	0	12.4441	5.92738	5.34812
Os04g0360500	LOC_Os04g29090	Similar to OSIGBa0111E13.1 protein.	4.01371	4.53417	1.78349	2.54231	0.0110124	0.0359197	0	1.04088	0	0	5.92738	17.114
Os03g0405900	LOC_Os03g29240	Hypothetical conserved gene.	7455.43	4.53149	0.0839844	53.9563	0	0	643.536	634.934	574.219	15702.2	13477.9	13699.7
LOC_Os06g14260	LOC_Os06g14260	lectin-like receptor kinase, putative, expressed	14.8885	4.51849	0.983278	4.59534	4.32053e-06	3.32407e-05	0.774412	3.12263	0	18.1006	52.3585	14.9747
Os01g0130200	LOC_Os01g03940	Hypothetical conserved gene.	291.004	4.50796	0.214457	21.0203	4.27644e-98	2.61882e-95	24.7812	26.0219	22.6925	582.612	530.5	559.413
Os10g0439986	None	Hypothetical protein.	3.89714	4.50156	1.62262	2.77426	0.00553278	0.0199012	0.774412	0	0	10.1816	4.93948	7.48737
Os01g0111700	LOC_Os01g02130	Conserved hypothetical protein.	21.0805	4.48396	0.773989	5.79332	6.9008e-09	8.22414e-08	3.09765	2.08175	0	40.7263	47.419	33.1584
LOC_Os06g43440	LOC_Os06g43440	cytochrome P450, putative, expressed	3.87778	4.48361	1.62539	2.75848	0.00580704	0.0207355	0	0	0.986631	5.65643	5.92738	10.6962
Os09g0341100	LOC_Os09g17110	Similar to protein kinase.	21.7255	4.47035	0.795482	5.61968	1.91312e-08	2.13759e-07	0.774412	2.08175	2.95989	56.5643	18.77	49.2027
LOC_Os06g20820	LOC_Os06g20820	expressed protein	7.02002	4.46743	1.36079	3.28297	0.00102719	0.0046239	0.774412	0	0.986631	20.3631	3.95158	16.0444
Os01g0311800	LOC_Os01g20980	Similar to Pectin methylesterase 8 (Fragment).	69.3883	4.44724	0.427217	10.4098	2.23738e-25	1.16607e-23	6.96971	2.08175	8.87968	125.573	128.426	144.399
Os03g0412400	LOC_Os03g29930	Conserved hypothetical protein.	252.657	4.44644	0.231649	19.1947	4.09496e-82	1.53412e-79	17.8115	17.6949	31.5722	496.635	475.178	477.052
Os01g0824800	LOC_Os01g60930	Conserved hypothetical protein.	47.7343	4.41749	0.528607	8.35685	6.4416e-17	1.76529e-15	5.42088	6.24525	0.986631	118.785	66.189	88.7788
Os01g0254850	LOC_Os01g15100	Hypothetical conserved gene.	10.5322	4.41453	1.1125	3.96813	7.24395e-05	0.00043117	0	0	2.95989	22.6257	10.8669	26.7406
Os01g0820700	LOC_Os01g60520	DNA-binding WRKY domain containing protein.	127.808	4.4144	0.317819	13.8896	7.31936e-44	9.17629e-42	17.0371	6.24525	9.86631	245.489	240.059	248.153
Os02g0262800	LOC_Os02g16270	Similar to NBS-LRR protein (Fragment).	7.0878	4.41078	1.3251	3.32864	0.000872709	0.00399922	0	2.08175	0	11.3129	9.87896	19.2532
Os01g0179600	LOC_Os01g08440	UDP-glucuronosyl/UDP-glucosyltransferase family protein.	6.7084	4.40217	1.35029	3.26016	0.00111349	0.00496818	0.774412	0	0.986631	10.1816	6.91527	21.3925
LOC_Os10g19890	LOC_Os10g19890	retrotransposon protein, putative, LINE subclass, expressed	7.09068	4.4014	1.36312	3.22892	0.00124258	0.00547051	0	2.08175	0	23.757	4.93948	11.7659
Os07g0559000	None	Non-protein coding transcript.	3.62447	4.38613	1.66137	2.64007	0.00828884	0.0282287	0	0	0.986631	3.39386	9.87896	7.48737
Os01g0872201	None	Hypothetical protein.	9.67039	4.36316	1.15217	3.78691	0.000152529	0.000843246	1.54882	1.04088	0	6.78772	32.6006	16.0444
Os01g0704000	LOC_Os01g50810	Pectinesterase inhibitor domain containing protein.	22.3856	4.36128	0.748146	5.82946	5.56085e-09	6.73819e-08	3.87206	0	1.97326	31.676	58.2859	38.5065
Os02g0271000	LOC_Os02g17090	Similar to Subtilase.	3.51666	4.33309	1.65346	2.62062	0.00877704	0.0296422	0	1.04088	0	5.65643	6.91527	7.48737
Os01g0827300	LOC_Os01g61160	Putative laccase precursor, Abiotic stress response	84.6093	4.30443	0.377635	11.3984	4.25914e-30	2.90424e-28	11.6162	5.20438	6.90641	169.693	170.906	143.33
LOC_Os02g04220	LOC_Os02g04220	expressed protein	3.43757	4.29279	1.7521	2.45008	0.0142824	0.0446592	0	1.04088	0	13.5754	4.93948	1.06962
Os08g0156100	LOC_Os08g05980	Conserved hypothetical protein.	3.42494	4.29097	1.68948	2.53981	0.0110912	0.0361188	0	0	0.986631	10.1816	2.96369	6.41775
LOC_Os06g24620	LOC_Os06g24620	retrotransposon protein, putative, Ty3-gypsy subclass	3.42705	4.28861	1.70591	2.51397	0.011938	0.0384034	0	1.04088	0	7.919	1.97579	9.62662
Os05g0135400	LOC_Os05g04490	Plant peroxidase domain containing protein.	159.647	4.2835	0.981168	4.36572	1.26706e-05	8.85412e-05	17.0371	1.04088	28.6123	399.344	277.599	234.248
Os09g0435700	LOC_Os09g26500	Hypothetical conserved gene.	24.5705	4.27449	0.697417	6.12902	8.84199e-10	1.17908e-08	3.09765	0	3.94652	37.3324	60.2617	42.785
Os02g0749800	LOC_Os02g51450	Mitochodrial transcription termination factor-related family protein.	6.3779	4.27382	1.38275	3.09082	0.00199606	0.00827959	0	0	1.97326	4.52514	16.7942	14.9747
Os02g0103500	None	Similar to nodulin protein.	3.31808	4.24576	1.74757	2.42952	0.015119	0.0468198	0	1.04088	0	7.919	9.87896	1.06962
Os12g0171801	None	Hypothetical gene.	15.5272	4.22031	0.934606	4.5156	6.31381e-06	4.68337e-05	0	0	4.93315	30.5447	13.8305	43.8546
Os01g0713200	LOC_Os01g51570	Similar to Beta-glucanase.	506.399	4.21218	0.415471	10.1383	3.73523e-24	1.80493e-22	78.2156	26.0219	50.3182	1023.81	944.429	915.598
Os01g0937012	None	Hypothetical protein.	62.5683	4.20187	0.42658	9.85014	6.84515e-23	3.04437e-21	6.1953	9.36788	3.94652	105.21	124.475	126.216
Os01g0949700	LOC_Os01g72120	Glutathione S-transferase, C-terminal domain containing protein.	11.8002	4.18064	0.97359	4.29405	1.75444e-05	0.000119353	0.774412	0	2.95989	22.6257	18.77	25.671
Os11g0444900	LOC_Os11g25780	Octicosapeptide/Phox/Bem1p domain containing protein.	3.16705	4.17333	1.72872	2.41411	0.0157736	0.0485744	0	1.04088	0	7.919	7.90317	2.13925
LOC_Os08g26560	LOC_Os08g26560	dirigent, putative	24.0098	4.16323	0.703727	5.91597	3.29925e-09	4.12815e-08	0	3.12263	4.93315	55.433	34.5764	45.9938
Os04g0411400	LOC_Os04g33570	Similar to Terminal flower 1-like protein.	61.1845	4.10387	0.448003	9.16036	5.17232e-20	1.81196e-18	6.1953	2.08175	11.8396	88.2403	117.56	141.19
Os12g0431700	LOC_Os12g24390	Hypothetical conserved gene.	3766.16	4.06037	0.0854728	47.5048	0	0	455.354	447.577	372.946	7261.72	7043.7	7015.67
LOC_Os12g27020	LOC_Os12g27020	THION41 - Plant thionin family protein precursor, putative, expressed	73.3235	4.04407	0.391369	10.3331	4.98972e-25	2.54636e-23	5.42088	11.4496	8.87968	144.805	157.075	112.311
Os02g0276200	LOC_Os02g17620	Similar to Isochorismatase family protein rutB.	334.582	4.02858	0.204995	19.6521	5.55199e-86	2.3573e-83	41.8183	21.8584	51.3048	578.087	622.375	692.047
LOC_Os09g04370	LOC_Os09g04370	expressed protein	5.55172	4.02565	1.40039	2.87466	0.0040446	0.0152234	0	2.08175	0	15.838	7.90317	7.48737
Os01g0122367	None	Hypothetical protein.	10.1448	4.02055	1.07179	3.75125	0.000175955	0.000958947	2.32324	0	0.986631	11.3129	9.87896	36.3672
Os03g0439700	LOC_Os03g32490	Protein of unknown function DUF1230 family protein.	13.3324	4.01689	0.902588	4.45041	8.5705e-06	6.19426e-05	0.774412	1.04088	2.95989	13.5754	30.6248	31.0191
Os02g0699150	None	Hypothetical protein.	5.12757	3.98961	1.41792	2.81371	0.00489729	0.0179796	0.774412	1.04088	0	5.65643	15.8063	7.48737
Os01g0247700	LOC_Os01g14520	Similar to inner membrane transport protein.	8.06422	3.97833	1.15865	3.43358	0.000595663	0.00284638	0	3.12263	0	13.5754	17.7821	13.9051
Os01g0529800	LOC_Os01g34560	Similar to Very-long-chain fatty acid condensing enzyme CUT1.	4.83583	3.97601	1.45791	2.72721	0.00638727	0.0225278	1.54882	0	0	10.1816	10.8669	6.41775
Os03g0245700	LOC_Os03g14170	Thiolase-like, subgroup domain containing protein.	40.3556	3.97169	1.42341	2.79027	0.00526635	0.0190917	0.774412	0	13.8128	67.8772	86.9349	72.7344
Os02g0189200	LOC_Os02g09610	Lipase, GDSL domain containing protein.	22.5339	3.92366	0.702514	5.58517	2.33466e-08	2.57249e-07	1.54882	0	6.90641	44.1202	35.5643	47.0635
LOC_Os06g38764	LOC_Os06g38764	expressed protein	57.4847	3.86773	0.423393	9.13507	6.53627e-20	2.27477e-18	6.96971	7.28613	7.89304	121.048	82.9833	118.728
Os08g0124100	LOC_Os08g03002	Concanavalin A-like lectin/glucanase, subgroup domain containing protein.	21.6374	3.83652	0.701155	5.47172	4.45686e-08	4.72294e-07	0.774412	2.08175	5.91978	54.3017	33.5885	33.1584
Os06g0566300	LOC_Os06g37010	Similar to zinc transporter 4.	32.2646	3.79806	0.559091	6.79328	1.0961e-11	1.83224e-10	3.09765	4.1635	5.91978	44.1202	59.2738	77.0129
Os02g0467600	LOC_Os02g26810	Similar to Cinnamate 4-hydroxylase CYP73.	72.9379	3.7954	0.396461	9.5732	1.03649e-21	4.23154e-20	10.8418	16.654	1.97326	136.886	147.197	124.076
Os02g0532300	LOC_Os02g32970	Hypothetical conserved gene.	42.9088	3.78235	0.489808	7.7221	1.1443e-14	2.56433e-13	6.1953	8.32701	2.95989	58.8269	85.947	95.1966
Os03g0141800	LOC_Os03g04840	Protein of unknown function DUF594 domain containing protein.	69.06	3.7769	0.401564	9.40547	5.18003e-21	1.98499e-19	4.64647	12.4905	11.8396	95.028	136.33	154.026
Os01g0881100	LOC_Os01g65860	Epsin-like, N-terminal domain containing protein.	4.69859	3.7668	1.45721	2.58493	0.00973975	0.0323526	0	2.08175	0	7.919	12.8426	5.34812
Os02g0575000	LOC_Os02g36530	Conserved hypothetical protein.	35.515	3.76674	0.529862	7.10891	1.16966e-12	2.17182e-11	5.42088	2.08175	6.90641	71.271	76.068	51.342
Os11g0105000	LOC_Os11g01390	EF-HAND 2 domain containing protein.	27.9688	3.75201	0.635841	5.90086	3.61601e-09	4.51031e-08	6.1953	1.04088	3.94652	66.7459	64.2132	25.671
Os01g0975300	LOC_Os01g74410	MYB-related transcription factor, Drought and salinity tolerance	651.068	3.74648	0.360448	10.3939	2.64202e-25	1.37024e-23	130.876	52.0438	86.8235	1169.75	1236.85	1230.07
LOC_Os07g39040	LOC_Os07g39040	expressed protein	10.1671	3.74403	1.10675	3.38289	0.000717273	0.00335401	3.87206	0	0	35.0699	17.7821	4.2785
Os11g0693750	None	Hypothetical protein.	21.5328	3.73872	0.665405	5.61872	1.92381e-08	2.14653e-07	4.64647	2.08175	1.97326	48.6453	36.5522	35.2976
Os07g0418500	LOC_Os07g23570	Similar to Cytochrome P450.	6.926	3.73194	1.24892	2.98814	0.00280684	0.011114	0	3.12263	0	4.52514	16.7942	17.114
Os01g0597800	LOC_Os01g41430	UDP-glucuronosyl/UDP-glucosyltransferase family protein.	86.4471	3.72581	0.376111	9.90615	3.91449e-23	1.75815e-21	20.1347	4.1635	10.8529	190.056	124.475	169.001
Os01g0858200	LOC_Os01g63930	Similar to ESP3 (ENHANCED SILENCING PHENOTYPE 3); ATP binding / ATP-dependent RNA helicase/ ATP-dependent helicase/ helicase/ nucleic acid binding.	30.1016	3.72255	0.591941	6.28872	3.20103e-10	4.49443e-09	4.64647	0	7.89304	48.6453	69.1527	50.2723
Os01g0647000	LOC_Os01g45900	Cyclin-like F-box domain containing protein.	67.9577	3.71083	0.40205	9.22976	2.71243e-20	9.66159e-19	13.9394	12.4905	1.97326	127.835	114.596	136.912
LOC_Os04g39370	LOC_Os04g39370	heavy metal associated domain containing protein, expressed	424.273	3.7097	0.18077	20.5216	1.37961e-93	7.32202e-91	48.788	55.1664	77.9438	910.685	756.728	696.325
LOC_Os03g17890	LOC_Os03g17890	expressed protein	4.23622	3.69722	1.52501	2.42439	0.0153341	0.0474168	0.774412	1.04088	0	5.65643	15.8063	2.13925
Os01g0122200	LOC_Os01g03190	Seven In Absentia Homolog-type domain containing protein.	14.8332	3.69135	0.8433	4.37726	1.20179e-05	8.44151e-05	2.32324	1.04088	2.95989	23.757	11.8548	47.0635
Os02g0812700	LOC_Os02g56770	Hypothetical conserved gene.	31.4669	3.66815	0.586048	6.25912	3.87147e-10	5.38119e-09	3.87206	0	9.86631	57.6956	68.1648	49.2027
Os07g0181200	LOC_Os07g08360	Conserved hypothetical protein.	14.5612	3.65315	0.79593	4.58979	4.4369e-06	3.404e-05	2.32324	3.12263	0.986631	33.9386	26.6732	20.3229
Os04g0445025	None	Non-protein coding transcript.	16.5179	3.62044	0.753164	4.80698	1.53229e-06	1.27367e-05	1.54882	2.08175	3.94652	39.595	31.6127	20.3229
Os07g0561500	LOC_Os07g37420	Short-chain dehydrogenase/reductase SDR domain containing protein.	5.78142	3.58174	1.2797	2.79889	0.00512778	0.0186766	1.54882	1.04088	0	9.05029	18.77	4.2785
Os01g0690800	LOC_Os01g49614	Protein kinase, core domain containing protein.	42.725	3.58114	0.491216	7.29034	3.09173e-13	6.1151e-12	10.0674	5.20438	3.94652	91.6342	51.3706	94.1269
Os02g0228300	LOC_Os02g13510	Protein kinase, core domain containing protein.	114.423	3.56516	0.310958	11.4651	1.97587e-30	1.36189e-28	28.6532	10.4088	12.8262	212.682	226.228	195.741
Os01g0974200	LOC_Os01g74300	RicMT (Metallothionein-like protein).	32.6758	3.55546	0.597377	5.9518	2.65217e-09	3.35407e-08	6.1953	2.08175	6.90641	23.757	79.0317	78.0826
Os01g0915900	LOC_Os01g68720	Conserved hypothetical protein.	52.5329	3.55337	0.454013	7.82659	5.01282e-15	1.16007e-13	7.74412	3.12263	13.8128	66.7459	100.765	123.007
Os01g0836600	LOC_Os01g61940	ATP-binding cassette (ABC) transporter, Half-size ABC transporter of the G family, Pollen wall formation	19.7181	3.54579	0.697489	5.08365	3.70242e-07	3.41343e-06	1.54882	1.04088	6.90641	30.5447	36.5522	41.7153
Os03g0285200	LOC_Os03g17670	Conserved hypothetical protein.	137.131	3.53473	0.271085	13.0392	7.32282e-39	7.45009e-37	26.33	13.5314	24.6658	221.732	276.611	259.919
Os01g0954900	LOC_Os01g72510	Similar to Nucleoid DNA-binding-like protein.	40.7063	3.52811	0.509537	6.92415	4.38611e-12	7.67424e-11	11.6162	3.12263	3.94652	99.5532	54.3343	71.6648
Os01g0221000	None	Hypothetical protein.	15.8453	3.51979	0.926055	3.80085	0.000144202	0.000800552	1.54882	6.24525	0	59.9582	5.92738	21.3925
Os01g0821600	LOC_Os01g60640	WRKY transcription factor 48-like protein (WRKY transcription factor 21).	162.86	3.49402	0.256145	13.6408	2.28992e-42	2.66132e-40	27.1044	18.7358	33.5454	320.154	335.885	241.735
Os01g0248300	LOC_Os01g14550	Similar to Pathogen-related protein.	7.05568	3.46291	1.13842	3.04186	0.00235118	0.00954377	2.32324	0	0.986631	21.4944	7.90317	9.62662
Os03g0365800	LOC_Os03g25030	Lipase, GDSL domain containing protein.	16.3268	3.462	0.762774	4.5387	5.66016e-06	4.23901e-05	3.09765	0	4.93315	19.2319	37.54	33.1584
LOC_Os10g07010	LOC_Os10g07010	3-ketoacyl-CoA synthase, putative, expressed	9.37744	3.45994	0.952397	3.63288	0.000280278	0.00145314	0.774412	2.08175	1.97326	13.5754	20.7458	17.114
Os01g0607100	LOC_Os01g42210	Bifunctional inhibitor/plant lipid transfer protein/seed storage domain containing protein.	5.36515	3.45581	1.31682	2.62435	0.00868152	0.0293757	1.54882	1.04088	0	19.2319	3.95158	6.41775
Os03g0216700	LOC_Os03g11734	Citrate transporter, Efficient translocation of Fe	17.2665	3.45108	0.786743	4.38653	1.15172e-05	8.12301e-05	6.1953	0	1.97326	50.9079	17.7821	26.7406
Os07g0462500	LOC_Os07g27850	C2 calcium-dependent membrane targeting domain containing protein.	15.8092	3.42129	0.734362	4.65886	3.17966e-06	2.50502e-05	3.87206	1.04088	2.95989	27.1509	26.6732	33.1584
LOC_Os01g49880	LOC_Os01g49880	expressed protein	6.54379	3.40669	1.2321	2.76494	0.00569336	0.0203868	3.09765	0	0	6.78772	6.91527	22.4621
Os02g0124400	LOC_Os02g03200	D-arabinono-1,4-lactone oxidase domain containing protein.	11.9273	3.39797	0.87484	3.88411	0.000102706	0.000588868	3.87206	2.08175	0	26.0196	25.6853	13.9051
LOC_Os10g31710	LOC_Os10g31710	glycine-rich cell wall structural protein 2 precursor, putative, expressed	1393.37	3.36722	0.133266	25.2669	7.3892e-141	9.41207e-138	300.472	242.524	192.393	2890.44	2453.93	2280.44
LOC_Os02g15560	LOC_Os02g15560	transposon protein, putative, Mutator sub-class, expressed	15.483	3.34292	0.775716	4.30946	1.63652e-05	0.000112168	2.32324	2.08175	3.94652	38.4637	11.8548	34.228
Os07g0611400	LOC_Os07g42040	Protein kinase C-like, phorbol ester/diacylglycerol binding domain containing protein.	18.811	3.33055	0.689787	4.82838	1.37648e-06	1.15592e-05	2.32324	1.04088	6.90641	41.8576	28.649	32.0887
Os06g0552700	LOC_Os06g35930	Arbuscular mycorrhizal specific marker 25.	9.06667	3.32701	1.11956	2.9717	0.00296154	0.0116343	0	5.20438	0	19.2319	25.6853	4.2785
Os02g0706900	LOC_Os02g47780	Alpha/beta hydrolase family protein.	61.6966	3.32325	0.434878	7.64181	2.14195e-14	4.70403e-13	17.8115	2.08175	12.8262	110.866	144.233	82.3611
Os03g0412850	None	Hypothetical protein.	38.3196	3.32159	0.487501	6.8135	9.52535e-12	1.60268e-10	8.51853	5.20438	6.90641	93.8967	66.189	49.2027
Os02g0666500	LOC_Os02g44654	Similar to Cytochrome P450.	12.02	3.32098	0.898141	3.69762	0.000217635	0.00116048	1.54882	3.12263	1.97326	32.8073	5.92738	26.7406
Os01g0563000	LOC_Os01g38229	Hypothetical conserved gene.	110.815	3.31417	0.286878	11.5525	7.1674e-31	5.03838e-29	18.5859	14.5723	27.6257	199.106	185.724	219.273
Os03g0339400	LOC_Os03g22020	Haem peroxidase, plant/fungal/bacterial family protein.	26.3288	3.30134	0.57969	5.69502	1.23357e-08	1.42274e-07	5.42088	1.04088	7.89304	48.6453	41.4916	53.4812
Os03g0142500	LOC_Os03g04890	Zinc finger, RING/FYVE/PHD-type domain containing protein.	50.4088	3.29853	0.434277	7.59546	3.06692e-14	6.64374e-13	6.1953	5.20438	16.7727	104.078	88.9106	81.2914
Os03g0220200	None	Hypothetical protein.	16.7864	3.2887	0.779016	4.22161	2.42566e-05	0.000159791	1.54882	0	7.89304	35.0699	18.77	37.4368
Os01g0238500	LOC_Os01g13690	Similar to Branched-chain-amino-acid aminotransferase-like protein 3, chloroplast precursor.	246.132	3.28684	0.225717	14.5618	4.91725e-48	7.28302e-46	40.2694	28.1036	69.0641	415.182	478.142	446.033
Os01g0626400	LOC_Os01g43650	WRKY transcription factor, Control of flowering time and plant height	8.27121	3.28493	1.01624	3.23245	0.00122735	0.00541327	1.54882	3.12263	0	12.4441	20.7458	11.7659
LOC_Os08g30500	LOC_Os08g30500	expressed protein	62.2778	3.28431	0.389412	8.43404	3.33939e-17	9.3117e-16	18.5859	7.28613	7.89304	124.441	97.8017	117.659
Os02g0812000	LOC_Os02g56720	NAD(P)-binding domain containing protein.	185.547	3.28278	0.229399	14.3103	1.88638e-46	2.59902e-44	28.6532	32.2671	43.4117	385.769	302.296	320.887
LOC_Os11g07010	LOC_Os11g07010	expressed protein	16.9591	3.27471	0.762617	4.29405	1.75446e-05	0.000119353	6.96971	2.08175	0	20.3631	30.6248	41.7153
Os01g0908600	LOC_Os01g68050	Amino acid transporter, transmembrane domain containing protein.	7.91335	3.27268	1.0261	3.18944	0.00142551	0.00617351	2.32324	0	1.97326	10.1816	14.8184	18.1836
Os03g0281900	LOC_Os03g17350	ATP-binding cassette (ABC) transporter, Hypodermal suberization of roots, Salt stress tolerance	51.9726	3.27071	1.09081	2.99842	0.00271381	0.0107996	12.3906	0	16.7727	99.5532	87.9227	95.1966
Os06g0274875	None	Hypothetical protein.	19.5931	3.27033	0.716	4.5675	4.93582e-06	3.75481e-05	3.09765	1.04088	6.90641	44.1202	47.419	14.9747
Os04g0121100	LOC_Os04g03050	Similar to OSIGBa0115D20.4 protein.	20.7459	3.26523	0.638569	5.11336	3.1648e-07	2.95543e-06	5.42088	3.12263	2.95989	41.8576	45.4432	25.671
Os03g0204500	LOC_Os03g10710	Conserved hypothetical protein.	4.64014	3.24657	1.30962	2.47901	0.0131748	0.0416839	1.54882	0	0.986631	6.78772	8.89106	9.62662
LOC_Os04g34180	LOC_Os04g34180	expressed protein	7.61604	3.24037	1.05674	3.06638	0.00216671	0.00889822	3.09765	1.04088	0	18.1006	13.8305	9.62662
Os02g0126300	LOC_Os02g03400	MAP65/ASE1 family protein.	6.8481	3.23639	1.19413	2.71026	0.00672315	0.0235292	0	4.1635	0	19.2319	5.92738	11.7659
Os07g0187900	LOC_Os07g09010	Similar to nitrate and chloride transporter.	41.3142	3.22171	0.494662	6.51295	7.3691e-11	1.11904e-09	12.3906	1.04088	9.86631	84.8465	56.3101	83.4307
Os01g0916100	LOC_Os01g68740	Similar to loricrin.	8.05785	3.21737	1.01565	3.1678	0.00153596	0.00659	0.774412	2.08175	1.97326	10.1816	23.7095	9.62662
Os03g0307300	LOC_Os03g19427	Nicotianamine synthase 1 (EC 2.5.1.43) (S-adenosyl-L-methionine:S- adenosyl-L-methionine:S-adenosyl-methionine 3-amino-3- carboxypropyltransferase 1) (OsNAS1).	1669.31	3.21209	0.354701	9.05576	1.35615e-19	4.56503e-18	338.418	198.807	438.064	2614.4	3763.88	2662.29
Os02g0543000	LOC_Os02g33820	Abscisic stress ripening protein 1.	1221.16	3.21204	0.26081	12.3156	7.46417e-35	6.42403e-33	297.374	204.012	211.139	2788.62	1942.2	1883.61
Os01g0216900	LOC_Os01g11790	Lipase, GDSL domain containing protein.	58.5959	3.2	0.401932	7.96153	1.69921e-15	4.11794e-14	13.9394	10.4088	9.86631	107.472	139.293	70.5952
LOC_Os01g66830	LOC_Os01g66830	pectinacetylesterase domain containing protein, expressed	57.9984	3.17926	0.385429	8.24862	1.60239e-16	4.23457e-15	6.96971	11.4496	16.7727	95.028	108.669	109.102
Os02g0571300	LOC_Os02g36220	Terpenoid synthase domain containing protein.	17.3178	3.15236	0.731547	4.30917	1.63872e-05	0.000112295	6.96971	3.12263	0	22.6257	31.6127	39.5761
Os12g0635400	None	VQ domain containing protein.	8.47945	3.13782	1.00285	3.1289	0.00175464	0.00741438	3.87206	1.04088	0	11.3129	20.7458	13.9051
Os01g0665500	LOC_Os01g47560	Similar to WRKY transcription factor 16.	64.5313	3.13191	0.359529	8.71114	3.00846e-18	9.24723e-17	11.6162	9.36788	18.746	125.573	110.644	111.241
Os01g0752500	LOC_Os01g54890	APETELA2/ethylene response factor (AP2/ERF) type transcription factor, Negative regulation of disease resistance, Negative regulation of salt tolerance	65.6118	3.12926	0.360389	8.68299	3.85494e-18	1.16911e-16	13.9394	13.5314	12.8262	111.997	94.838	146.539
Os04g0356800	None	Hypothetical protein.	18.4448	3.11797	0.693385	4.49674	6.90032e-06	5.0782e-05	0.774412	3.12263	7.89304	29.4134	39.5158	29.9495
LOC_Os05g19580	LOC_Os05g19580	expressed protein	7.73214	3.10758	1.03305	3.00817	0.00262823	0.0104971	0	2.08175	2.95989	11.3129	11.8548	18.1836
Os03g0412800	LOC_Os03g29950	Similar to Glucose-6-phosphate dehydrogenase precursor.	43.9621	3.10133	0.448539	6.91429	4.70212e-12	8.20695e-11	9.29294	7.28613	10.8529	108.603	72.1164	55.6205
Os07g0471300	LOC_Os07g28850	Similar to Protein argonaute 18.	106.467	3.09413	0.287386	10.7664	4.95799e-27	2.83634e-25	28.6532	18.7358	18.746	195.712	214.373	162.583
Os02g0624350	None	Hypothetical protein.	67.7793	3.09284	0.97093	3.18544	0.00144535	0.00624927	13.9394	1.04088	27.6257	111.997	94.838	157.235
Os03g0122300	LOC_Os03g03034	Flavanone 3-hydroxylase, Positive regulation of flavonoid biosynthesis, Resistance to brown planthopper (BPH)	216.508	3.05512	0.203885	14.9845	9.2658e-51	1.44637e-48	35.623	51.0029	54.2647	386.9	400.098	371.16
Os02g0102300	LOC_Os02g01220	Arsenate reductase, Sulfurtransferase/rhodanese-like protein, Regulation of arsenic accumulation	647.42	3.05423	0.167571	18.2265	3.18247e-74	9.04844e-72	160.303	85.3518	169.7	1127.89	1229.93	1111.34
Os01g0908001	None	Hypothetical gene.	5.44642	3.04961	1.22786	2.48369	0.0130031	0.0412609	2.32324	1.04088	0	16.9693	5.92738	6.41775
Os02g0624300	LOC_Os02g41510	R2R3-type MYB transcription factor, Negative regulation of cold tolerance, Maintenance of Pi homeostasis	203.018	3.04473	0.500921	6.07827	1.21486e-09	1.59793e-08	61.1786	16.654	53.2781	317.891	374.413	394.691
Os02g0228400	None	Hypothetical protein.	51.5545	3.04405	0.394583	7.7146	1.21361e-14	2.71773e-13	14.7138	8.32701	9.86631	104.078	88.9106	83.4307
Os03g0405500	LOC_Os03g29190	Similar to PDI-like protein.	3332.22	3.02182	0.0907175	33.3102	2.74884e-243	1.4589e-239	836.365	679.692	670.909	5990.16	6127.92	5688.26
Os03g0255900	LOC_Os03g15080	Conserved hypothetical protein.	20.7653	3.01975	0.645011	4.6817	2.84506e-06	2.26325e-05	4.64647	1.04088	7.89304	27.1509	33.5885	50.2723
Os03g0207400	LOC_Os03g10950	Similar to Protein phosphatase 2C-like.	14.1537	3.01566	0.738639	4.08272	4.45107e-05	0.000277323	2.32324	5.20438	1.97326	29.4134	25.6853	20.3229
Os07g0432100	None	Hypothetical conserved gene.	78.6302	3.01252	0.741939	4.06032	4.90045e-05	0.000302497	17.8115	12.4905	21.7059	54.3017	275.623	89.8484
LOC_Os07g32440	LOC_Os07g32440	expressed protein	6.75313	3.01024	1.05903	2.84245	0.00447682	0.0166445	2.32324	1.04088	0.986631	15.838	12.8426	7.48737
Os03g0155900	LOC_Os03g06040	Alpha-expansin OsEXPA18.	608.413	2.98569	0.139432	21.4133	1.00409e-101	6.66128e-99	151.01	138.436	118.396	1221.79	1030.38	990.472
Os02g0605900	LOC_Os02g39330	Similar to Chitinase (EC 3.2.1.14) A.	296.916	2.98356	0.191001	15.6206	5.27105e-55	9.37717e-53	77.4412	55.1664	66.1042	578.087	577.919	426.78
Os01g0327250	None	Hypothetical protein.	8.53805	2.98132	1.09899	2.71277	0.00667234	0.0233719	0	0	5.91978	6.78772	25.6853	12.8355
Os03g0237100	LOC_Os03g13390	Similar to NADPH-dependent codeinone reductase (EC 1.1.1.247).	754.478	2.96982	0.428738	6.92689	4.30201e-12	7.53538e-11	192.054	82.2292	237.778	1334.92	1455.17	1224.72
Os02g0673100	LOC_Os02g45160	Aluminum-activated malate transporter, Maintenance of panicle size and grain yield	10.7543	2.96315	0.837912	3.53635	0.000405695	0.00202396	2.32324	1.04088	3.94652	21.4944	20.7458	14.9747
Os08g0158400	LOC_Os08g06190	Similar to Berberine bridge enzyme-like protein.	6.78268	2.96142	1.07848	2.74593	0.00603403	0.021445	1.54882	3.12263	0	14.7067	13.8305	7.48737
Os02g0631100	LOC_Os02g42000	Photosystem II oxygen evolving complex protein PsbQ family protein.	6.39494	2.94187	1.12748	2.60925	0.00907397	0.0304994	2.32324	0	1.97326	4.52514	17.7821	11.7659
Os03g0307200	LOC_Os03g19420	Nicotianamine synthase 2, Nicotianamine biosynthesis	1757.24	2.93692	0.316135	9.29008	1.54169e-20	5.61071e-19	437.543	253.974	525.874	2642.68	3680.9	3002.44
LOC_Os03g53360	LOC_Os03g53360	transferase family protein, putative, expressed	18.7358	2.93557	0.700937	4.18806	2.81346e-05	0.000182803	8.51853	0	3.94652	33.9386	42.4795	23.5317
Os02g0745100	LOC_Os02g51110	Aquaporin NIP III subfamily protein, Aquaporin, Silicon influx transporter, Arsenic species (As) uptake, Arsenite efflux, Selenite (Se) uptake, Water transport	1850.26	2.93364	0.366427	8.00607	1.18435e-15	2.90783e-14	513.435	232.115	538.7	3228.69	3481.35	3107.26
LOC_Os08g07210	LOC_Os08g07210	hypothetical protein	5.60884	2.9311	1.18042	2.48309	0.0130246	0.0413187	0	3.12263	0.986631	9.05029	10.8669	9.62662
Os01g0849000	LOC_Os01g62980	Hypothetical protein.	19.0818	2.90436	0.634203	4.57954	4.66002e-06	3.56116e-05	6.1953	2.08175	4.93315	41.8576	31.6127	27.8102
Os04g0384000	LOC_Os04g31484	Hypothetical conserved gene.	26.649	2.8972	0.542938	5.33615	9.49383e-08	9.5823e-07	8.51853	4.1635	5.91978	40.7263	38.5279	62.0382
Os01g0687400	LOC_Os01g49320	Similar to Chitinase (EC 3.2.1.14).	320.327	2.89254	0.162235	17.8294	4.18147e-71	1.12843e-68	75.118	79.1066	73.9973	601.844	545.319	546.578
Os07g0244200	LOC_Os07g14080	Transferase family protein.	7.52143	2.87522	0.980559	2.93223	0.00336541	0.0129932	2.32324	1.04088	1.97326	11.3129	17.7821	10.6962
LOC_Os08g07180	LOC_Os08g07180	cytokinin-O-glucosyltransferase 2, putative, expressed	22.4963	2.87511	0.606992	4.73665	2.1728e-06	1.76013e-05	6.96971	1.04088	7.89304	36.2012	32.6006	50.2723
Os04g0550600	LOC_Os04g46470	Carotenoid cleavage dioxygenase, Negative regulation of the outgrowth of axillary buds, Strigolactones biosynthesis	45.209	2.86851	0.422672	6.78661	1.14803e-11	1.90843e-10	7.74412	11.4496	13.8128	84.8465	59.2738	94.1269
Os01g0195300	LOC_Os01g09870	Hypothetical conserved gene.	17.9999	2.85442	0.657327	4.34247	1.40888e-05	9.75313e-05	2.32324	3.12263	7.89304	26.0196	36.5522	32.0887
Os01g0508300	LOC_Os01g32439	Conserved hypothetical protein.	45.1802	2.8499	0.411801	6.92059	4.49761e-12	7.8607e-11	11.6162	13.5314	7.89304	74.6649	93.8501	69.5256
Os02g0585200	LOC_Os02g37330	Heavy metal transport/detoxification protein domain containing protein.	310.129	2.8466	0.513101	5.54784	2.89221e-08	3.14763e-07	70.4715	32.2671	124.315	515.866	619.411	498.445
Os01g0346250	LOC_Os01g24420	Conserved hypothetical protein.	22.8878	2.83478	0.639013	4.43619	9.15661e-06	6.57755e-05	8.51853	1.04088	6.90641	64.4833	29.6369	26.7406
Os07g0107000	None	Hypothetical protein.	75.8294	2.83376	0.411062	6.89375	5.43398e-12	9.40903e-11	7.74412	11.4496	37.492	105.21	155.1	137.982
Os02g0786900	LOC_Os02g54560	Similar to Pathogenesis-related protein PR-1 precursor.	63.2651	2.82585	0.382609	7.38575	1.51593e-13	3.09842e-12	25.5556	9.36788	10.8529	133.492	99.7775	100.545
Os01g0723500	LOC_Os01g52514	Transcriptional factor B3 family protein.	6.10724	2.81565	1.12075	2.51229	0.0119949	0.0385668	1.54882	0	2.95989	15.838	9.87896	6.41775
Os01g0878700	LOC_Os01g65670	Amino acid transporter, transmembrane domain containing protein.	30.128	2.81203	0.578568	4.86033	1.1719e-06	9.93819e-06	3.87206	4.1635	14.7995	27.1509	74.0922	56.6901
Os02g0124501	None	Hypothetical protein.	7.91958	2.80615	1.11378	2.51948	0.0117527	0.0379335	4.64647	1.04088	0	16.9693	22.7216	2.13925
Os03g0386000	LOC_Os03g26870	Similar to Salt-responsive WD40 protein 5.	39.309	2.79485	0.448462	6.23208	4.6029e-10	6.33426e-09	7.74412	10.4088	11.8396	47.514	77.0559	81.2914
Os02g0731900	LOC_Os02g49920	Similar to 3-ketoacyl-CoA synthase.	21.8713	2.78924	0.596424	4.6766	2.91664e-06	2.31442e-05	4.64647	2.08175	9.86631	40.7263	37.54	36.3672
Os02g0682300	LOC_Os02g45780	RING-type E3 ligase, Negative regulation of cuticular wax biosynthesis, Drought stress response	28.1108	2.78672	0.594563	4.687	2.77244e-06	2.20879e-05	15.4882	1.04088	3.94652	46.3827	49.3948	52.4116
Os01g0700300	LOC_Os01g50480	Similar to JMT.	95.1706	2.78463	0.31138	8.94287	3.79198e-19	1.23594e-17	26.33	27.0628	18.746	223.995	142.257	132.633
Os03g0107300	LOC_Os03g01700	Anion transporter, Silicon efflux transporter, Arsenic species (As) uptake	730.605	2.77431	0.412349	6.72808	1.71921e-11	2.80463e-10	211.414	93.6788	253.564	1177.67	1448.26	1199.05
Os03g0185800	None	Conserved hypothetical protein.	13.3791	2.76321	0.741698	3.72552	0.000194917	0.00105202	2.32324	4.1635	3.94652	28.2822	14.8184	26.7406
Os04g0356600	LOC_Os04g28780	Similar to OSIGBa0105P02.3 protein.	22.2477	2.76115	0.625442	4.41471	1.01144e-05	7.20707e-05	1.54882	4.1635	11.8396	37.3324	45.4432	33.1584
Os07g0493800	LOC_Os07g31190	Protein kinase, catalytic domain domain containing protein.	108.877	2.75322	0.277499	9.92155	3.35503e-23	1.51974e-21	33.2997	19.7766	30.5855	205.894	206.47	157.235
Os01g0207500	None	Hypothetical protein.	13.3781	2.74607	0.761133	3.60787	0.000308726	0.00158591	1.54882	4.1635	4.93315	27.1509	29.6369	12.8355
Os02g0531600	LOC_Os02g32950	TFL1/CEN ortholog, Phosphatidylethanolamine-binding protein, PEBP family protein, Control of the phase transition of meristem, Control of flowering time	116.945	2.74457	0.340383	8.06317	7.43402e-16	1.85379e-14	21.6835	13.5314	56.2379	171.955	223.265	214.994
Os03g0155966	None	Non-protein coding transcript.	118.813	2.7275	0.261937	10.4128	2.16745e-25	1.13148e-23	37.9462	31.2263	23.6791	207.025	231.168	181.836
LOC_Os01g23980	LOC_Os01g23980	retrotransposon protein, putative, Ty3-gypsy subclass, expressed	8.84008	2.72288	0.936187	2.90848	0.00363194	0.0138792	4.64647	2.08175	0	14.7067	18.77	12.8355
Os01g0124650	LOC_Os01g03390	Hypothetical conserved gene.	22.5523	2.7204	0.627453	4.33562	1.45348e-05	0.0001004	8.51853	1.04088	7.89304	57.6956	35.5643	24.6014
Os01g0860400	LOC_Os01g64100	Similar to Acidic endochitinase precursor (EC 3.2.1.14).	11.7822	2.71868	0.899926	3.02101	0.00251935	0.0101347	6.96971	0	1.97326	12.4441	37.54	11.7659
LOC_Os06g38056	LOC_Os06g38056	expressed protein	15.2633	2.69157	0.745802	3.60896	0.000307431	0.00157977	6.96971	0	4.93315	21.4944	20.7458	37.4368
Os02g0782900	LOC_Os02g54180	Conserved hypothetical protein.	57.0421	2.6839	0.382736	7.01239	2.34281e-12	4.24371e-11	18.5859	6.24525	20.7192	106.341	90.8864	99.4751
LOC_Os04g37680	LOC_Os04g37680	alpha/beta hydrolase fold, putative, expressed	11.4729	2.68263	0.864382	3.10352	0.00191231	0.00797792	3.09765	6.24525	0	13.5754	13.8305	32.0887
Os01g0858350	LOC_Os01g63930	Similar to cytochrome P450.	252.279	2.67696	0.19143	13.9841	1.95027e-44	2.48417e-42	50.3368	83.2701	73.0107	420.838	432.698	453.521
Os02g0582600	LOC_Os02g37160	Heavy metal transport/detoxification protein domain containing protein.	38.4113	2.67191	0.48144	5.54984	2.85933e-08	3.11397e-07	15.4882	9.36788	5.91978	79.19	81.9954	38.5065
Os01g0902700	LOC_Os01g67630	Similar to Peptide transporter PTR2.	12.0768	2.67092	0.801006	3.33446	0.000854667	0.00392841	4.64647	1.04088	3.94652	15.838	13.8305	33.1584
Os06g0159600	LOC_Os06g06470	Tetratricopeptide-like helical domain containing protein.	100.151	2.67	0.292557	9.12643	7.07978e-20	2.45053e-18	38.7206	23.9401	17.7594	182.137	176.833	161.513
Os01g0214600	LOC_Os01g11620	Lipase, GDSL domain containing protein.	51.5694	2.66893	0.43993	6.06672	1.30552e-09	1.71012e-08	24.0068	5.20438	11.8396	99.5532	105.705	63.1078
Os11g0156600	LOC_Os11g05800	Similar to H0622F05.7 protein.	42.2117	2.6662	0.458215	5.81865	5.93233e-09	7.13942e-08	19.3603	10.4088	3.94652	67.8772	67.1769	84.5003
Os01g0958200	LOC_Os01g72810	Curculin-like (mannose-binding) lectin domain containing protein.	67.7439	2.66453	0.357691	7.44924	9.38783e-14	1.96159e-12	23.2324	23.9401	7.89304	108.603	129.414	113.38
Os09g0426100	LOC_Os09g25784	Similar to cDNA, clone: J075189B12, full insert sequence.	10.3339	2.65912	0.823033	3.23087	0.00123413	0.00543864	1.54882	3.12263	3.94652	19.2319	13.8305	20.3229
Os03g0406001	None	Non-protein coding transcript.	372.206	2.65556	0.164157	16.177	7.33166e-59	1.43233e-56	88.283	113.455	105.569	555.461	643.12	727.344
Os03g0306700	LOC_Os03g19370	Conserved hypothetical protein.	17.4364	2.65455	0.639066	4.1538	3.27001e-05	0.000209518	6.96971	4.1635	2.95989	27.1509	35.5643	27.8102
Os03g0204900	LOC_Os03g10740	Conserved hypothetical protein.	8.64705	2.62883	0.979249	2.68454	0.00726297	0.0251749	3.09765	1.04088	2.95989	30.5447	8.89106	5.34812
Os01g0660200	LOC_Os01g47070	Acidic class III chitinase OsChib3a precursor (Chitinase) (EC 3.2.1.14).	19.2928	2.62693	0.651068	4.0348	5.46494e-05	0.000333894	3.09765	10.4088	2.95989	38.4637	40.5037	20.3229
Os04g0523600	LOC_Os04g44240	Similar to OSIGBa0153E02-OSIGBa0093I20.8 protein.	27.7414	2.62015	0.549456	4.76863	1.85481e-06	1.51841e-05	10.8418	5.20438	6.90641	28.2822	42.4795	72.7344
Os04g0545700	LOC_Os04g46140	Transferase family protein.	48.6636	2.612	0.472196	5.5316	3.17329e-08	3.42659e-07	13.165	2.08175	25.6524	81.4526	95.8259	73.8041
Os02g0582900	LOC_Os02g37190	Conserved hypothetical protein.	10.4277	2.58295	0.882536	2.92673	0.00342541	0.0131833	3.87206	0	4.93315	21.4944	23.7095	8.55699
Os02g0589000	LOC_Os02g37654	Lecithin:cholesterol acyltransferase family protein.	7.15078	2.58252	1.01833	2.53604	0.0112113	0.0364632	3.87206	2.08175	0	13.5754	14.8184	8.55699
Os02g0466400	LOC_Os02g26720	Similar to Inositol phosphate kinase.	48.4818	2.58078	0.395112	6.53177	6.49955e-11	9.94578e-10	17.0371	12.4905	11.8396	63.352	102.741	83.4307
Os02g0223200	None	Conserved hypothetical protein.	11.0428	2.57548	0.8849	2.91047	0.00360884	0.0138042	6.1953	1.04088	1.97326	7.919	13.8305	35.2976
Os02g0562600	LOC_Os02g35490	Similar to Seven trans-membrane protein (Fragment).	543.944	2.56915	0.14847	17.3041	4.37702e-67	1.04016e-64	183.536	150.927	134.182	1065.67	907.876	821.471
Os02g0626532	None	Hypothetical gene.	724.374	2.56575	0.135208	18.9763	2.67927e-80	9.37567e-78	220.707	162.377	243.698	1143.73	1317.85	1257.88
Os03g0188200	LOC_Os03g08920	Zinc finger, RING/FYVE/PHD-type domain containing protein.	46.7438	2.56164	0.399511	6.41193	1.43689e-10	2.09988e-09	17.0371	7.28613	15.7861	87.109	74.0922	79.1522
Os02g0175750	None	Hypothetical protein.	15.0462	2.5588	0.688233	3.71792	0.000200867	0.00107975	3.09765	5.20438	4.93315	26.0196	16.7942	34.228
Os01g0124700	None	Hypothetical protein.	8.65833	2.55607	1.01921	2.50789	0.0121456	0.0389806	6.1953	0	0.986631	22.6257	16.7942	5.34812
Os07g0170016	None	Hypothetical gene.	376.6	2.54822	0.395522	6.44267	1.17388e-10	1.73221e-09	74.3436	84.3109	171.674	716.104	682.636	530.534
Os08g0384500	LOC_Os08g29570	ABC transporter-like domain containing protein.	46.5265	2.54607	0.415159	6.13275	8.6373e-10	1.15323e-08	16.2627	10.4088	13.8128	98.4219	88.9106	51.342
Os04g0457300	LOC_Os04g38430	Similar to H0523F07.12 protein.	26.1046	2.54383	0.55758	4.56227	5.06023e-06	3.83994e-05	12.3906	3.12263	6.90641	41.8576	60.2617	32.0887
Os01g0183300	LOC_Os01g08780	Endonuclease/exonuclease/phosphatase domain containing protein.	70.098	2.53276	0.325722	7.77584	7.49509e-15	1.70725e-13	19.3603	28.1036	14.7995	125.573	121.511	111.241
Os05g0498633	None	Non-protein coding transcript.	7.01651	2.53076	1.03869	2.43649	0.0148306	0.0460837	3.09765	1.04088	1.97326	3.39386	19.7579	12.8355
Os02g0627100	LOC_Os02g41680	Similar to Phenylalanine ammonia-lyase (EC 4.3.1.5).	666.653	2.51481	0.16885	14.8937	3.61926e-50	5.59474e-48	205.219	126.987	262.444	1150.52	1150.9	1103.85
Os03g0258200	LOC_Os03g15270	Alpha/beta hydrolase fold-3 domain containing protein.	95.8918	2.51476	0.276135	9.10699	8.47016e-20	2.90026e-18	31.7509	24.981	28.6123	148.198	186.712	155.096
Os01g0587400	LOC_Os01g40499	Serine/threonine protein kinase-related domain containing protein.	56.4985	2.46838	0.358175	6.89154	5.51916e-12	9.54137e-11	14.7138	19.7766	17.7594	80.3213	116.572	89.8484
Os01g0850700	LOC_Os01g63190	Similar to Laccase-7.	43.1388	2.45943	0.445602	5.51935	3.40263e-08	3.65565e-07	20.9091	9.36788	8.87968	62.2207	100.765	56.6901
Os02g0506600	LOC_Os02g30320	Heat shock protein DnaJ, cysteine-rich domain domain containing protein.	9.80844	2.44135	0.825959	2.95577	0.00311887	0.0121653	3.09765	2.08175	3.94652	12.4441	14.8184	22.4621
Os02g0242100	LOC_Os02g14570	Similar to hydroquinone glucosyltransferase.	13.2947	2.43843	0.878221	2.77656	0.00549371	0.0197764	10.8418	1.04088	0	27.1509	11.8548	28.8799
LOC_Os08g38110	LOC_Os08g38110	cytokinin-O-glucosyltransferase 1, putative, expressed	11.9152	2.43835	0.857286	2.84427	0.00445133	0.0165807	7.74412	2.08175	0.986631	7.919	34.5764	18.1836
LOC_Os01g56710	LOC_Os01g56710	OsFBDUF6 - F-box and DUF domain containing protein, expressed	9.38712	2.43814	0.959214	2.54181	0.0110281	0.0359454	0	2.08175	6.90641	16.9693	7.90317	22.4621
LOC_Os03g49930	LOC_Os03g49930	pentatricopeptide, putative, expressed	18.3299	2.43428	0.669132	3.63796	0.000274802	0.00142684	3.09765	11.4496	2.95989	23.757	22.7216	45.9938
LOC_Os07g07450	LOC_Os07g07450	versicolorin reductase, putative, expressed	180.743	2.42581	0.251672	9.63879	5.48299e-22	2.29134e-20	47.2391	36.4306	86.8235	307.71	338.848	267.406
Os01g0719300	LOC_Os01g52130	Similar to Sulfate transporter 3.1 (AST12) (AtST1).	29.6407	2.42295	0.49127	4.93201	8.13893e-07	7.08131e-06	11.6162	5.20438	10.8529	41.8576	61.2496	47.0635
Os02g0226200	LOC_Os02g13290	HAD-superfamily subfamily IB hydrolase, hypothetical 1 protein.	26.9195	2.4199	0.537907	4.49872	6.83623e-06	5.03453e-05	9.29294	5.20438	10.8529	29.4134	67.1769	39.5761
Os12g0123800	LOC_Os12g03050	No apical meristem (NAM) protein domain containing protein.	34.6944	2.40756	0.476481	5.0528	4.3539e-07	3.9647e-06	11.6162	14.5723	6.90641	39.595	81.9954	53.4812
Os02g0533800	LOC_Os02g33070	Similar to ATPase inhibitor.	23.862	2.40627	0.56541	4.25579	2.08311e-05	0.000139282	3.87206	10.4088	8.87968	26.0196	53.3464	40.6457
LOC_Os09g12480	LOC_Os09g12480	ulp1 protease family, C-terminal catalytic domain containing protein, expressed	89.098	2.4057	0.324205	7.42032	1.16841e-13	2.41918e-12	16.2627	27.0628	42.4251	134.623	132.378	181.836
Os05g0390800	LOC_Os05g32460	Similar to VQ motif family protein.	93.6643	2.40516	0.33285	7.22594	4.97642e-13	9.63924e-12	18.5859	22.8993	48.3449	195.712	123.487	152.956
LOC_Os07g46920	LOC_Os07g46920	sex determination protein tasselseed-2, putative, expressed	21.3477	2.40455	0.641967	3.74559	0.000179968	0.000978471	1.54882	11.4496	7.89304	20.3631	49.3948	37.4368
Os03g0370800	LOC_Os03g25470	Ctr copper transporter family protein.	9.87249	2.40422	0.834676	2.88043	0.00397134	0.014982	1.54882	2.08175	5.91978	14.7067	16.7942	18.1836
Os09g0370500	LOC_Os09g20460	VQ domain containing protein.	42.8228	2.40101	0.412165	5.82537	5.69858e-09	6.89197e-08	16.2627	13.5314	10.8529	84.8465	79.0317	52.4116
LOC_Os04g56050	LOC_Os04g56050	expressed protein	66.4942	2.40044	0.365024	6.57611	4.82901e-11	7.52692e-10	20.1347	21.8584	21.7059	109.735	157.075	68.456
Os01g0347200	LOC_Os01g24490	Conserved hypothetical protein.	40.6857	2.3852	0.44064	5.41304	6.19628e-08	6.42927e-07	18.5859	5.20438	14.7995	61.0894	64.2132	80.2218
Os03g0793900	LOC_Os03g57980	Conserved hypothetical protein.	27.2799	2.38421	0.513881	4.63961	3.49072e-06	2.7336e-05	10.0674	4.1635	11.8396	48.6453	36.5522	52.4116
Os03g0133000	LOC_Os03g04070	NAC transcription factor, Drought and salt stress tolerance, Modulation of ABA-mediated pathway	35.3472	2.3835	0.47061	5.06471	4.09017e-07	3.74167e-06	10.0674	6.24525	17.7594	75.7962	44.4553	57.7597
Os01g0214500	LOC_Os01g11600	Conserved hypothetical protein.	8.45471	2.37791	0.944854	2.51669	0.0118462	0.0381852	3.09765	1.04088	3.94652	26.0196	5.92738	10.6962
Os02g0738200	LOC_Os02g50460	Zinc finger, RING/FYVE/PHD-type domain containing protein.	54.5119	2.3764	0.364755	6.51508	7.2653e-11	1.10433e-09	14.7138	17.6949	20.7192	91.6342	110.644	71.6648
Os01g0722300	LOC_Os01g52410	Myb transcription factor domain containing protein.	63.2764	2.37547	0.358266	6.63047	3.34627e-11	5.30406e-10	20.1347	11.4496	29.5989	122.179	109.656	86.6396
Os02g0211500	None	Non-protein coding transcript.	9.58679	2.36248	0.869016	2.71857	0.00655639	0.0230291	2.32324	5.20438	1.97326	6.78772	18.77	22.4621
Os03g0594400	LOC_Os03g39710	Monosaccharide transporter 2.	7.70705	2.36038	0.941377	2.50737	0.0121635	0.0390234	1.54882	4.1635	1.97326	6.78772	16.7942	14.9747
Os01g0720700	LOC_Os01g52260	Similar to satase isoform I.	20.9198	2.3506	0.578431	4.06376	4.8289e-05	0.00029876	5.42088	10.4088	4.93315	45.2514	30.6248	28.8799
Os03g0124000	LOC_Os03g03260	Homeodomain-related domain containing protein.	20.7846	2.34588	0.581884	4.03153	5.54156e-05	0.000338316	10.0674	3.12263	6.90641	39.595	28.649	36.3672
Os01g0871733	None	Hypothetical protein.	66.0585	2.34184	0.378664	6.18448	6.23086e-10	8.46121e-09	10.8418	17.6949	37.492	99.5532	106.693	124.076
Os03g0300400	LOC_Os03g18850	Pathogen-related protein (JIOsPR10).	2507.66	2.3379	0.120456	19.4087	6.5157e-84	2.66008e-81	997.443	640.139	842.583	4560.21	4027.65	3977.93
LOC_Os10g31560	LOC_Os10g31560	glycine-rich cell wall structural protein 2 precursor, putative, expressed	238.837	2.3266	0.220178	10.5669	4.24146e-26	2.3207e-24	81.3133	95.7606	61.1711	490.978	413.928	289.868
LOC_Os06g04120	LOC_Os06g04120	hypothetical protein	13.6582	2.32336	0.737612	3.14984	0.00163361	0.00695651	4.64647	1.04088	7.89304	23.757	29.6369	14.9747
Os01g0196300	LOC_Os01g09990	Basic helix-loop-helix (bHLH) transcription factor, Diterpenoid phytoalexin factor, Biosynthesis of diterpenoid phytoalexins, Stress response	11.3914	2.32115	0.823018	2.82029	0.00479802	0.0176593	6.96971	4.1635	0	21.4944	20.7458	14.9747
Os02g0585100	LOC_Os02g37320	Similar to ATFP4.	489.317	2.31588	0.161035	14.3812	6.79174e-47	9.48579e-45	176.566	119.701	193.38	925.392	777.474	743.389
Os02g0589400	LOC_Os02g37690	UDP-glucuronosyl/UDP-glucosyltransferase family protein.	138.581	2.31112	0.226111	10.2212	1.59395e-24	7.90621e-23	41.8183	43.7168	54.2647	229.651	220.301	241.735
Os08g0467500	LOC_Os08g36440	TB2/DP1 and HVA22 related protein family protein.	15.0824	2.31022	0.74094	3.11796	0.00182107	0.00765527	3.09765	9.36788	2.95989	12.4441	18.77	43.8546
LOC_Os10g31730	LOC_Os10g31730	retrotransposon protein, putative, unclassified, expressed	3270.35	2.31009	0.229735	10.0555	8.69187e-24	4.08236e-22	1378.45	981.546	931.379	6473.22	4927.63	4929.9
Os01g0850550	LOC_Os01g63180	Similar to Laccase-6.	15.5903	2.30441	0.67382	3.41993	0.000626381	0.0029802	9.29294	2.08175	3.94652	24.8883	27.6611	25.671
Os01g0924933	None	Transferase family protein.	8.77346	2.30358	0.952167	2.4193	0.0155504	0.0479833	4.64647	2.08175	1.97326	9.05029	4.93948	29.9495
LOC_Os10g17780	LOC_Os10g17780	oxidoreductase, FAD-binding family protein, expressed	7.27245	2.29938	0.929226	2.47451	0.0133419	0.0421068	2.32324	2.08175	2.95989	14.7067	10.8669	10.6962
Os03g0134500	LOC_Os03g04190	Cytochrome p450 (CYP78A9).	80.4543	2.29365	0.317032	7.23477	4.66302e-13	9.05975e-12	30.9765	22.8993	27.6257	116.522	178.809	105.893
Os03g0159400	LOC_Os03g06350	Protein of unknown function DUF623, plant domain containing protein.	40.731	2.2917	0.475582	4.81872	1.44481e-06	1.20694e-05	20.9091	3.12263	16.7727	55.433	83.9712	64.1775
LOC_Os10g31720	LOC_Os10g31720	glycine-rich cell wall structural protein 2 precursor, putative, expressed	1639.01	2.28974	0.281761	8.12654	4.41732e-16	1.11639e-14	753.503	461.108	453.85	3125.74	2704.86	2334.99
Os01g0117050	None	Non-protein coding transcript.	20.741	2.28925	0.560149	4.08686	4.37246e-05	0.00027296	6.96971	6.24525	7.89304	41.8576	32.6006	28.8799
Os02g0607700	LOC_Os02g39490	Short-chain dehydrogenase/reductase SDR domain containing protein.	245.696	2.28817	0.196787	11.6276	2.98244e-31	2.1487e-29	89.8318	56.2073	103.596	424.232	410.965	389.343
Os03g0252900	LOC_Os03g14810	Similar to MYB-like transcription factor DIVARICATA.	17.7366	2.28431	0.689212	3.31438	0.000918472	0.00418603	11.6162	1.04088	4.93315	29.4134	18.77	40.6457
Os03g0344650	None	Hypothetical protein.	9.25485	2.28206	0.89814	2.54087	0.0110577	0.0360338	6.1953	0	2.95989	15.838	18.77	11.7659
LOC_Os01g66810	LOC_Os01g66810	expressed protein	17.0471	2.27829	0.674008	3.38022	0.000724288	0.00338235	10.0674	1.04088	5.91978	36.2012	27.6611	21.3925
Os05g0318700	LOC_Os05g25450	Catharanthus roseus receptor-like kinase1-like kinase	43.136	2.26648	0.447892	5.06032	4.18549e-07	3.82118e-06	22.4579	13.5314	7.89304	85.9777	44.4553	84.5003
Os03g0100200	None	Transcriptional coactivator/pterin dehydratase family protein.	14.7686	2.26505	0.664459	3.40886	0.000652352	0.00308854	6.96971	4.1635	3.94652	20.3631	29.6369	23.5317
Os06g0218900	LOC_Os06g11520	Similar to predicted protein.	39.9887	2.26226	0.438267	5.16182	2.44555e-07	2.33581e-06	13.165	11.4496	16.7727	50.9079	51.3706	96.2662
LOC_Os05g13410	LOC_Os05g13410	retrotransposon protein, putative, unclassified, expressed	19.7565	2.25418	0.601764	3.74595	0.000179709	0.00097723	10.0674	5.20438	4.93315	31.676	21.7337	44.9242
LOC_Os10g31740	LOC_Os10g31740	glycine-rich cell wall structural protein 2 precursor, putative, expressed	150.128	2.25349	0.261586	8.61472	7.01105e-18	2.07491e-16	74.3436	42.6759	37.492	305.447	218.325	222.482
Os01g0925100	LOC_Os01g70080	Conserved hypothetical protein.	28.4672	2.24971	0.483952	4.64862	3.3417e-06	2.62425e-05	8.51853	10.4088	10.8529	50.9079	35.5643	54.5508
Os03g0237201	None	Hypothetical protein.	301.56	2.24533	0.216905	10.3517	4.11088e-25	2.108e-23	105.32	61.4117	147.995	447.989	549.27	497.375
LOC_Os11g46280	LOC_Os11g46280	expressed protein	38.4866	2.24521	0.464087	4.8379	1.31217e-06	1.10454e-05	15.4882	19.7766	4.93315	65.6146	78.0438	47.0635
Os02g0690000	LOC_Os02g46473	Conserved hypothetical protein.	17.7171	2.23723	0.65347	3.42361	0.000617952	0.00294273	10.0674	5.20438	2.95989	44.1202	24.6974	19.2532
Os03g0231150	LOC_Os03g12860	Similar to Hox19 (Fragment).	18.9806	2.23519	0.582804	3.83524	0.000125443	0.000706011	7.74412	4.1635	7.89304	30.5447	33.5885	29.9495
Os01g0701700	LOC_Os01g50610	SAM dependent carboxyl methyltransferase family protein.	25.8426	2.23278	0.513351	4.34941	1.36503e-05	9.47425e-05	10.8418	8.32701	7.89304	39.595	56.3101	32.0887
Os01g0680200	LOC_Os01g48800	Protein of unknown function DUF250 domain containing protein.	15.5468	2.2321	0.729597	3.05937	0.00221807	0.00908691	6.1953	6.24525	3.94652	7.919	45.4432	23.5317
Os04g0598800	LOC_Os04g51030	Similar to Wall-associated kinase-like protein.	12.256	2.22641	0.787331	2.82779	0.004687	0.0173046	3.87206	5.20438	3.94652	21.4944	32.6006	6.41775
Os02g0762100	LOC_Os02g52450	Similar to Regulator of ribonuclease-like protein 2.	32.4671	2.22374	0.492328	4.51678	6.27875e-06	4.66061e-05	18.5859	7.28613	7.89304	41.8576	72.1164	47.0635
Os03g0201500	LOC_Os03g10440	Glycoside hydrolase, family 10 protein.	19.2761	2.22177	0.576327	3.85505	0.000115704	0.000655486	5.42088	6.24525	8.87968	28.2822	32.6006	34.228
Os02g0306401	LOC_Os02g20360	Similar to Nicotianamine aminotransferase A.	408.99	2.21726	0.178259	12.4384	1.61679e-35	1.41055e-33	180.438	93.6788	157.861	655.015	685.6	681.351
Os02g0327000	LOC_Os02g22130	C2 domain containing protein.	474.791	2.21501	0.131417	16.8549	9.65952e-64	2.07836e-61	160.303	164.458	180.553	824.707	777.474	741.25
Os01g0249700	LOC_Os01g14700	Heavy metal-associated domain, HMA domain containing protein.	280.422	2.21149	0.182949	12.088	1.22174e-33	9.89947e-32	85.9597	83.2701	130.235	463.827	486.045	433.198
Os03g0793800	LOC_Os03g57970	Plant lipid transfer protein and hydrophobic protein, helical domain containing protein.	134.458	2.20968	0.274169	8.05953	7.65906e-16	1.90543e-14	72.7947	32.2671	36.5053	243.226	200.543	221.412
Os03g0149300	LOC_Os03g05530	Protein of unknown function DUF6, transmembrane domain containing protein.	115.789	2.20111	0.281434	7.82106	5.23822e-15	1.20874e-13	56.5321	21.8584	44.3984	185.531	203.507	182.906
Os01g0722425	None	Hypothetical protein.	28.4147	2.20045	0.56794	3.87444	0.000106869	0.0006101	13.165	4.1635	12.8262	66.7459	54.3343	19.2532
Os01g0216951	None	Non-protein coding transcript.	22.4927	2.20023	0.60006	3.66668	0.000245717	0.00129284	11.6162	7.28613	4.93315	48.6453	46.4311	16.0444
Os01g0248900	LOC_Os01g14650	Alpha-expansin, Mediation of the cell extension and growth, Root system architecture	738.091	2.19842	0.114285	19.2364	1.83554e-82	7.12816e-80	264.075	246.688	281.19	1281.75	1233.88	1120.97
Os03g0270500	LOC_Os03g16390	Protein of unknown function DUF668 family protein.	35.3596	2.19123	0.485237	4.5158	6.30769e-06	4.67992e-05	18.5859	3.12263	15.7861	65.6146	52.3585	56.6901
Os02g0104150	LOC_Os02g01355	Non-protein coding transcript.	12.3249	2.18998	0.829942	2.63871	0.00832211	0.028314	1.54882	1.04088	10.8529	26.0196	22.7216	11.7659
Os01g0155500	LOC_Os01g06280	Protein kinase, catalytic domain domain containing protein.	14.8459	2.18263	0.71378	3.05785	0.00222928	0.00911989	3.09765	7.28613	5.91978	30.5447	32.6006	9.62662
Os11g0208000	LOC_Os11g10180	Cyclin-like F-box domain containing protein.	11.3944	2.17346	0.887411	2.44922	0.0143168	0.0447403	6.1953	1.04088	4.93315	36.2012	3.95158	16.0444
Os01g0215000	LOC_Os01g11660	Lipase, GDSL domain containing protein.	69.8064	2.16753	0.320433	6.76438	1.33884e-11	2.20901e-10	25.5556	28.1036	22.6925	87.109	119.535	135.842
Os01g0347600	LOC_Os01g24560	Ervatamin B (EC 3.4.22.-) (ERV-B).	610.21	2.1649	0.1473	14.6972	6.71828e-49	1.01875e-46	262.526	214.42	188.446	1174.27	930.598	890.997
Os01g0237100	LOC_Os01g13570	Phosphoglycerate mutase domain containing protein.	11.1696	2.15393	0.769674	2.79849	0.00513417	0.0186934	2.32324	5.20438	4.93315	18.1006	11.8548	24.6014
Os03g0235000	LOC_Os03g13210	Similar to Peroxidase.	19.147	2.15187	0.596416	3.608	0.000308564	0.00158533	6.96971	7.28613	6.90641	23.757	46.4311	23.5317
Os06g0291800	LOC_Os06g18850	Conserved hypothetical protein.	68.5746	2.14808	0.316245	6.79246	1.10239e-11	1.83865e-10	28.6532	26.0219	20.7192	127.835	94.838	113.38
Os01g0144800	LOC_Os01g05150	Protein of unknown function DUF3681 domain containing protein.	20.2843	2.14529	0.560323	3.82868	0.000128834	0.000723308	5.42088	8.32701	8.87968	36.2012	28.649	34.228
LOC_Os09g31522	LOC_Os09g31522	dihydroflavonol-4-reductase, putative, expressed	33.6119	2.14125	0.484158	4.42263	9.75065e-06	6.96188e-05	8.51853	6.24525	22.6925	52.0392	53.3464	58.8293
Os05g0530701	LOC_Os05g45430	Leucine-rich repeat, plant specific containing protein.	12.0337	2.13951	0.837992	2.55313	0.0106759	0.0349612	6.96971	6.24525	0	23.757	26.6732	8.55699
Os06g0141100	LOC_Os06g04900	Monosaccharide transporter.	15.3582	2.13657	0.722213	2.95836	0.0030928	0.0120828	7.74412	4.1635	4.93315	39.595	7.90317	27.8102
LOC_Os09g00999	LOC_Os09g00999	expressed protein	47.6293	2.13362	0.380782	5.60326	2.10353e-08	2.33338e-07	13.9394	18.7358	20.7192	82.5839	89.8985	59.899
LOC_Os03g18900	LOC_Os03g18900	retrotransposon protein, putative, Ty3-gypsy subclass, expressed	20.2649	2.12739	0.649668	3.27458	0.00105818	0.00474535	5.42088	14.5723	2.95989	15.838	46.4311	36.3672
Os01g0192300	LOC_Os01g09640	Similar to I-box binding factor (Fragment).	23.366	2.12395	0.530413	4.00434	6.219e-05	0.00037599	10.8418	5.20438	9.86631	32.8073	36.5522	44.9242
Os01g0347300	LOC_Os01g24500	Conserved hypothetical protein.	30.3122	2.12375	0.526575	4.03313	5.50396e-05	0.000336085	20.1347	4.1635	8.87968	54.3017	35.5643	58.8293
Os02g0466900	None	Hypothetical protein.	13.363	2.12108	0.726877	2.91807	0.00352201	0.0135092	8.51853	4.1635	1.97326	30.5447	16.7942	18.1836
LOC_Os01g36590	LOC_Os01g36590	nodulin, putative, expressed	18.845	2.11692	0.601172	3.52132	0.000429405	0.00212891	6.1953	5.20438	9.86631	20.3631	41.4916	29.9495
Os02g0816300	LOC_Os02g57120	Armadillo-type fold domain containing protein.	44.7343	2.11575	0.418439	5.05628	4.27503e-07	3.89957e-06	21.6835	8.32701	19.7326	93.8967	56.3101	68.456
LOC_Os10g18099	LOC_Os10g18099	WRKY18, expressed	214.654	2.1129	0.19555	10.8049	3.26329e-27	1.88696e-25	68.1483	70.7795	103.596	359.749	335.885	349.767
Os02g0594166	None	Conserved hypothetical protein.	23.7767	2.11104	0.534709	3.94801	7.88046e-05	0.000464886	13.165	8.32701	4.93315	42.9889	32.6006	40.6457
LOC_Os03g27690	LOC_Os03g27690	expressed protein	38.58	2.11015	0.421247	5.0093	5.46271e-07	4.88959e-06	17.8115	13.5314	11.8396	71.271	46.4311	70.5952
Os02g0649800	LOC_Os02g43360	Similar to Cytochrome B5 homolog (Fragment).	106.889	2.1096	0.249085	8.4694	2.46657e-17	6.98182e-16	43.3671	39.5533	37.492	158.38	181.773	180.766
Os02g0733500	LOC_Os02g50060	EF-Hand type domain containing protein.	10.1733	2.10929	0.814062	2.59107	0.00956777	0.0318932	1.54882	5.20438	4.93315	23.757	13.8305	11.7659
Os03g0325600	LOC_Os03g20910	Similar to WUSCHEL-related homeobox 6.	21.2883	2.10925	0.541167	3.89761	9.71483e-05	0.000560332	6.96971	7.28613	9.86631	31.676	35.5643	36.3672
Os01g0754800	LOC_Os01g55080	Hypothetical protein.	25.4543	2.10818	0.507367	4.15515	3.25072e-05	0.000208407	7.74412	9.36788	11.8396	31.676	50.3827	41.7153
Os03g0360200	None	Hypothetical protein.	15.725	2.10807	0.652484	3.23083	0.0012343	0.00543864	3.87206	5.20438	8.87968	21.4944	34.5764	20.3229
Os02g0108800	LOC_Os02g01890	Cytochrome P450 domain containing protein.	43.8794	2.10588	0.423868	4.96825	6.75588e-07	5.9561e-06	25.5556	11.4496	11.8396	91.6342	67.1769	55.6205
Os02g0738350	None	Similar to JHL23J11.5 protein.	210.086	2.10572	0.202092	10.4196	2.018e-25	1.05519e-23	61.1786	103.047	74.9839	358.618	328.969	333.723
Os12g0227400	LOC_Os12g12590	Allyl alcohol dehydrogenase.	128.687	2.1006	0.241906	8.68354	3.83628e-18	1.16567e-16	48.788	46.8394	50.3182	235.307	227.216	163.653
Os01g0666900	LOC_Os01g47660	Non-protein coding transcript.	171.778	2.09981	0.206001	10.1932	2.12676e-24	1.04617e-22	63.5018	60.3708	71.0374	316.76	268.708	250.292
LOC_Os12g07430	LOC_Os12g07430	expressed protein	16.4649	2.09227	0.643443	3.25168	0.00114726	0.00509672	4.64647	10.4088	3.94652	24.8883	34.5764	20.3229
Os01g0638600	LOC_Os01g45140	UDP-glucose-dependent glycosyltransferase	64.6465	2.08983	0.337703	6.18836	6.07915e-10	8.27638e-09	21.6835	17.6949	34.5321	89.3716	103.729	120.868
LOC_Os11g07690	LOC_Os11g07690	dirigent, putative, expressed	234.099	2.08872	0.183987	11.3525	7.20543e-30	4.86122e-28	90.6062	73.9022	102.61	352.961	420.844	363.672
Os04g0186400	LOC_Os04g10750	Pi transporter, Pi homeostasis, Embryo development, Seed germination	49.5554	2.07508	0.398751	5.20393	1.95113e-07	1.88564e-06	27.1044	10.4088	18.746	101.816	75.0801	64.1775
Os02g0822900	LOC_Os02g57700	Hypothetical conserved gene.	26.9985	2.07212	0.502145	4.12654	3.68255e-05	0.000233414	6.96971	16.654	7.89304	42.9889	41.4916	45.9938
Os01g0108600	LOC_Os01g01870	Basic helix-loop-helix dimerisation region bHLH domain containing protein.	191.954	2.07134	0.198133	10.4543	1.40003e-25	7.39345e-24	82.8621	71.8204	66.1042	270.377	341.812	318.748
Os01g0714600	LOC_Os01g51670	Similar to cDNA clone:J023088C01, full insert sequence.	103.312	2.06188	0.330361	6.24128	4.33998e-10	6.00357e-09	34.8485	23.9401	61.1711	106.341	207.458	186.115
Os02g0579300	LOC_Os02g36890	Similar to DNA binding protein.	14.6192	2.05284	0.690365	2.97356	0.00294366	0.0115754	3.09765	6.24525	7.89304	20.3631	14.8184	35.2976
Os03g0297000	LOC_Os03g18560	Protein of unknown function DUF538 family protein.	66.3916	2.05191	0.390834	5.25008	1.52032e-07	1.49377e-06	37.1718	17.6949	21.7059	161.774	95.8259	64.1775
Os01g0685300	LOC_Os01g49154	Conserved hypothetical protein.	19.0577	2.04935	0.572904	3.57712	0.0003474	0.00176016	6.1953	7.28613	8.87968	32.8073	34.5764	24.6014
Os01g0784800	LOC_Os01g57570	Flavodoxin/nitric oxide synthase domain containing protein.	752.56	2.04451	0.127619	16.0204	9.20436e-58	1.72414e-55	302.795	252.933	324.601	1182.19	1368.24	1084.6
Os02g0738300	LOC_Os02g50470	Conserved hypothetical protein.	303.908	2.04404	0.155435	13.1504	1.69229e-39	1.76686e-37	109.192	130.109	117.409	509.079	474.19	483.47
Os02g0614700	LOC_Os02g40110	B30.2/SPRY domain domain containing protein.	28.2505	2.04262	0.476063	4.29064	1.78161e-05	0.000121096	10.8418	11.4496	10.8529	36.2012	43.4674	56.6901
Os01g0222600	LOC_Os01g12270	Conserved hypothetical protein.	106.039	2.04011	0.295039	6.91473	4.68768e-12	8.1884e-11	59.6297	24.981	38.4786	192.319	181.773	139.051
Os03g0233000	LOC_Os03g13050	Protein of unknown function DUF607 family protein.	23.9002	2.03281	0.557866	3.64389	0.000268543	0.0013989	15.4882	5.20438	6.90641	53.1704	31.6127	31.0191
Os02g0223700	LOC_Os02g13060	Protein of unknown function DUF3511 domain containing protein.	17.4181	2.02767	0.632406	3.20628	0.00134464	0.00585593	9.29294	5.20438	5.91978	19.2319	43.4674	21.3925
Os01g0208400	LOC_Os01g11010	Similar to peptide-N4-asparagine amidase A.	65.6322	2.02125	0.334055	6.05066	1.44256e-09	1.87804e-08	30.2021	14.5723	32.5588	106.341	110.644	99.4751
LOC_Os02g51050	LOC_Os02g51050	Leucine rich repeat N-terminal domain containing protein, putative, expressed	10.0861	2.02107	0.795848	2.53952	0.0111005	0.0361436	3.87206	4.1635	3.94652	19.2319	20.7458	8.55699
Os01g0888600	LOC_Os01g66510	Similar to Seven transmembrane protein Mlo5 (Fragment).	464.85	2.01871	0.127951	15.7772	4.46781e-56	8.08369e-54	178.889	179.031	194.366	763.618	733.019	740.18
Os03g0154000	LOC_Os03g05910	Aromatic-ring hydroxylase family protein.	31.5345	2.01398	0.46194	4.35982	1.30169e-05	9.0742e-05	9.29294	18.7358	9.86631	55.433	43.4674	52.4116
LOC_Os03g10170	LOC_Os03g10170	expressed protein	164.935	2.00933	0.206638	9.7239	2.38464e-22	1.02065e-20	73.5691	63.4934	59.1978	278.296	277.599	237.457
Os01g0975000	LOC_Os01g74370	Protein of unknown function DUF966 family protein.	60.5791	2.00715	0.33125	6.05932	1.36694e-09	1.78543e-08	24.7812	24.981	22.6925	80.3213	116.572	94.1269
Os01g0136300	LOC_Os01g04390	Conserved hypothetical protein.	10.8645	2.00652	0.810508	2.47563	0.0133001	0.0420044	3.09765	2.08175	7.89304	7.919	21.7337	22.4621
Os04g0556400	LOC_Os04g46970	Similar to UDP-glycosyltransferase UGT93B9.	65.9372	2.00639	0.329495	6.08928	1.13416e-09	1.49674e-08	31.7509	21.8584	24.6658	115.391	80.0196	121.937
LOC_Os04g23760	LOC_Os04g23760	lectin protein kinase family protein, putative, expressed	118.559	2.00467	0.243258	8.24093	1.70879e-16	4.50453e-15	53.4344	40.5942	47.3583	162.905	199.555	207.507
Os01g0588100	LOC_Os01g40560	Similar to Hypersensitive-induced response protein.	2373.87	2.0045	0.262131	7.64693	2.05831e-14	4.53283e-13	1092.7	695.305	1052.73	4628.09	3782.65	2991.74
Os02g0818900	LOC_Os02g57350	Heavy metal transport/detoxification protein domain containing protein.	720.429	1.99967	0.281186	7.11157	1.14729e-12	2.13402e-11	350.809	188.399	324.601	1158.44	1285.25	1015.07
Os01g0699450	None	Hypothetical protein.	162.352	1.99208	0.243641	8.17629	2.92723e-16	7.54273e-15	70.4715	44.7577	79.9171	282.822	299.333	196.811
Os05g0526700	LOC_Os05g45070	Harpin-induced 1 domain containing protein.	31.436	1.99065	0.45591	4.36633	1.26354e-05	8.83926e-05	15.4882	8.32701	13.8128	41.8576	51.3706	57.7597
Os02g0676800	LOC_Os02g45420	Similar to Dehydration responsive element binding protein 1E (DREB1E protein).	16.095	1.9856	0.629673	3.15339	0.00161386	0.00688251	5.42088	5.20438	8.87968	33.9386	21.7337	21.3925
Os02g0160500	None	Hypothetical conserved gene.	9.08123	1.98216	0.80997	2.44721	0.0143968	0.0449506	3.87206	4.1635	2.95989	15.838	14.8184	12.8355
LOC_Os07g37410	LOC_Os07g37410	expressed protein	17.652	1.9673	0.706683	2.78385	0.0053718	0.0194121	3.87206	2.08175	15.7861	14.7067	39.5158	29.9495
Os08g0460600	LOC_Os08g35860	Similar to Cytokinin dehydrogenase 11.	38.8968	1.96538	0.411824	4.77238	1.82062e-06	1.49307e-05	11.6162	15.6131	20.7192	57.6956	72.1164	55.6205
Os10g0531300	None	Similar to Glutathione transferase (EC 2.5.1.18).	51.6244	1.96491	0.397639	4.94145	7.75421e-07	6.76878e-06	13.165	20.8175	29.5989	110.866	58.2859	77.0129
Os02g0579800	LOC_Os02g36940	Similar to Fw2.2.	497.426	1.96466	0.127768	15.3768	2.34375e-53	3.92813e-51	201.347	184.235	222.979	790.769	814.026	771.199
Os01g0701600	None	Hypothetical protein.	27.9225	1.95642	0.558676	3.50189	0.000461978	0.0022706	22.4579	5.20438	5.91978	32.8073	44.4553	56.6901
Os01g0834900	None	Hypothetical conserved gene.	176.342	1.95493	0.204321	9.56793	1.09071e-21	4.44721e-20	78.2156	57.2482	80.9037	263.59	304.272	273.824
Os01g0787600	LOC_Os01g57770	Similar to Salicylic acid-binding protein 2.	78.3383	1.95321	0.311435	6.27165	3.57243e-10	4.99607e-09	40.2694	21.8584	33.5454	130.098	98.7896	145.469
Os01g0936700	LOC_Os01g71040	Conserved hypothetical protein.	36.2722	1.94618	0.421608	4.61608	3.91051e-06	3.03575e-05	16.2627	15.6131	12.8262	61.0894	44.4553	67.3863
Os01g0947000	LOC_Os01g71860	Similar to Beta-1,3-glucanase precursor.	122.954	1.94555	0.246021	7.90805	2.61442e-15	6.24557e-14	62.7274	52.0438	36.5053	184.4	208.446	193.602
LOC_Os08g07620	LOC_Os08g07620	expressed protein	42.8899	1.9442	0.385101	5.04854	4.45205e-07	4.04597e-06	14.7138	22.8993	15.7861	71.271	64.2132	68.456
Os02g0159800	LOC_Os02g06470	Cyclin-like F-box domain containing protein.	44.2646	1.94174	0.419081	4.63332	3.59849e-06	2.81203e-05	27.8788	9.36788	16.7727	85.9777	59.2738	66.3167
Os03g0314500	LOC_Os03g19990	WD40-like Beta Propeller domain containing protein.	1968.33	1.93787	0.0889096	21.7959	2.5371e-105	1.87887e-102	860.372	806.679	775.492	3373.49	3093.1	2900.82
LOC_Os10g31180	LOC_Os10g31180	hypothetical protein	21.8219	1.93318	0.558747	3.45985	0.000540469	0.00260966	11.6162	10.4088	4.93315	47.514	28.649	27.8102
Os02g0699000	LOC_Os02g47090	Tonoplast localized low-affinity nitrate transporter, Nitrate accumulation and homeostasis	17.6618	1.92678	0.611342	3.15172	0.00162314	0.00691653	11.6162	4.1635	5.91978	27.1509	33.5885	23.5317
Os11g0152400	None	Hypothetical conserved gene.	179.296	1.92149	0.195024	9.85257	6.68126e-23	2.9798e-21	78.2156	80.1474	66.1042	285.084	266.732	299.495
Os03g0836300	LOC_Os03g62010	Harpin-induced 1 domain containing protein.	778.233	1.92039	0.134199	14.3101	1.89352e-46	2.59902e-44	368.62	244.606	360.12	1269.3	1218.08	1208.68
Os02g0821400	LOC_Os02g57560	Protein kinase, core domain containing protein.	75.2869	1.91932	0.300601	6.38493	1.71478e-10	2.48658e-09	28.6532	38.5124	27.6257	130.098	128.426	98.4054
Os01g0798800	LOC_Os01g58500	Protein of unknown function DUF594 family protein.	35.7142	1.91764	0.443443	4.32444	1.52917e-05	0.000105269	20.9091	15.6131	7.89304	53.1704	50.3827	66.3167
Os02g0807900	LOC_Os02g56380	Conserved hypothetical protein.	146.691	1.91308	0.233965	8.17675	2.91595e-16	7.52884e-15	58.8553	44.7577	80.9037	252.277	213.386	229.969
Os02g0183500	LOC_Os02g09080	Hypothetical conserved gene.	50.5176	1.91136	0.382502	4.997	5.82297e-07	5.17807e-06	19.3603	17.6949	26.639	102.947	82.9833	53.4812
Os01g0508000	LOC_Os01g32364	Similar to Beta-glucosidase.	139.301	1.90769	0.214592	8.88987	6.11814e-19	1.96397e-17	61.1786	56.2073	58.2112	227.388	211.41	221.412
Os03g0332533	LOC_Os03g21480	Similar to Plant acid phosphatase family protein, expressed.	38.1198	1.90498	0.420786	4.52719	5.97738e-06	4.45561e-05	22.4579	9.36788	15.7861	59.9582	61.2496	59.899
Os02g0584800	LOC_Os02g37300	Heavy metal transport/detoxification protein domain containing protein.	447.057	1.90406	0.326092	5.83904	5.25024e-09	6.39146e-08	220.707	112.415	231.858	780.587	727.091	609.686
Os01g0784833	None	Hypothetical gene.	520.611	1.90329	0.13304	14.3062	2.00238e-46	2.73664e-44	213.738	196.726	248.631	808.869	893.058	762.642
Os03g0207800	LOC_Os03g10980	Armadillo-like helical domain containing protein.	16.8083	1.89415	0.636044	2.97802	0.0029012	0.0114311	5.42088	6.24525	9.86631	23.757	39.5158	16.0444
Os01g0701500	LOC_Os01g50590	Cytochrome P450 family member, Homolog of Arabidopsis MORE AXILLARY GROWTH 1 (MAX1), Functionally incomplete P450 protein as a result of a premature stop codon	16.8606	1.89366	0.763137	2.48142	0.013086	0.0414887	17.8115	1.04088	1.97326	21.4944	25.6853	33.1584
Os01g0159000	LOC_Os01g06560	Similar to cDNA clone:J023049H21, full insert sequence.	64.5165	1.89123	0.336047	5.62787	1.82452e-08	2.04721e-07	17.0371	35.3898	30.5855	102.947	89.8985	111.241
LOC_Os09g28780	LOC_Os09g28780	expressed protein	12.1818	1.88752	0.760718	2.48123	0.013093	0.0415024	5.42088	3.12263	6.90641	33.9386	10.8669	12.8355
Os02g0136000	LOC_Os02g04340	Phox/Bem1p domain containing protein.	37.2747	1.8831	0.421031	4.4726	7.7276e-06	5.63623e-05	16.2627	15.6131	15.7861	70.1397	65.2011	40.6457
Os03g0360300	LOC_Os03g24560	Conserved hypothetical protein.	34.3683	1.88013	0.432214	4.35001	1.36132e-05	9.45676e-05	14.7138	14.5723	14.7995	54.3017	67.1769	40.6457
Os02g0644466	None	Hypothetical gene.	15.1218	1.88001	0.664987	2.82713	0.00469667	0.0173303	6.1953	6.24525	6.90641	38.4637	15.8063	17.114
Os03g0270600	None	Cytochrome c domain domain containing protein.	30.4954	1.87737	0.519104	3.61657	0.000298537	0.00153903	22.4579	4.1635	11.8396	49.7766	57.298	37.4368
Os01g0595600	LOC_Os01g41240	Alpha/beta hydrolase fold-1 domain containing protein.	110.118	1.87672	0.29095	6.45032	1.11616e-10	1.65163e-09	37.1718	42.6759	62.1577	168.562	228.204	121.937
Os07g0198300	LOC_Os07g09970	Bifunctional inhibitor/plant lipid transfer protein/seed storage domain containing protein.	122.617	1.87439	0.305826	6.12895	8.84595e-10	1.17911e-08	65.825	23.9401	67.0909	145.936	223.265	209.646
Os11g0180200	LOC_Os11g07850	Similar to Protein tyrosine phosphatase 1.	1365.45	1.87147	0.0974943	19.1957	4.02399e-82	1.52548e-79	612.56	533.969	610.724	1998.98	2305.75	2130.69
Os03g0156000	LOC_Os03g06050	Alpha-expansin OsEXPA19.	129.458	1.86863	0.235845	7.92312	2.31617e-15	5.5665e-14	61.1786	52.0438	53.2781	233.045	211.41	165.792
Os02g0626600	LOC_Os02g41670	Similar to Phenylalanine ammonia-lyase.	365.766	1.86152	0.15514	11.999	3.59759e-33	2.8569e-31	158.754	126.987	187.46	553.199	592.738	575.458
Os03g0225200	LOC_Os03g12414	Cyclin, A/B/D/E domain containing protein.	17.6922	1.85776	0.667056	2.78501	0.0053526	0.0193493	7.74412	8.32701	6.90641	10.1816	22.7216	50.2723
LOC_Os10g31620	LOC_Os10g31620	glycine-rich cell wall structural protein 2 precursor, putative, expressed	318.565	1.8528	0.174689	10.6063	2.78535e-26	1.53987e-24	122.357	144.682	147.995	583.744	398.122	514.489
Os01g0954100	LOC_Os01g72470	Conserved hypothetical protein.	38.738	1.85126	0.426632	4.33925	1.4297e-05	9.89082e-05	8.51853	21.8584	20.7192	61.0894	59.2738	60.9686
LOC_Os12g35260	LOC_Os12g35260	expressed protein	167.058	1.84755	0.207616	8.89891	5.63985e-19	1.82145e-17	79.7644	62.4525	74.9839	298.66	247.962	238.526
Os01g0760900	LOC_Os01g55560	Conserved hypothetical protein.	27.6856	1.84291	0.523313	3.52162	0.00042892	0.00212716	14.7138	13.5314	7.89304	35.0699	68.1648	26.7406
Os01g0623500	LOC_Os01g43480	ATPase, AAA-type, core domain containing protein.	303.722	1.84288	0.174394	10.5674	4.22075e-26	2.31335e-24	134.748	151.968	110.503	557.724	453.444	413.945
Os01g0521600	LOC_Os01g33810	Similar to NB-ARC domain containing protein, expressed.	14.6803	1.84084	0.676364	2.72167	0.00649533	0.0228499	6.1953	3.12263	9.86631	16.9693	18.77	33.1584
Os02g0782366	None	Hypothetical genes.	15.298	1.84038	0.633666	2.90434	0.00368023	0.0140368	7.74412	6.24525	5.91978	29.4134	16.7942	25.671
Os02g0205500	LOC_Os02g11070	Similar to Fatty acid elongase 1.	278.33	1.83636	0.204171	8.99424	2.37879e-19	7.88245e-18	167.273	103.047	92.7433	500.028	408.989	397.9
Os02g0114300	None	Hypothetical protein.	38.0948	1.83584	0.50853	3.61008	0.0003061	0.00157445	8.51853	7.28613	34.5321	59.9582	70.1406	48.1331
Os04g0531900	LOC_Os04g44950	Short-chain dehydrogenase/reductase SDR domain containing protein.	11.1832	1.83394	0.754851	2.42954	0.0151182	0.0468198	5.42088	7.28613	1.97326	22.6257	14.8184	14.9747
Os03g0255500	LOC_Os03g15050	Similar to Phosphoenolpyruvate carboxykinase 4 (EC 4.1.1.49) (Fragment).	378.653	1.83059	0.175401	10.4366	1.68747e-25	8.8673e-24	178.889	135.314	183.513	668.59	651.023	454.59
Os02g0768300	LOC_Os02g52930	Protein of unknown function DUF6, transmembrane domain containing protein.	245.64	1.82073	0.234046	7.77936	7.28897e-15	1.66626e-13	154.108	61.4117	107.543	399.344	407.013	344.419
Os01g0127700	LOC_Os01g03690	Conserved hypothetical protein.	66.6142	1.81692	0.339092	5.35818	8.40658e-08	8.55816e-07	22.4579	20.8175	45.385	110.866	101.753	98.4054
Os06g0575900	LOC_Os06g37810	Conserved hypothetical protein.	45.472	1.81659	0.380318	4.77652	1.78356e-06	1.46343e-05	20.9091	14.5723	24.6658	83.7152	70.1406	58.8293
Os01g0860500	LOC_Os01g64110	Similar to Hevamine A precursor [Includes: Chitinase (EC 3.2.1.14); Lysozyme (EC 3.2.1.17)].	712.593	1.81474	0.162342	11.1785	5.19552e-29	3.33561e-27	372.492	213.38	358.147	1252.33	1074.83	1004.38
Os02g0740400	LOC_Os02g50690	Similar to GSDL-motif lipase.	19.9171	1.80904	0.575867	3.14142	0.00168132	0.00713963	5.42088	14.5723	6.90641	26.0196	35.5643	31.0191
Os01g0734800	LOC_Os01g53350	UDP-glucuronosyl/UDP-glucosyltransferase family protein.	35.447	1.80662	0.431793	4.184	2.86429e-05	0.000185576	14.7138	22.8993	9.86631	52.0392	54.3343	58.8293
Os01g0794800	LOC_Os01g58240	Similar to Subtilase.	19.6904	1.80401	0.584388	3.08701	0.0020218	0.00837221	10.0674	7.28613	8.87968	28.2822	45.4432	18.1836
Os01g0860450	None	Hypothetical protein.	718.332	1.80097	0.159117	11.3185	1.06232e-29	7.07709e-28	377.913	220.666	360.12	1256.86	1084.71	1009.73
LOC_Os03g02874	LOC_Os03g02874	retrotransposon protein, putative, Ty3-gypsy subclass, expressed	34.4633	1.79998	0.510824	3.52367	0.000425613	0.00211241	8.51853	7.28613	30.5855	63.352	55.3222	41.7153
Os01g0629600	LOC_Os01g43890	Peptidase S10, serine carboxypeptidase family protein.	15.9066	1.79974	0.61306	2.93567	0.00332829	0.0128733	6.1953	7.28613	7.89304	27.1509	27.6611	19.2532
Os02g0594232	None	Hypothetical conserved gene.	24.2837	1.7957	0.5337	3.36462	0.000766486	0.00356113	17.8115	8.32701	5.91978	36.2012	33.5885	43.8546
LOC_Os01g27640	LOC_Os01g27640	retrotransposon protein, putative, unclassified, expressed	15.9926	1.79527	0.633839	2.83238	0.00462029	0.0170882	5.42088	7.28613	8.87968	19.2319	18.77	36.3672
Os01g0678950	None	Non-protein coding transcript.	32.3044	1.79516	0.447342	4.01295	5.99657e-05	0.000363862	13.165	11.4496	18.746	52.0392	38.5279	59.899
Os01g0699400	LOC_Os01g50400	Serine/threonine protein kinase domain containing protein.	40.5064	1.78896	0.4488	3.98611	6.71665e-05	0.000402872	16.2627	14.5723	23.6791	99.5532	49.3948	39.5761
Os06g0233800	LOC_Os06g12740	Conserved hypothetical protein.	74.5517	1.78689	0.326558	5.47189	4.45265e-08	4.72005e-07	25.5556	26.0219	49.3315	121.048	133.366	91.9877
Os03g0133400	LOC_Os03g04110	Peptidoglycan-binding Lysin subgroup domain containing protein.	357.33	1.77188	0.159735	11.0926	1.36294e-28	8.56047e-27	185.084	162.377	137.142	530.573	629.29	499.515
Os01g0302500	LOC_Os01g19694	Knotted1-type homeobox protein OSH6.	29.5252	1.76384	0.463564	3.80496	0.000141827	0.000788742	18.5859	10.4088	10.8529	52.0392	42.4795	42.785
Os02g0112100	LOC_Os02g02170	High-affinity nitrate transporter, Nitrate uptake, Nitrate transport	67.1825	1.76223	0.308736	5.7079	1.1438e-08	1.32207e-07	34.8485	23.9401	32.5588	111.997	106.693	93.0573
Os01g0936950	None	Hypothetical protein.	36.907	1.75779	0.423154	4.15403	3.26675e-05	0.000209351	21.6835	17.6949	10.8529	47.514	56.3101	67.3863
Os01g0132000	LOC_Os01g04050	Similar to Wound-induced protease inhibitor (WIP1).	581.84	1.75673	0.129157	13.6016	3.9194e-42	4.52207e-40	236.97	267.505	294.016	871.09	828.845	992.611
Os01g0542100	LOC_Os01g36100	Conserved hypothetical protein.	22.949	1.75643	0.575004	3.05464	0.00225331	0.00920517	6.1953	16.654	8.87968	55.433	22.7216	27.8102
Os01g0678900	None	Non-protein coding transcript.	28.0998	1.75414	0.476872	3.67842	0.000234679	0.00124118	12.3906	8.32701	17.7594	48.6453	36.5522	44.9242
Os03g0183500	LOC_Os03g08520	Protein of unknown function DUF581 family protein.	128.356	1.74911	0.284753	6.14255	8.12087e-10	1.08702e-08	61.1786	29.1445	85.8369	200.238	205.482	188.254
Os02g0572600	LOC_Os02g36350	Protein kinase PKN/PRK1, effector domain containing protein.	229.023	1.74668	0.19179	9.10724	8.45039e-20	2.8966e-18	106.869	104.088	104.583	347.305	426.771	284.52
Os02g0603700	LOC_Os02g39150	Hypothetical conserved gene.	40.1292	1.74492	0.396048	4.40584	1.05376e-05	7.48682e-05	13.165	21.8584	20.7192	65.6146	56.3101	63.1078
Os01g0847800	LOC_Os01g62880	Similar to Aldose reductase (EC 1.1.1.21) (AR) (Aldehyde reductase) (20-alpha- hydroxysteroid dehydrogenase) (EC 1.1.1.149) (20-alpha-HSD).	33.7516	1.74377	0.469095	3.71732	0.000201351	0.00108198	9.29294	26.0219	11.8396	41.8576	63.2253	50.2723
Os01g0719000	LOC_Os01g52100	Protein of unknown function DUF581 family protein.	33.6848	1.74009	0.439939	3.9553	7.64392e-05	0.000452609	17.8115	18.7358	9.86631	63.352	47.419	44.9242
Os02g0671300	LOC_Os02g45010	Basic helix-loop-helix dimerisation region bHLH domain containing protein.	32.7595	1.73592	0.459442	3.77832	0.000157888	0.000868808	22.4579	13.5314	8.87968	57.6956	53.3464	40.6457
Os01g0699500	LOC_Os01g50410	Serine/threonine protein kinase domain containing protein.	167.33	1.73522	0.248537	6.98174	2.9155e-12	5.20995e-11	78.99	51.0029	101.623	270.377	306.248	195.741
Os03g0407900	LOC_Os03g29410	Similar to Serine/threonine protein kinase-like.	28.4969	1.71815	0.481208	3.57049	0.000356313	0.00180074	12.3906	16.654	10.8529	54.3017	28.649	48.1331
Os03g0134550	None	Hypothetical protein.	15.7733	1.71798	0.625642	2.74595	0.00603361	0.021445	6.96971	6.24525	8.87968	24.8883	31.6127	16.0444
Os01g0705700	LOC_Os01g50940	Similar to Transcription factor ICE1 (Inducer of CBF expression 1) (Basic helix- loop-helix protein 116) (bHLH116) (AtbHLH116).	58.8377	1.71501	0.344133	4.98356	6.24264e-07	5.52043e-06	27.1044	20.8175	34.5321	73.5336	113.608	83.4307
LOC_Os10g31530	LOC_Os10g31530	glycine-rich cell wall protein, putative, expressed	4370.63	1.70865	0.0990486	17.2506	1.10713e-66	2.61151e-64	2004.95	1835.06	2302.8	7592.06	6012.34	6476.57
Os01g0127600	LOC_Os01g03680	Similar to Bowman-Birk type proteinase inhibitor D-II precursor (IV).	34142.5	1.70849	0.089695	19.0478	6.85342e-81	2.45214e-78	16098.5	14183	17713	58407.2	50746.2	47707.4
Os01g0841700	LOC_Os01g62430	Similar to Isoform ERG1b of Elicitor-responsive protein 1.	435.573	1.70298	0.165056	10.3176	5.86728e-25	2.97987e-23	253.233	155.09	203.246	753.436	618.423	630.009
Os02g0193000	LOC_Os02g09960	Protein kinase-like domain containing protein.	247.474	1.70043	0.185622	9.1607	5.15599e-20	1.80823e-18	127.004	85.3518	136.155	365.405	404.049	366.881
LOC_Os04g12820	LOC_Os04g12820	expressed protein	26.4299	1.69671	0.516828	3.28293	0.00102732	0.0046239	5.42088	16.654	15.7861	45.2514	31.6127	43.8546
Os01g0699100	LOC_Os01g50370	Serine/threonine protein kinase domain containing protein.	52.8047	1.69553	0.338861	5.00361	5.62677e-07	5.02183e-06	27.8788	22.8993	23.6791	89.3716	77.0559	75.9433
Os01g0973500	LOC_Os01g74200	Similar to Protein kinase APK1A, chloroplast precursor (EC 2.7.1.-).	219.911	1.69272	0.171803	9.85266	6.67531e-23	2.9798e-21	106.094	97.8423	107.543	340.517	335.885	331.584
Os01g0319200	LOC_Os01g21650	Hypothetical conserved gene.	80.7817	1.68848	0.311154	5.42651	5.74677e-08	5.99607e-07	37.1718	54.1255	23.6791	141.411	110.644	117.659
Os08g0416800	LOC_Os08g32120	Conserved hypothetical protein.	73.5235	1.685	0.316282	5.32753	9.95595e-08	1.00233e-06	42.5927	21.8584	39.4652	126.704	92.8622	117.659
LOC_Os04g59300	LOC_Os04g59300	strictosidine synthase, putative, expressed	42.0115	1.68246	0.41038	4.09977	4.13557e-05	0.000259699	27.8788	14.5723	16.7727	83.7152	51.3706	57.7597
Os03g0225100	LOC_Os03g12390	Mitogen-activated protein kinase (MAPK) kinase, Disease resistance, Drought tolerance	233.008	1.67899	0.206221	8.14173	3.89663e-16	9.91089e-15	116.162	74.9431	141.088	313.366	381.328	371.16
Os01g0950300	LOC_Os01g72170	Conserved hypothetical protein.	30.3537	1.67628	0.453976	3.69245	0.000222101	0.00118132	17.8115	12.4905	12.8262	54.3017	49.3948	35.2976
Os09g0454900	LOC_Os09g28180	Serine/threonine protein kinase-related domain containing protein.	58.0081	1.67264	0.365327	4.57848	4.68357e-06	3.5783e-05	16.2627	26.0219	41.4385	99.5532	89.8985	74.8737
Os01g0369800	None	Hypothetical protein.	55.7757	1.67172	0.345749	4.83507	1.331e-06	1.11921e-05	29.4277	16.654	33.5454	81.4526	86.9349	86.6396
Os09g0408966	None	Hypothetical protein.	75.4941	1.66907	0.319249	5.2281	1.71262e-07	1.66829e-06	39.495	24.981	43.4117	138.017	82.9833	124.076
Os01g0249800	None	Heavy metal-associated domain, HMA domain containing protein.	378.569	1.66729	0.162156	10.282	8.49362e-25	4.2796e-23	209.866	171.744	160.821	656.146	594.713	478.122
Os01g0856900	LOC_Os01g63810	Carbohydrate-binding module 20 (CBM20)-containing protein, Starch biosynthesis	17.4901	1.66719	0.652137	2.55649	0.0105733	0.0347002	11.6162	9.36788	3.94652	39.595	28.649	11.7659
Os03g0802400	None	Similar to Avr9/Cf-9 rapidly elicited protein 102 (Fragment).	80.4519	1.6656	0.280556	5.9368	2.9063e-09	3.65528e-08	37.9462	35.3898	42.4251	104.078	132.378	130.494
Os06g0206900	LOC_Os06g10510	Conserved hypothetical protein.	50.6197	1.66518	0.363548	4.58036	4.64166e-06	3.55054e-05	17.8115	21.8584	33.5454	67.8772	77.0559	85.5699
Os02g0254600	LOC_Os02g15540	Conserved hypothetical protein.	102.47	1.66508	0.2595	6.41651	1.39434e-10	2.03957e-09	58.8553	35.3898	52.2914	160.643	147.197	160.444
Os03g0182800	LOC_Os03g08460	Similar to Ethylene responsive element binding factor3 (OsERF3).	41.6427	1.66497	0.415725	4.00497	6.20251e-05	0.000375143	27.1044	11.4496	20.7192	81.4526	51.3706	57.7597
LOC_Os11g10560	LOC_Os11g10560	transposon protein, putative, unclassified, expressed	31.3896	1.66486	0.469152	3.54865	0.000387207	0.00194085	18.5859	14.5723	11.8396	28.2822	57.298	57.7597
Os01g0688000	LOC_Os01g49370	Conserved hypothetical protein.	354.515	1.66356	0.193124	8.61393	7.05982e-18	2.0874e-16	144.041	199.848	167.727	574.693	658.927	381.856
Os03g0192550	None	Hypothetical gene.	57.1964	1.66072	0.32732	5.07369	3.90183e-07	3.57862e-06	27.8788	22.8993	31.5722	92.7655	88.9106	79.1522
Os03g0156200	None	Non-protein coding transcript.	29.7617	1.65264	0.483164	3.42047	0.00062514	0.00297518	11.6162	20.8175	10.8529	63.352	35.5643	36.3672
Os03g0401100	LOC_Os03g28300	Similar to Protein kinase domain containing protein, expressed.	377.843	1.65207	0.16652	9.92114	3.36895e-23	1.52172e-21	217.61	138.436	189.433	507.947	625.338	588.293
Os01g0194600	LOC_Os01g09830	Thioredoxin fold domain containing protein.	552.184	1.6498	0.148444	11.114	1.07286e-28	6.80564e-27	267.947	215.461	316.708	927.655	864.409	720.927
Os02g0183550	None	Hypothetical protein.	35.1227	1.64872	0.433767	3.80094	0.000144147	0.000800384	14.7138	14.5723	21.7059	71.271	42.4795	45.9938
Os01g0693300	LOC_Os01g49820	Similar to Lipid phosphate phosphatase 2 (EC 3.1.3.-) (AtLPP2) (Phosphatidic acid phosphatase 2) (AtPAP2) (Prenyl diphosphate phosphatase).	41.9158	1.64861	0.420017	3.9251	8.66951e-05	0.00050609	20.9091	30.1854	9.86631	53.1704	72.1164	65.2471
Os01g0670500	None	Conserved hypothetical protein.	16.8611	1.64786	0.658211	2.50355	0.0122954	0.0393503	6.1953	14.5723	3.94652	13.5754	28.649	34.228
Os11g0618800	LOC_Os11g40420	Hypothetical conserved gene.	104.898	1.6436	0.239826	6.8533	7.21668e-12	1.23354e-10	50.3368	51.0029	51.3048	157.249	159.051	160.444
Os02g0231000	LOC_Os02g13710	Hypothetical conserved gene.	35.3313	1.63676	0.542382	3.01773	0.00254678	0.0102257	13.9394	3.12263	34.5321	54.3017	62.2375	43.8546
Os01g0623550	LOC_Os01g43490	Hypothetical protein.	176.148	1.63507	0.217524	7.51673	5.61615e-14	1.19626e-12	92.155	96.8014	68.0775	326.942	244.01	228.9
Os01g0296166	None	Hypothetical protein.	87.0145	1.62897	0.290756	5.60253	2.11249e-08	2.34146e-07	50.3368	29.1445	47.3583	158.38	123.487	113.38
Os01g0760300	LOC_Os01g55520	Similar to Pollen-specific kinase partner protein.	21.6013	1.6271	0.539962	3.01336	0.00258368	0.0103412	13.165	12.4905	5.91978	26.0196	34.5764	37.4368
Os02g0180700	LOC_Os02g08420	Similar to Cinnamoyl-CoA reductase (EC 1.2.1.44).	595.295	1.62331	0.124155	13.0749	4.5788e-39	4.74943e-37	280.337	310.181	285.136	1004.58	821.93	869.604
Os03g0165050	None	Hypothetical genes.	43.1013	1.62192	0.422319	3.84051	0.000122778	0.000692236	22.4579	27.0628	13.8128	95.028	55.3222	44.9242
Os02g0135200	LOC_Os02g04230	Similar to Mitogen-activated protein kinase 13.	146.187	1.62171	0.213064	7.61137	2.71215e-14	5.89126e-13	75.118	67.6569	72.024	210.419	200.543	251.362
Os01g0936900	LOC_Os01g71060	Peptidase A1 domain containing protein.	313.877	1.6163	0.14886	10.8578	1.83048e-27	1.07944e-25	152.559	148.845	161.807	493.241	485.057	441.755
Os08g0453733	LOC_Os08g35210	Non-protein coding transcript.	47.764	1.6158	0.356005	4.5387	5.66018e-06	4.23901e-05	24.0068	20.8175	25.6524	67.8772	82.9833	65.2471
Os01g0119050	LOC_Os01g02940	Non-protein coding transcript.	153.818	1.61283	0.204254	7.8962	2.87546e-15	6.8384e-14	81.3133	66.616	78.9304	234.176	222.277	239.596
Os03g0259100	LOC_Os03g15340	Similar to Basic blue protein (Cusacyanin) (Plantacyanin) (CBP).	1112.53	1.60771	0.103488	15.5352	2.00388e-54	3.46801e-52	614.109	491.293	540.674	1735.39	1599.4	1694.28
Os02g0740600	LOC_Os02g50710	Conserved hypothetical protein.	25.6702	1.60714	0.499761	3.21582	0.00130074	0.00568812	15.4882	12.4905	9.86631	50.9079	38.5279	26.7406
Os03g0125900	LOC_Os03g03440	Conserved hypothetical protein.	38.4338	1.6028	0.430318	3.72468	0.000195562	0.00105479	25.5556	8.32701	22.6925	59.9582	56.3101	57.7597
Os03g0340500	LOC_Os03g22120	Similar to Sucrose synthase (EC 2.4.1.13).	50.6299	1.59954	0.422401	3.78679	0.000152607	0.000843246	26.33	29.1445	19.7326	127.835	49.3948	51.342
Os02g0229800	LOC_Os02g13600	Conserved hypothetical protein.	84.8646	1.59546	0.313091	5.09585	3.47178e-07	3.21569e-06	48.0135	22.8993	55.2513	107.472	147.197	128.355
Os03g0734200	LOC_Os03g52380	Conserved hypothetical protein.	72.6607	1.58935	0.331008	4.80153	1.5746e-06	1.30645e-05	40.2694	20.8175	47.3583	87.109	132.378	108.032
Os05g0279850	None	Hypothetical protein.	16.4669	1.58897	0.640584	2.48051	0.0131196	0.0415522	13.165	5.20438	5.91978	20.3631	17.7821	36.3672
Os03g0172850	LOC_Os03g07660	Proteinase inhibitor I25, cystatin, conserved region domain containing protein.	100.03	1.58875	0.252928	6.28142	3.35493e-10	4.70222e-09	58.0809	44.7577	46.3716	135.754	159.051	156.165
Os02g0209300	LOC_Os02g11859	Hypothetical conserved gene.	62.5347	1.58516	0.381204	4.15829	3.20642e-05	0.000205733	20.1347	19.7766	54.2647	104.078	97.8017	79.1522
Os08g0542000	LOC_Os08g42910	Similar to Methionine aminopeptidase.	34.4175	1.58509	0.439569	3.60601	0.000310938	0.00159533	20.1347	14.5723	16.7727	32.8073	61.2496	60.9686
Os02g0582100	LOC_Os02g37120	Conserved hypothetical protein.	52.8134	1.5834	0.404928	3.91031	9.21777e-05	0.000533886	41.8183	22.8993	13.8128	84.8465	96.8138	56.6901
Os03g0331600	LOC_Os03g21370	Uncharacterised protein family Ycf54 domain containing protein.	90.8216	1.58299	0.269872	5.86571	4.47209e-09	5.49419e-08	34.8485	48.9212	53.2781	147.067	131.39	129.425
Os01g0843800	LOC_Os01g62600	Similar to L-ascorbate oxidase.	32.6719	1.58042	0.467248	3.38241	0.000718536	0.00335893	27.1044	11.4496	9.86631	50.9079	46.4311	50.2723
Os05g0103400	LOC_Os05g01290	Protein of unknown function DUF3339 domain containing protein.	86.7559	1.57988	0.329817	4.79018	1.66635e-06	1.37505e-05	60.4041	18.7358	50.3182	134.623	132.378	124.076
Os11g0155600	LOC_Os11g05700	Conserved hypothetical protein.	118.759	1.57577	0.237353	6.63894	3.15954e-11	5.02335e-10	52.66	64.5343	62.1577	201.369	152.136	179.697
Os02g0722400	LOC_Os02g49060	Similar to AAP7.	227.572	1.57557	0.213827	7.36843	1.72655e-13	3.51312e-12	144.041	75.9839	121.356	389.162	341.812	293.077
Os03g0131000	LOC_Os03g03890	Similar to H0409D10.5 protein.	22.1496	1.57053	0.570714	2.75187	0.00592555	0.0210925	17.0371	6.24525	9.86631	22.6257	50.3827	26.7406
Os02g0318100	LOC_Os02g21300	Similar to Alternative oxidase.	236.069	1.56639	0.179891	8.70744	3.10822e-18	9.53547e-17	134.748	105.128	116.422	400.475	314.151	345.489
Os11g0227250	None	Hypothetical protein.	150.539	1.56579	0.217343	7.20425	5.83632e-13	1.12433e-11	89.0574	80.1474	58.2112	220.601	238.083	217.134
Os02g0720500	LOC_Os02g48860	Peptidase A1 domain containing protein.	30.9386	1.56447	0.458246	3.41405	0.000640055	0.00303573	19.3603	11.4496	15.7861	56.5643	50.3827	32.0887
LOC_Os10g24980	LOC_Os10g24980	retrotransposon protein, putative, unclassified, expressed	29.2228	1.56231	0.496094	3.14921	0.0016371	0.006968	18.5859	15.6131	9.86631	66.7459	34.5764	29.9495
Os04g0414400	LOC_Os04g33810	Non-protein coding transcript.	21.3419	1.56023	0.565313	2.75994	0.00578121	0.0206569	17.8115	5.20438	8.87968	38.4637	26.6732	31.0191
Os02g0509500	LOC_Os02g30600	Protein of unknown function DUF3339 domain containing protein.	236.024	1.55979	0.176821	8.82129	1.13151e-18	3.55342e-17	133.973	111.374	112.476	369.931	380.34	308.052
Os11g0209900	None	Similar to NifS-like protein.	51.7433	1.55245	0.356896	4.34986	1.36227e-05	9.46132e-05	30.2021	22.8993	25.6524	56.5643	93.8501	81.2914
Os03g0405525	None	Non-protein coding transcript.	229.258	1.55061	0.189363	8.18858	2.6432e-16	6.86542e-15	127.004	130.109	92.7433	290.741	360.582	374.368
Os01g0933950	None	Hypothetical gene.	26.6941	1.54945	0.468229	3.30917	0.000935718	0.0042555	16.2627	12.4905	11.8396	36.2012	39.5158	43.8546
Os01g0794900	None	Hypothetical protein.	24.6009	1.54843	0.529498	2.92434	0.00345186	0.0132659	17.0371	11.4496	8.87968	38.4637	50.3827	21.3925
Os02g0629800	LOC_Os02g41904	Defensin-like protein, Positive regulation of Cd accumulation in rice leaves, Mediation of Cd efflux from cytosol into extracellular spaces via chelation	5499.89	1.54707	0.0820165	18.8629	2.30414e-79	7.64302e-77	2554.79	2742.71	3118.74	7862.44	8128.41	8592.29
LOC_Os10g38954	LOC_Os10g38954	hypothetical protein	117.163	1.54547	0.241266	6.40569	1.49688e-10	2.18253e-09	58.0809	53.0847	68.0775	192.319	144.233	187.184
Os05g0581700	LOC_Os05g50470	Similar to Tie-dyed 1.	89.1328	1.54458	0.305531	5.05538	4.29537e-07	3.91476e-06	54.9833	38.5124	42.4251	171.955	140.281	86.6396
Os01g0854000	LOC_Os01g63480	Similar to AER.	131.549	1.54416	0.23274	6.63471	3.25133e-11	5.16385e-10	71.2459	52.0438	77.9438	173.087	220.301	194.672
Os03g0218100	LOC_Os03g11860	Sec63 domain domain containing protein.	21.4908	1.53969	0.519089	2.96615	0.00301558	0.0118218	11.6162	11.4496	9.86631	37.3324	27.6611	31.0191
Os07g0663800	LOC_Os07g46852	Similar to Oxidoreductase, short chain dehydrogenase/reductase family protein, expressed.	141.26	1.53792	0.240082	6.4058	1.49583e-10	2.18201e-09	80.5389	49.962	85.8369	246.62	199.555	185.045
Os03g0194100	LOC_Os03g09840	C2 calcium-dependent membrane targeting domain containing protein.	86.9146	1.53656	0.276482	5.55753	2.73612e-08	2.98592e-07	54.2088	33.308	45.385	140.279	127.439	120.868
Os01g0327400	LOC_Os01g22370	Similar to Peroxidase (Fragment).	476.497	1.53367	0.13583	11.291	1.45306e-29	9.57997e-28	230.775	231.074	272.31	779.456	636.205	709.161
Os02g0469300	LOC_Os02g27000	Similar to OSIGBa0148D14.7 protein.	19.8598	1.53318	0.574468	2.66887	0.00761079	0.0262321	13.165	10.4088	6.90641	24.8883	43.4674	20.3229
Os05g0456100	LOC_Os05g38219	Similar to Aldose reductase ALDRXV4.	79.6107	1.52751	0.290708	5.25444	1.48472e-07	1.4601e-06	41.8183	43.7168	37.492	97.2906	108.669	148.678
Os01g0913300	LOC_Os01g68510	TGF-beta receptor, type I/II extracellular region family protein.	98.8791	1.52459	0.27455	5.55305	2.80736e-08	3.05946e-07	61.953	46.8394	43.4117	181.006	114.596	145.469
LOC_Os11g45350	LOC_Os11g45350	retrotransposon protein, putative, Ty3-gypsy subclass, expressed	21.779	1.52347	0.536064	2.84195	0.00448387	0.016664	11.6162	6.24525	15.7861	31.676	37.54	27.8102
Os01g0651800	LOC_Os01g46290	Lipase, class 3 family protein.	113.357	1.52159	0.246392	6.17547	6.59684e-10	8.93154e-09	56.5321	49.962	69.0641	195.712	145.221	163.653
Os03g0352700	LOC_Os03g22940	Hypothetical conserved gene.	126.134	1.51705	0.262852	5.7715	7.85669e-09	9.3076e-08	45.6903	60.3708	90.77	201.369	203.507	155.096
Os02g0744800	None	Hypothetical protein.	131.855	1.51254	0.243173	6.22003	4.97045e-10	6.79892e-09	71.2459	49.962	83.8636	160.643	210.422	214.994
Os02g0175700	LOC_Os02g07900	Epsin-like, N-terminal domain containing protein.	42.5796	1.51144	0.376663	4.0127	6.00276e-05	0.000364168	24.7812	16.654	24.6658	57.6956	63.2253	68.456
Os05g0164200	LOC_Os05g07140	Zinc finger, RING/FYVE/PHD-type domain containing protein.	59.0168	1.50602	0.33612	4.4806	7.4434e-06	5.44516e-05	31.7509	19.7766	40.4519	89.3716	83.9712	88.7788
Os02g0122100	LOC_Os02g02970	Similar to JHL05D22.13 protein.	77.8131	1.50501	0.298594	5.04031	4.64777e-07	4.20487e-06	42.5927	33.308	45.385	132.36	85.947	127.285
Os04g0218701	None	Hypothetical conserved gene.	19.6439	1.50358	0.578921	2.59721	0.00939833	0.031409	12.3906	6.24525	11.8396	40.7263	17.7821	28.8799
Os07g0576550	None	Hypothetical protein.	79.172	1.50264	0.288576	5.20711	1.91808e-07	1.85482e-06	41.0438	37.4715	45.385	127.835	132.378	90.9181
Os01g0948200	LOC_Os01g71970	Similar to GRAS family transcription factor containing protein.	215.782	1.50058	0.216463	6.93224	4.14222e-12	7.2755e-11	130.101	69.7387	137.142	331.467	329.957	296.286
Os01g0844900	LOC_Os01g62660	Homeodomain-like containing protein.	80.1839	1.49984	0.295478	5.07596	3.85536e-07	3.54212e-06	45.6903	35.3898	44.3984	116.522	148.184	90.9181
Os02g0532500	LOC_Os02g32980	Germin-like protein, Fungal blast and bacterial blight resistance	492.025	1.49411	0.134021	11.1483	7.29645e-29	4.64696e-27	278.014	220.666	273.297	787.375	709.309	683.49
Os01g0760000	LOC_Os01g55510	Similar to Dynein light chain.	113.932	1.49021	0.262097	5.68573	1.30257e-08	1.49636e-07	82.0877	46.8394	49.3315	156.117	187.7	161.513
LOC_Os04g34030	LOC_Os04g34030	U-box domain-containing protein, putative, expressed	69.7294	1.48875	0.29537	5.0403	4.64802e-07	4.20487e-06	33.2997	36.4306	40.4519	99.5532	115.584	93.0573
Os01g0950200	None	Hypothetical protein.	26.4981	1.48762	0.480658	3.09496	0.0019684	0.00818193	16.2627	12.4905	12.8262	50.9079	36.5522	29.9495
Os02g0485000	LOC_Os02g28340	Transferase domain containing protein.	198.683	1.48541	0.210381	7.06056	1.65839e-12	3.0473e-11	109.967	80.1474	123.329	254.539	355.643	268.476
Os09g0251800	LOC_Os09g07800	C2 calcium-dependent membrane targeting domain containing protein.	152.778	1.48459	0.221768	6.69433	2.16662e-11	3.50935e-10	81.3133	71.8204	87.8101	273.771	183.749	218.203
Os01g0975900	LOC_Os01g74450	Similar to Tonoplast membrane integral protein ZmTIP1-2.	426.844	1.47903	0.188732	7.83668	4.62625e-15	1.0761e-13	297.374	199.848	176.607	783.981	550.258	552.996
Os01g0369700	LOC_Os01g27210	Similar to Glutathione S-transferase GST 8 (EC 2.5.1.18).	314.019	1.47256	0.171076	8.60764	7.458e-18	2.19901e-16	166.499	125.946	206.206	467.221	459.372	458.869
Os03g0284400	LOC_Os03g17580	Similar to Ribosomal protein L10-like.	40.1465	1.46819	0.398058	3.68837	0.000225696	0.00119804	19.3603	24.981	19.7326	74.6649	58.2859	43.8546
LOC_Os10g31690	LOC_Os10g31690	glycine-rich cell wall structural protein 2 precursor, putative, expressed	346.882	1.46786	0.162496	9.03319	1.66744e-19	5.57168e-18	208.317	182.153	160.821	553.199	423.807	552.996
Os12g0105850	None	Hypothetical protein.	72.4218	1.46332	0.285326	5.12859	2.91922e-07	2.74704e-06	38.7206	36.4306	40.4519	110.866	109.656	98.4054
Os01g0615100	LOC_Os01g42860	Chymotrypsin protease inhibitor, Salt and osmotic stress tolerance	111	1.46268	0.269705	5.42326	5.85232e-08	6.10021e-07	65.0506	63.4934	48.3449	218.338	140.281	130.494
Os01g0884300	LOC_Os01g66120	No apical meristem (NAM) protein domain containing protein.	204.017	1.4586	0.184341	7.91251	2.52258e-15	6.04888e-14	113.064	95.7606	117.409	305.447	325.018	267.406
Os03g0381300	LOC_Os03g26460	CS domain domain containing protein.	583.647	1.4583	0.152737	9.54781	1.32467e-21	5.34638e-20	367.071	277.914	287.11	1044.18	733.019	792.592
Os04g0438200	LOC_Os04g35750	Similar to H0315A08.10 protein.	218.666	1.45458	0.433409	3.35614	0.000790393	0.00366132	147.913	58.289	144.048	393.688	309.211	258.849
Os02g0182600	LOC_Os02g08530	Similar to Protein kinase-like protein (Fragment).	282.236	1.45354	0.167405	8.68279	3.8618e-18	1.17008e-16	182.761	132.191	136.155	424.232	403.062	415.014
Os03g0819600	LOC_Os03g60509	Chalcone isomerase (EC 5.5.1.6).	691.208	1.45254	0.280353	5.18111	2.20569e-07	2.12136e-06	418.957	238.361	451.877	1079.25	1030.38	928.434
Os03g0399800	LOC_Os03g28160	Mannose-binding lectin domain containing protein.	110.308	1.45226	0.288592	5.03223	4.84818e-07	4.37849e-06	80.5389	31.2263	64.131	175.349	150.16	160.444
Os03g0218400	LOC_Os03g11900	Similar to Hexose transporter.	557.402	1.44846	0.13155	11.0107	3.39431e-28	2.08665e-26	279.563	271.669	346.307	739.861	841.687	865.326
Os02g0614732	None	Hypothetical gene.	114.126	1.44399	0.240766	5.99747	2.00417e-09	2.57239e-08	73.5691	61.4117	48.3449	170.824	166.954	163.653
Os01g0808900	LOC_Os01g59410	Similar to SigA binding protein.	145.014	1.44115	0.215285	6.69415	2.1693e-11	3.51191e-10	78.2156	73.9022	81.8903	246.62	205.482	183.975
Os01g0783700	LOC_Os01g57470	Similar to EF-hand Ca2+-binding protein CCD1.	23.9391	1.44015	0.511968	2.81297	0.00490864	0.0180123	11.6162	8.32701	18.746	39.595	37.54	27.8102
Os01g0227250	None	Hypothetical gene.	63.3519	1.43823	0.315246	4.56224	5.06099e-06	3.83994e-05	28.6532	40.5942	33.5454	104.078	78.0438	95.1966
Os05g0545400	LOC_Os05g46760	Serine/threonine protein kinase domain containing protein.	147.5	1.43454	0.221341	6.48113	9.10393e-11	1.36657e-09	82.0877	68.6978	87.8101	257.933	204.494	183.975
Os02g0219900	LOC_Os02g12760	Similar to Epstein-Barr nuclear antigen-1 (EBNA-1).	186.577	1.43321	0.193421	7.40976	1.26524e-13	2.61286e-12	97.5759	92.6379	112.476	276.034	303.284	237.457
Os01g0953100	LOC_Os01g72380	Protein of unknown function DUF594 family protein.	240.852	1.43257	0.195466	7.32903	2.31822e-13	4.6312e-12	110.741	116.578	163.781	386.9	288.466	378.647
Os03g0129850	None	Hypothetical protein.	236.686	1.43175	0.225668	6.34448	2.23175e-10	3.19549e-09	142.492	90.5562	149.968	461.565	283.526	292.007
Os01g0933900	LOC_Os01g70770	Similar to Glutathione transferase III(B) (EC 2.5.1.18).	80.4239	1.43173	0.2821	5.07526	3.86972e-07	3.55327e-06	52.66	43.7168	33.5454	122.179	110.644	119.798
Os06g0193200	LOC_Os06g09340	Similar to Pectin methylesterase 8 (Fragment).	239.292	1.42939	0.211573	6.75601	1.41846e-11	2.33433e-10	121.583	88.4744	178.58	374.456	350.703	321.957
Os10g0527800	LOC_Os10g38360	Similar to Tau class GST protein 3.	108.254	1.4289	0.28043	5.09538	3.48039e-07	3.22272e-06	53.4344	40.5942	81.8903	143.673	136.33	193.602
Os02g0767200	LOC_Os02g52830	Lipase, class 3 family protein.	24.9893	1.42883	0.512892	2.78582	0.00533921	0.0193075	17.8115	16.654	5.91978	39.595	33.5885	36.3672
Os02g0742351	None	Hypothetical genes.	218.862	1.42815	0.176839	8.07599	6.69316e-16	1.67824e-14	130.876	114.496	109.516	339.386	289.454	329.444
Os01g0956200	LOC_Os01g72610	Glycosyltransferase AER61, uncharacterized domain containing protein.	95.7518	1.42776	0.273898	5.21275	1.86066e-07	1.80313e-06	47.2391	38.5124	70.0508	126.704	142.257	149.747
Os01g0794100	LOC_Os01g58150	Conserved hypothetical protein.	77.4419	1.42775	0.305575	4.67235	2.97774e-06	2.3582e-05	37.1718	38.5124	50.3182	148.198	102.741	87.7092
Os01g0873100	LOC_Os01g65260	Similar to Amidophosphoribosyltransferase, chloroplast precursor (EC 2.4.2.14) (Glutamine phosphoribosylpyrophosphate amidotransferase) (ATASE) (GPAT).	19.6484	1.42736	0.566984	2.51745	0.0118208	0.0381146	12.3906	14.5723	4.93315	27.1509	25.6853	33.1584
Os01g0174100	LOC_Os01g07890	Conserved hypothetical protein.	48.395	1.42511	0.402493	3.54071	0.000399058	0.00199335	39.495	20.8175	17.7594	87.109	77.0559	48.1331
Os02g0265200	LOC_Os02g16540	WRKY transcription factor 39.	142.786	1.42308	0.222124	6.40667	1.48736e-10	2.17064e-09	73.5691	82.2292	76.9572	242.095	167.942	213.925
Os06g0228500	LOC_Os06g12320	Amino acid transporter, transmembrane domain containing protein.	102.221	1.4219	0.2755	5.16115	2.45441e-07	2.34287e-06	62.7274	33.308	70.0508	145.936	146.209	155.096
Os05g0486100	LOC_Os05g40770	Leucine-rich repeat receptor-like kinase, Mn<sup>2+</sup>/Mg<sup>2+</sup>-dependent serine/threonine (Ser/Thr) kinase, Ca<sup>2+</sup>-independent Ser/Thr kinase, Negative regulation of polar auxin transport, Root development	374.982	1.42109	0.148782	9.55152	1.27804e-21	5.17786e-20	199.024	190.48	221.992	625.601	492.96	519.837
Os01g0201100	LOC_Os01g10440	Similar to xylosyltransferase oxt.	58.3938	1.41875	0.356348	3.98135	6.85242e-05	0.000410166	35.623	22.8993	36.5053	109.735	88.9106	56.6901
Os05g0166450	None	Hypothetical gene.	76.4374	1.4143	0.313235	4.51513	6.32788e-06	4.68944e-05	38.7206	28.1036	58.2112	132.36	101.753	99.4751
Os01g0218100	LOC_Os01g11910	Helix-loop-helix DNA-binding domain containing protein.	255.288	1.41213	0.190875	7.3982	1.38048e-13	2.8343e-12	151.01	97.8423	168.714	363.143	399.11	351.906
Os02g0809800	LOC_Os02g56510	Phosphate (Pi) transporter, Root-to-shoot Pi transfer	343.025	1.41163	0.16606	8.50071	1.88429e-17	5.3863e-16	209.091	153.009	199.299	432.151	577.919	486.679
Os03g0415200	LOC_Os03g30130	Similar to MAP3K protein kinase-like protein.	56.1933	1.41106	0.349309	4.03958	5.35464e-05	0.000327799	30.9765	40.5942	20.7192	83.7152	94.838	66.3167
Os01g0589200	LOC_Os01g40660	Similar to Embryo-abundant protein EMB-like.	353.786	1.40896	0.214482	6.56911	5.06178e-11	7.8628e-10	192.829	123.864	263.43	640.308	471.226	431.059
Os03g0263300	LOC_Os03g15680	GRAS-domain transcription factor, Strigolactone (SL) biosynthesis	93.8114	1.40584	0.285052	4.93187	8.14471e-07	7.08441e-06	48.0135	51.0029	55.2513	179.874	131.39	97.3358
LOC_Os05g13804	LOC_Os05g13804	expressed protein	21.3557	1.40563	0.562575	2.49857	0.0124697	0.039824	15.4882	14.5723	4.93315	23.757	40.5037	28.8799
Os01g0130000	LOC_Os01g03914	Cation efflux protein family protein.	123.332	1.40509	0.237656	5.91227	3.37422e-09	4.21533e-08	69.6971	49.962	82.877	171.955	184.737	180.766
Os05g0581600	None	Hypothetical protein.	80.2882	1.40502	0.297594	4.72126	2.34389e-06	1.8915e-05	53.4344	39.5533	38.4786	139.148	124.475	86.6396
Os02g0620400	LOC_Os02g40700	RmlC-like jelly roll fold domain containing protein.	38.3355	1.40019	0.450593	3.10745	0.00188712	0.0078904	20.1347	9.36788	33.5454	67.8772	43.4674	55.6205
Os01g0608101	None	Conserved hypothetical protein.	61.9712	1.39817	0.321404	4.35019	1.36022e-05	9.45122e-05	36.3974	33.308	32.5588	70.1397	110.644	88.7788
Os02g0744700	LOC_Os02g51070	Similar to Starch synthase isoform zSTSII-2 (EC 2.4.1.21).	218.659	1.39763	0.182732	7.64855	2.03261e-14	4.48243e-13	121.583	100.965	138.128	295.266	306.248	349.767
Os03g0187200	None	Non-protein coding transcript.	104.055	1.39606	0.315802	4.42068	9.83887e-06	7.02172e-05	67.3738	66.616	37.492	217.207	138.305	97.3358
Os05g0257333	None	Non-protein coding transcript.	100.502	1.39348	0.267232	5.21449	1.84323e-07	1.78733e-06	50.3368	74.9431	41.4385	145.936	136.33	154.026
Os01g0668600	LOC_Os01g47820	Curculin-like (mannose-binding) lectin domain containing protein.	41.9079	1.39274	0.375474	3.70928	0.000207849	0.00111464	20.9091	23.9401	24.6658	64.4833	67.1769	50.2723
Os01g0188100	LOC_Os01g09300	Isopenicillin N synthase family protein.	268.411	1.39053	0.161022	8.63565	5.83951e-18	1.74114e-16	153.334	157.172	134.182	362.012	420.844	382.925
Os06g0702700	LOC_Os06g48960	Butirosin biosynthesis, BtrG-like domain containing protein.	172.972	1.39006	0.192138	7.23468	4.66622e-13	9.06044e-12	98.3503	85.3518	102.61	261.327	254.877	235.317
Os06g0192100	LOC_Os06g09240	Similar to UDP-glucose flavonoid-3-O-glucosyltransferase.	88.3093	1.38974	0.262049	5.30335	1.13697e-07	1.13426e-06	52.66	51.0029	42.4251	138.017	119.535	126.216
Os06g0553001	None	Conserved hypothetical protein.	37.3399	1.38497	0.400181	3.46086	0.000538455	0.0026027	22.4579	16.654	22.6925	61.0894	44.4553	56.6901
Os03g0338000	LOC_Os03g21960	Similar to alanine--glyoxylate aminotransferase 2.	348.763	1.38226	0.214569	6.44203	1.17883e-10	1.7379e-09	267.172	117.619	193.38	424.232	553.222	536.951
Os02g0668500	LOC_Os02g44820	Cellular retinaldehyde-binding/triple function, C-terminal domain containing protein.	34.5567	1.38156	0.447271	3.08887	0.00200918	0.00832655	25.5556	17.6949	13.8128	57.6956	31.6127	60.9686
Os05g0553400	LOC_Os05g48010	Similar to Myb-related transcription factor-like protein (MYB transcription factor).	335.668	1.37942	0.145704	9.4673	2.87176e-21	1.1276e-19	194.377	169.663	194.366	519.26	460.36	475.983
Os01g0880300	LOC_Os01g65790	Similar to Pectin methylesterase-like protein.	131.173	1.37663	0.267398	5.14827	2.62906e-07	2.49571e-06	56.5321	59.3299	103.596	186.662	231.168	149.747
Os03g0133500	LOC_Os03g04120	Similar to Adenosine monophosphate binding protein 1 AMPBP1.	33.2907	1.3726	0.429796	3.19361	0.00140506	0.00609159	24.0068	13.5314	17.7594	39.595	51.3706	53.4812
Os03g0194900	LOC_Os03g09900	Uncharacterised conserved protein UCP037471 domain containing protein.	1831.85	1.37128	0.109762	12.4932	8.12768e-36	7.2498e-34	1120.57	861.845	1079.37	2824.82	2789.82	2314.67
Os02g0173650	None	Hypothetical protein.	40.6316	1.36944	0.384437	3.5622	0.000367763	0.00185331	22.4579	22.8993	22.6925	65.6146	65.2011	44.9242
Os01g0296200	LOC_Os01g19170	Similar to polygalacturonase.	49.5985	1.36506	0.380085	3.59146	0.000328835	0.00167489	31.7509	14.5723	36.5053	82.5839	70.1406	62.0382
Os05g0473101	None	Hypothetical gene.	265.152	1.36504	0.209771	6.50727	7.65288e-11	1.15936e-09	157.206	94.7197	192.393	376.718	429.735	340.141
Os01g0955100	LOC_Os01g72530	Similar to Calmodulin-like protein (Fragment).	159.688	1.36037	0.207584	6.55333	5.62698e-11	8.6941e-10	85.9597	80.1474	102.61	201.369	229.192	258.849
Os03g0184050	LOC_Os03g08570	Non-protein coding transcript.	31.966	1.35997	0.456662	2.97807	0.00290067	0.0114304	18.5859	9.36788	25.6524	53.1704	45.4432	39.5761
Os01g0130100	None	Hypothetical gene.	39.9949	1.35472	0.399926	3.38742	0.000705544	0.00330548	19.3603	17.6949	30.5855	49.7766	70.1406	52.4116
Os02g0817900	LOC_Os02g57290	Cytochrome P450 family protein.	129.718	1.35387	0.244599	5.53507	3.11104e-08	3.36279e-07	96.8015	64.5343	56.2379	208.157	172.882	179.697
Os01g0530450	None	Similar to Biostress-resistance-related protein (Fragment).	80.5757	1.35313	0.312073	4.33593	1.45144e-05	0.000100303	52.66	34.3489	48.3449	157.249	84.9591	105.893
Os03g0374600	LOC_Os03g25790	Glycoside hydrolase, family 17 protein.	25.988	1.35154	0.503823	2.68256	0.00730608	0.0253106	18.5859	6.24525	18.746	39.595	38.5279	34.228
Os03g0372600	LOC_Os03g25610	Heavy metal-associated domain, HMA domain containing protein.	59.8088	1.35021	0.346797	3.89336	9.88636e-05	0.000568885	33.2997	32.2671	35.5187	107.472	96.8138	53.4812
Os01g0679300	None	Non-protein coding transcript.	27.4239	1.34814	0.487606	2.76481	0.00569564	0.0203914	13.9394	20.8175	11.8396	26.0196	39.5158	52.4116
Os01g0341750	None	Hypothetical protein.	30.4853	1.34756	0.496617	2.71348	0.00665811	0.0233323	20.9091	19.7766	10.8529	39.595	67.1769	24.6014
LOC_Os09g08910	LOC_Os09g08910	ATP synthase, putative, expressed	59.7277	1.34631	0.325668	4.13401	3.5649e-05	0.000226679	32.5253	33.308	35.5187	72.4023	108.669	75.9433
Os06g0106800	LOC_Os06g01760	Similar to glycoside hydrolase, family 28.	192.254	1.34557	0.191541	7.02497	2.14106e-12	3.90716e-11	120.808	94.7197	109.516	279.428	306.248	242.805
Os01g0608000	None	Hypothetical conserved gene.	50.1407	1.34517	0.355164	3.78748	0.000152184	0.000841491	30.2021	29.1445	25.6524	55.433	90.8864	69.5256
Os02g0176300	None	Hypothetical protein.	85.5774	1.34274	0.27049	4.96408	6.90279e-07	6.07217e-06	42.5927	43.7168	59.1978	121.048	131.39	115.519
Os03g0181100	LOC_Os03g08330	Tify domain containing protein.	1063.56	1.33856	0.26781	4.99816	5.78791e-07	5.1512e-06	662.122	399.696	745.893	1625.66	1524.32	1423.67
Os01g0952900	LOC_Os01g72360	Conserved hypothetical protein.	52.9261	1.33758	0.381027	3.51046	0.000447334	0.00220544	31.7509	14.5723	43.4117	79.19	65.2011	83.4307
Os02g0193732	LOC_Os02g10030	Hypothetical conserved gene.	24.9207	1.33271	0.49088	2.71495	0.0066286	0.0232391	12.3906	12.4905	17.7594	28.2822	45.4432	33.1584
Os02g0808000	None	Hypothetical protein.	47.4648	1.3308	0.377402	3.52622	0.000421541	0.00209383	28.6532	16.654	35.5187	56.5643	67.1769	80.2218
Os02g0567800	LOC_Os02g35940	Alpha/beta hydrolase fold-3 domain containing protein.	60.6862	1.33072	0.319799	4.16111	3.1671e-05	0.000203456	39.495	30.1854	33.5454	98.4219	91.8743	70.5952
Os03g0332600	LOC_Os03g21490	Non-protein coding transcript.	78.7902	1.32684	0.275985	4.80766	1.52706e-06	1.26965e-05	37.9462	47.8803	49.3315	116.522	107.681	113.38
Os12g0631600	LOC_Os12g43580	Conserved hypothetical protein.	131.646	1.32083	0.231136	5.71453	1.10008e-08	1.27571e-07	84.4109	75.9839	65.1176	177.612	225.24	161.513
Os01g0974400	LOC_Os01g74320	Zinc finger, RING/FYVE/PHD-type domain containing protein.	94.0502	1.31397	0.253587	5.18155	2.20051e-07	2.11701e-06	48.0135	52.0438	62.1577	131.229	139.293	131.564
Os10g0534600	None	Hypothetical protein.	82.0315	1.3135	0.274756	4.78061	1.74763e-06	1.43728e-05	42.5927	41.635	57.2246	108.603	124.475	117.659
Os01g0287600	LOC_Os01g18400	Similar to Chitinase 10.	127.487	1.31189	0.228139	5.75042	8.90212e-09	1.04412e-07	74.3436	58.289	86.8235	175.349	193.628	176.488
Os02g0484900	LOC_Os02g28334	Non-protein coding transcript.	39.1953	1.3103	0.426446	3.07259	0.00212207	0.00873177	28.6532	20.8175	17.7594	73.5336	61.2496	33.1584
Os02g0324700	LOC_Os02g21920	Similar to senescence-associated protein.	1800.2	1.30965	0.083627	15.6607	2.80978e-55	5.02666e-53	1068.69	1041.92	993.537	2589.51	2688.07	2419.49
Os02g0201300	LOC_Os02g10730	Conserved hypothetical protein.	135.014	1.30504	0.231929	5.62688	1.83493e-08	2.05745e-07	96.0271	62.4525	73.9973	177.612	220.301	179.697
Os01g0231600	LOC_Os01g13070	Pleckstrin homology-type domain containing protein.	60.3767	1.3023	0.352283	3.69673	0.00021839	0.00116418	51.1112	21.8584	30.5855	100.684	81.0075	77.0129
LOC_Os12g34108	LOC_Os12g34108	ATP synthase protein 9, mitochondrial, putative, expressed	89.7122	1.30098	0.272838	4.76834	1.85754e-06	1.52021e-05	46.4647	48.9212	60.1845	151.592	128.426	102.684
Os02g0112600	LOC_Os02g02190	High-affinity nitrate transporter, Nitrate uptake, Nitrate transport	206.673	1.29822	0.223009	5.8214	5.83552e-09	7.03888e-08	161.078	98.8832	96.6898	357.486	249.938	275.963
Os05g0195000	None	Non-protein coding transcript.	32.1577	1.29623	0.460415	2.81534	0.00487249	0.0179059	24.7812	21.8584	8.87968	54.3017	42.4795	40.6457
Os02g0699300	LOC_Os02g47110	Similar to ADP-ribosylation factor-like protein.	40.5534	1.29598	0.397846	3.2575	0.00112398	0.0050094	32.5253	15.6131	21.7059	58.8269	62.2375	52.4116
LOC_Os04g22300	LOC_Os04g22300	expressed protein	67.9257	1.29513	0.323477	4.00377	6.2341e-05	0.000376624	24.7812	41.635	52.2914	104.078	93.8501	90.9181
LOC_Os06g01870	LOC_Os06g01870	expressed protein	84.7508	1.29277	0.330694	3.90927	9.25745e-05	0.000536087	39.495	32.2671	75.9706	105.21	156.088	99.4751
Os03g0406250	LOC_Os03g29260	Non-protein coding transcript.	278.834	1.28923	0.172451	7.47594	7.66545e-14	1.61121e-12	161.852	130.109	193.38	433.283	384.292	370.09
Os02g0823100	LOC_Os02g57720	Similar to Plasma membrane intrinsic protein (Plasma membrane integral protein ZmPIP1-5).	523.208	1.28474	0.151999	8.45227	2.85682e-17	8.03643e-16	356.23	222.747	332.495	750.043	755.74	721.996
Os01g0160100	LOC_Os01g06660	Similar to Pyruvate decarboxylase isozyme 2 (EC 4.1.1.1) (PDC) (Fragment).	28.167	1.28405	0.476778	2.69318	0.00707749	0.0246016	18.5859	18.7358	11.8396	26.0196	42.4795	51.342
Os05g0500450	LOC_Os05g42110	Similar to allyl alcohol dehydrogenase-like protein.	319.891	1.28149	0.164942	7.76934	7.88992e-15	1.79462e-13	174.243	161.336	223.965	506.816	446.529	406.457
Os01g0866000	LOC_Os01g64620	Similar to E3 ubiquitin ligase EL5 (EC 6.3.2.-).	84.3158	1.28004	0.324041	3.95022	7.80783e-05	0.000461114	46.4647	28.1036	73.0107	95.028	140.281	123.007
Os02g0551100	LOC_Os02g34600	Serine/threonine protein kinase, Dehydration-inducible SNF1-related protein kinase 2, Hyperosmotic stress response, Abscisic acid (ABA) signaling	42.169	1.27937	0.397419	3.2192	0.0012855	0.0056315	20.9091	36.4306	16.7727	67.8772	54.3343	56.6901
Os01g0954500	LOC_Os01g72490	Protein of unknown function DUF702 family protein.	45.2412	1.27878	0.373354	3.42511	0.000614561	0.00292834	32.5253	16.654	29.5989	62.2207	65.2011	65.2471
Os04g0578400	LOC_Os04g48880	Similar to Beta-ring hydroxylase (Fragment).	27.6231	1.27615	0.460608	2.77057	0.00559581	0.020086	17.8115	18.7358	11.8396	40.7263	43.4674	33.1584
Os03g0368900	LOC_Os03g25330	Haem peroxidase family protein.	2213.61	1.27222	0.304789	4.17412	2.99146e-05	0.000192756	1555.79	812.924	1519.41	3499.07	3093.1	2801.35
Os02g0501350	LOC_Os02g29774	Conserved hypothetical protein.	446.992	1.27197	0.142305	8.93834	3.95043e-19	1.28496e-17	236.196	237.32	312.762	590.531	656.951	648.192
Os03g0156300	LOC_Os03g06060	Alpha-expansin OsEXPA20.	104.524	1.27157	0.249173	5.10318	3.34e-07	3.10809e-06	67.3738	69.7387	46.3716	143.673	149.172	150.817
Os04g0400800	LOC_Os04g32840	Heavy metal transport/detoxification protein domain containing protein.	117.629	1.26983	0.257396	4.93338	8.08174e-07	7.03574e-06	85.9597	54.1255	66.1042	138.017	206.47	155.096
Os02g0139000	LOC_Os02g04640	Transcription factor, Regulation of Pi signaling and homeostasis, Tolerance to low-Pi stress	41.4624	1.26297	0.400346	3.15469	0.00160669	0.00686016	28.6532	17.6949	26.639	40.7263	74.0922	60.9686
Os05g0464200	LOC_Os05g38860	Hypothetical conserved gene.	49.0548	1.26259	0.363952	3.46913	0.000522152	0.00253389	26.33	23.9401	36.5053	54.3017	86.9349	66.3167
Os01g0652000	LOC_Os01g46340	Similar to proline-rich family protein.	103.172	1.26061	0.252576	4.99104	6.00559e-07	5.32559e-06	57.3065	56.2073	69.0641	119.916	168.93	147.608
Os02g0814300	LOC_Os02g56930	Cytochrome c, monohaem domain containing protein.	799.516	1.25909	0.114388	11.0072	3.52673e-28	2.16388e-26	523.503	431.963	455.823	1236.5	1080.76	1068.55
Os02g0173200	LOC_Os02g07690	VQ domain containing protein.	285.52	1.25634	0.196904	6.38046	1.76555e-10	2.55671e-09	165.724	118.66	221.005	349.567	435.662	422.502
LOC_Os12g08564	LOC_Os12g08564	retrotransposon protein, putative, unclassified, expressed	72.4601	1.25151	0.297031	4.2134	2.5155e-05	0.000165162	54.9833	34.3489	38.4786	108.603	97.8017	100.545
Os03g0170500	LOC_Os03g07440	Similar to Putativ eribonuclease P.	22.6307	1.25137	0.51437	2.43281	0.0149821	0.0464953	10.8418	15.6131	13.8128	41.8576	23.7095	29.9495
Os01g0256500	LOC_Os01g15270	Similar to ZnI.	6517.92	1.24795	0.206126	6.0543	1.41026e-09	1.84051e-08	3906.13	2894.68	4786.14	8923.58	9561.85	9035.12
Os02g0186900	LOC_Os02g09400	Cytochrome P450 family protein.	40.8277	1.24288	0.372301	3.33837	0.000842709	0.00387848	23.2324	22.8993	26.639	61.0894	53.3464	57.7597
Os03g0325500	LOC_Os03g20900	Similar to Phosphate starvation regulator protein (Regulatory protein of P- starvation acclimation response Psr1).	30.6148	1.24075	0.446476	2.77898	0.00545305	0.0196655	24.0068	11.4496	18.746	42.9889	40.5037	45.9938
Os03g0337850	None	Non-protein coding transcript.	2215.36	1.23972	0.110535	11.2156	3.41821e-29	2.2079e-27	1427.24	1073.14	1451.33	3442.5	3012.1	2885.85
Os01g0266100	LOC_Os01g16120	Similar to RING finger family protein.	30.2706	1.23595	0.459998	2.68685	0.00721284	0.0250257	22.4579	13.5314	17.7594	54.3017	28.649	44.9242
Os02g0517421	None	Non-protein coding transcript.	72.6727	1.2352	0.35321	3.49708	0.000470389	0.00230713	54.9833	26.0219	48.3449	136.886	106.693	63.1078
Os04g0574200	LOC_Os04g48490	FAS1 domain domain containing protein.	262.839	1.23478	0.192444	6.41632	1.39605e-10	2.04114e-09	136.297	195.685	139.115	446.858	346.752	312.33
Os02g0324400	LOC_Os02g21890	Secreted protein with a CLE domain, Maintenance of the floral meristem (FM) and the vegetative shoot apical meristem (SAM)	175.243	1.23366	0.186512	6.61441	3.73035e-11	5.89232e-10	102.997	106.169	104.583	260.196	240.059	237.457
Os03g0338100	None	Hypothetical protein.	170.589	1.23309	0.256121	4.8145	1.4757e-06	1.23145e-05	148.687	62.4525	92.7433	213.813	272.659	233.178
Os03g0725601	None	Non-protein coding transcript.	157.244	1.23149	0.233387	5.27659	1.3161e-07	1.30155e-06	95.2527	87.4336	98.6631	293.003	166.954	202.159
Os01g0905300	LOC_Os01g67820	Similar to Leucine zipper protein-like.	49.1431	1.22893	0.40944	3.00149	0.00268661	0.0107021	32.5253	22.8993	32.5588	45.2514	50.3827	111.241
Os01g0646400	None	Non-protein coding transcript.	119.802	1.22331	0.245032	4.99244	5.96201e-07	5.29137e-06	85.9597	64.5343	64.131	190.056	133.366	180.766
Os03g0126450	LOC_Os03g03480	Domain of unknown function DUF623 domain containing protein.	25.1213	1.21889	0.481214	2.53295	0.0113106	0.0367226	17.8115	11.4496	15.7861	39.595	28.649	37.4368
Os02g0722450	LOC_Os02g49070	Hypothetical protein.	112.766	1.21885	0.278458	4.37716	1.20237e-05	8.44283e-05	96.0271	45.7985	60.1845	181.006	162.015	131.564
Os01g0543100	LOC_Os01g36240	Similar to Peroxidase 72 precursor (EC 1.11.1.7) (Atperox P72) (PRXR8) (ATP6a).	514.739	1.21863	0.131068	9.29766	1.43577e-20	5.2432e-19	350.034	310.181	266.39	755.699	716.225	689.908
Os01g0908200	LOC_Os01g68020	Member of the Bric-a-Brac/Tramtrack/Broad (BTB) family, BT1/BT2 ortholog, Negative regulation of nitrate uptake and nitrogen use efficiency	82.9315	1.2185	0.277916	4.38439	1.1631e-05	8.19417e-05	44.9159	41.635	63.1444	124.441	117.56	105.893
Os01g0852000	None	Hypothetical protein.	43.3077	1.21575	0.452631	2.68595	0.00723229	0.0250795	29.4277	22.8993	25.6524	95.028	62.2375	24.6014
Os01g0768300	LOC_Os01g56235	Similar to predicted protein.	36.8734	1.21426	0.416563	2.91495	0.00355746	0.0136339	27.8788	15.6131	22.6925	66.7459	44.4553	43.8546
Os01g0871900	LOC_Os01g65140	Similar to POT family protein.	256.259	1.21403	0.181763	6.6792	2.40252e-11	3.87176e-10	165.724	121.782	174.634	395.95	307.236	372.229
Os09g0412400	LOC_Os09g24590	Conserved hypothetical protein.	145.953	1.21241	0.218839	5.54018	3.0216e-08	3.27389e-07	102.997	87.4336	73.0107	185.531	233.143	193.602
Os03g0197850	None	Hypothetical gene.	310.71	1.21225	0.164138	7.38554	1.51841e-13	3.10149e-12	219.159	168.622	172.66	489.847	426.771	387.204
Os02g0814400	LOC_Os02g56940	Cytochrome c, monohaem domain containing protein.	104.066	1.21212	0.277834	4.36276	1.28432e-05	8.95507e-05	68.9227	45.7985	73.0107	184.4	144.233	108.032
Os01g0934800	LOC_Os01g70850	Alpha/beta hydrolase fold-1 domain containing protein.	195.19	1.21202	0.187506	6.4639	1.02036e-10	1.51975e-09	111.515	111.374	130.235	309.972	245.986	262.058
Os01g0705750	None	Hypothetical protein.	31.3126	1.21132	0.497321	2.43569	0.0148634	0.0461722	19.3603	17.6949	19.7326	19.2319	70.1406	41.7153
Os03g0169400	LOC_Os03g07340	Ribosomal protein L18/L5 domain containing protein.	34.9284	1.21072	0.406345	2.97953	0.00288692	0.0113846	17.8115	23.9401	21.7059	52.0392	52.3585	41.7153
Os08g0108300	LOC_Os08g01690	Pistil-specific extensin-like protein family protein.	48.3907	1.21019	0.388756	3.11299	0.00185203	0.00777049	42.5927	15.6131	28.6123	75.7962	59.2738	68.456
Os02g0536500	LOC_Os02g33330	Similar to H0622F05.5 protein.	106.865	1.20793	0.293568	4.11465	3.87775e-05	0.000244521	92.9294	37.4715	62.1577	128.967	169.918	149.747
Os07g0120650	LOC_Os07g02940	Protein of unknown function DUF538 family protein.	99.0195	1.20502	0.260766	4.62107	3.8176e-06	2.96796e-05	48.0135	56.2073	75.9706	149.33	124.475	140.121
Os03g0365900	LOC_Os03g25040	Similar to GDSL-like Lipase/Acylhydrolase family protein.	335.165	1.20485	0.161531	7.4589	8.72474e-14	1.82904e-12	240.842	183.194	182.527	527.179	424.795	452.451
Os03g0405200	LOC_Os03g29184	Non-protein coding transcript.	126.86	1.20072	0.224682	5.34409	9.08747e-08	9.20424e-07	75.118	70.7795	84.8502	165.168	162.015	203.229
LOC_Os01g33960	LOC_Os01g33960	transposon protein, putative, CACTA, En/Spm sub-class, expressed	170.738	1.19928	0.207038	5.79259	6.93079e-09	8.25371e-08	93.7039	107.21	110.503	239.833	279.575	193.602
LOC_Os10g38730	LOC_Os10g38730	glutathione S-transferase, putative, expressed	62.3929	1.19751	0.343322	3.48802	0.000486619	0.00238069	50.3368	28.1036	34.5321	107.472	91.8743	62.0382
Os01g0111900	LOC_Os01g02150	Glutelin family protein.	1633.74	1.19646	0.26443	4.52468	6.04865e-06	4.50452e-05	1241.38	699.468	1035.96	2686.8	2140.77	1998.06
Os01g0720200	LOC_Os01g52214	Non-protein coding transcript.	410.926	1.19586	0.169953	7.03643	1.97225e-12	3.6053e-11	234.647	198.807	315.722	651.621	575.943	488.818
Os01g0795700	LOC_Os01g58320	Non-protein coding transcript.	121.007	1.19413	0.282794	4.22259	2.41509e-05	0.00015916	63.5018	70.7795	86.8235	213.813	191.652	99.4751
Os08g0157700	LOC_Os08g06120	Similar to NGA1 (NGATHA1); transcription factor.	321.499	1.19044	0.166157	7.16456	7.80392e-13	1.47921e-11	202.122	155.09	229.885	478.534	463.323	400.039
Os09g0376700	LOC_Os09g20980	ATL family protein containing RING-H2 finger motif	172.424	1.18819	0.229759	5.17147	2.32265e-07	2.22377e-06	82.8621	107.21	126.289	276.034	266.732	175.418
Os05g0471000	LOC_Os05g39410	Similar to Ser-thr protein kinase (Fragment).	83.3011	1.18793	0.270124	4.39774	1.09385e-05	7.75779e-05	50.3368	45.7985	56.2379	113.129	102.741	131.564
Os02g0820500	LOC_Os02g57490	Similar to LOB domain protein 17.	32.0785	1.18564	0.479923	2.47049	0.0134929	0.0425455	24.7812	24.981	8.87968	30.5447	44.4553	58.8293
Os12g0424700	LOC_Os12g23700	Serine/threonine protein kinase domain containing protein.	206.873	1.18553	0.246002	4.81918	1.44148e-06	1.20479e-05	96.8015	87.4336	195.353	300.922	294.393	266.336
Os01g0275800	None	Hypothetical gene.	155.019	1.18521	0.226939	5.22259	1.76437e-07	1.71608e-06	82.8621	78.0657	123.329	233.045	181.773	231.039
Os01g0719200	LOC_Os01g52120	Conserved hypothetical protein.	31.254	1.1851	0.434451	2.72781	0.00637556	0.0225006	20.9091	14.5723	21.7059	37.3324	52.3585	40.6457
Os03g0234200	LOC_Os03g13170	Similar to Ubiquitin fusion protein (Fragment).	2767.92	1.18123	0.0852771	13.8517	1.2428e-43	1.53991e-41	1736.23	1563.4	1780.87	4177.84	3622.61	3726.57
Os04g0128001	LOC_Os04g03870	Similar to OSIGBa0126J24.7 protein.	40.2521	1.1776	0.472162	2.49405	0.0126294	0.0402676	23.2324	9.36788	41.4385	36.2012	68.1648	63.1078
Os07g0668100	LOC_Os07g47194	Conserved hypothetical protein.	110.927	1.17643	0.250125	4.70337	2.559e-06	2.05055e-05	74.3436	56.2073	73.0107	188.925	138.305	134.773
Os01g0227200	LOC_Os01g12720	Similar to Somatic embryogenesis receptor kinase-like protein.	70.3341	1.17637	0.297562	3.95336	7.70598e-05	0.000455775	36.3974	49.962	43.4117	107.472	81.0075	103.754
Os12g0595900	None	Hypothetical protein.	59.4016	1.17383	0.332026	3.53536	0.000407218	0.00202933	37.9462	24.981	46.3716	82.5839	92.8622	71.6648
Os09g0506150	None	Hypothetical protein.	216.58	1.17302	0.191404	6.12848	8.87249e-10	1.18216e-08	163.401	130.109	104.583	283.953	320.078	297.356
Os03g0195900	None	Hypothetical protein.	172.407	1.17285	0.205083	5.71889	1.07221e-08	1.24475e-07	113.064	93.6788	110.503	283.953	232.156	201.089
Os01g0559600	LOC_Os01g37910	Similar to C13 endopeptidase NP1 precursor.	370.85	1.17058	0.151133	7.74541	9.52716e-15	2.14708e-13	233.098	186.317	264.417	533.967	520.621	486.679
LOC_Os10g33886	LOC_Os10g33886	expressed protein	41.4131	1.17032	0.371344	3.15158	0.00162392	0.00691892	24.7812	28.1036	23.6791	54.3017	65.2011	52.4116
Os01g0802100	LOC_Os01g58790	4-diphosphocytidyl-2-C-methyl-D-erythritol kinase, Isoprenoid biosynthesis, Chloroplast development	150.941	1.16724	0.218233	5.34863	8.8624e-08	8.99058e-07	107.643	90.5562	79.9171	245.489	178.809	203.229
Os03g0850900	LOC_Os03g63390	Similar to Chemocyanin precursor (Basic blue protein) (Plantacyanin).	153.082	1.16648	0.243346	4.7935	1.639e-06	1.35564e-05	129.327	61.4117	90.77	223.995	205.482	207.507
Os03g0192600	LOC_Os03g09230	Plant lipid transfer protein/Par allergen family protein.	157.553	1.16624	0.221608	5.26263	1.42012e-07	1.39834e-06	113.839	73.9022	102.61	253.408	214.373	187.184
Os01g0266500	LOC_Os01g16146	Phenazine biosynthesis PhzC/PhzF protein family protein.	308.024	1.16573	0.167784	6.9478	3.71034e-12	6.56036e-11	220.707	164.458	183.513	359.749	454.432	465.287
Os03g0158600	LOC_Os03g06250	Hypothetical conserved gene.	39.4119	1.16459	0.449677	2.58984	0.00960193	0.0319803	32.5253	8.32701	31.5722	61.0894	48.4069	54.5508
Os01g0225400	LOC_Os01g12560	Pyruvate/Phosphoenolpyruvate kinase, catalytic core domain containing protein.	67.3252	1.16267	0.299704	3.8794	0.000104714	0.000599196	41.8183	39.5533	43.4117	89.3716	110.644	79.1522
Os09g0486700	LOC_Os09g31210	Similar to P90 ribosomal S6 kinase.	103.595	1.16144	0.248933	4.66566	3.07626e-06	2.42957e-05	74.3436	48.9212	68.0775	144.805	144.233	141.19
Os02g0191800	LOC_Os02g09850	Conserved hypothetical protein.	32.5556	1.16058	0.439171	2.64267	0.00822558	0.0280505	20.1347	12.4905	27.6257	52.0392	43.4674	39.5761
Os03g0195800	LOC_Os03g09970	Similar to Sulfate transporter (Fragment).	159.107	1.15817	0.206114	5.6191	1.91959e-08	2.14332e-07	103.771	90.5562	100.636	252.277	221.289	186.115
Os02g0496900	LOC_Os02g29400	Mitochondrial import receptor, TOM9-2 subunit, plant domain containing protein.	3800.99	1.15811	0.108288	10.6947	1.07759e-26	6.09501e-25	2289.94	2046.36	2720.14	6053.51	4992.83	4703.14
Os02g0724300	None	Non-protein coding transcript.	576.624	1.1575	0.125984	9.18765	4.01534e-20	1.41443e-18	397.273	336.203	335.454	859.777	719.188	811.845
Os05g0115100	LOC_Os05g02450	Hypothetical conserved gene.	90.3669	1.15682	0.257835	4.48668	7.2342e-06	5.30919e-05	55.7577	47.8803	64.131	131.229	124.475	118.728
Os02g0190300	LOC_Os02g09720	P-glycoprotein homologue.	312.907	1.15292	0.156745	7.35543	1.90309e-13	3.8453e-12	220.707	197.766	162.794	453.646	430.723	411.805
LOC_Os12g33958	LOC_Os12g33958	NADH-ubiquinone oxidoreductase 49 kDa subunit, putative, expressed	91.0375	1.15213	0.273061	4.21932	2.45042e-05	0.000161288	64.2762	65.5752	39.4652	117.654	137.318	121.937
LOC_Os06g37840	LOC_Os06g37840	resistance protein, putative, expressed	32.1904	1.1509	0.433442	2.65525	0.0079249	0.027153	23.2324	18.7358	17.7594	57.6956	41.4916	34.228
Os02g0205700	None	Hypothetical protein.	89.0584	1.15039	0.304763	3.77471	0.000160193	0.000879668	74.3436	57.2482	33.5454	132.36	97.8017	139.051
Os02g0265100	None	Hypothetical protein.	106.919	1.14978	0.258771	4.44323	8.8618e-06	6.38884e-05	59.6297	69.7387	70.0508	169.693	107.681	164.722
Os10g0534500	LOC_Os10g39010	Similar to Resistance protein candidate (Fragment).	312.567	1.14682	0.168869	6.79116	1.11232e-11	1.85255e-10	209.866	192.562	180.553	467.221	485.057	340.141
Os09g0468000	LOC_Os09g29284	Multi antimicrobial extrusion protein MatE family protein.	44.7863	1.1463	0.414418	2.76604	0.00567414	0.0203294	43.3671	18.7358	20.7192	81.4526	56.3101	48.1331
Os01g0757200	LOC_Os01g55240	GA 2-oxidase3, GA metabolism	98.5547	1.14379	0.281553	4.06244	4.85621e-05	0.000300148	51.8856	70.7795	62.1577	142.542	170.906	93.0573
Os09g0112400	LOC_Os09g02440	Similar to DCL protein, chloroplast precursor (Defective chloroplasts and leaves protein).	117.871	1.14268	0.237044	4.82051	1.4319e-06	1.19773e-05	73.5691	69.7387	76.9572	196.844	152.136	137.982
Os02g0280000	LOC_Os02g17870	Hypothetical gene.	43.2091	1.1414	0.453485	2.51695	0.0118377	0.0381614	10.8418	31.2263	39.4652	61.0894	77.0559	39.5761
Os02g0705400	LOC_Os02g47650	Similar to Pathogen induced protein 2-4.	56.8914	1.13997	0.333011	3.42322	0.000618849	0.00294656	34.0741	26.0219	46.3716	80.3213	71.1285	83.4307
Os01g0225700	None	Hypothetical gene.	51.4107	1.13785	0.409621	2.77782	0.00547256	0.0197203	45.6903	35.3898	14.7995	89.3716	75.0801	48.1331
LOC_Os01g18890	LOC_Os01g18890	peroxidase precursor, putative, expressed	95.8062	1.13714	0.255504	4.45057	8.56418e-06	6.1911e-05	65.825	59.3299	54.2647	113.129	130.402	151.887
Os03g0334200	LOC_Os03g21640	Protein of unknown function DUF3133 domain containing protein.	99.6341	1.13202	0.259266	4.36625	1.26398e-05	8.84034e-05	75.8924	63.4934	47.3583	135.754	150.16	125.146
Os01g0961000	LOC_Os01g73024	Conserved hypothetical protein.	52.7138	1.13141	0.340187	3.32585	0.000881507	0.00403257	41.8183	31.2263	25.6524	67.8772	78.0438	71.6648
Os01g0121200	LOC_Os01g03100	Zinc finger, RING/FYVE/PHD-type domain containing protein.	111.991	1.13053	0.284625	3.97198	7.12768e-05	0.000425124	92.9294	42.6759	73.9973	184.4	157.075	120.868
LOC_Os04g53320	LOC_Os04g53320	expressed protein	149.603	1.12593	0.221262	5.08866	3.60604e-07	3.3294e-06	98.3503	74.9431	108.529	200.238	239.071	176.488
Os02g0552150	None	Hypothetical protein.	56.0962	1.1255	0.345985	3.25304	0.00114176	0.00507441	29.4277	28.1036	48.3449	92.7655	65.2011	72.7344
Os01g0580800	LOC_Os01g39890	Similar to submergence induced protein SI397.	1067.66	1.11986	0.114341	9.79399	1.19488e-22	5.21946e-21	665.994	638.057	714.321	1678.83	1455.17	1253.6
LOC_Os04g49890	LOC_Os04g49890	multidrug resistance-associated protein, putative, expressed	204.325	1.11741	0.172301	6.48523	8.85961e-11	1.33204e-09	124.68	131.15	131.222	276.034	281.55	281.311
Os03g0150600	LOC_Os03g05620	Pi transporter, Pi homeostasis	284.388	1.11114	0.210548	5.27738	1.31045e-07	1.29637e-06	243.94	114.496	179.567	398.213	413.928	356.185
LOC_Os01g57960	LOC_Os01g57960	retrotransposon protein, putative, unclassified, expressed	461.013	1.11014	0.161688	6.86597	6.60407e-12	1.13308e-10	241.617	289.363	346.307	618.813	745.862	524.116
Os03g0291500	LOC_Os03g18130	Asparagine synthetase, Biosynthesis of asparagine following the supply of ammonium	5049.28	1.10683	0.0991868	11.1591	6.46738e-29	4.1272e-27	3350.11	2711.48	3542.99	7359.02	7197.81	6134.29
Os07g0550900	LOC_Os07g36570	Similar to Receptor-like protein kinase 6.	90.4545	1.10618	0.26679	4.14625	3.37966e-05	0.000215848	68.9227	59.3299	43.4117	117.654	130.402	123.007
Os04g0434700	LOC_Os04g35510	Non-protein coding transcript.	179.739	1.09984	0.203524	5.40396	6.51838e-08	6.73714e-07	131.65	124.905	85.8369	261.327	235.119	239.596
Os02g0787600	LOC_Os02g54640	Glutamate receptor-related domain containing protein.	36.631	1.09981	0.433667	2.53608	0.0112102	0.0364632	30.2021	19.7766	19.7326	38.4637	73.1043	38.5065
Os04g0462400	LOC_Os04g38860	Similar to lysine/histidine transporter.	241.947	1.0994	0.215533	5.10083	3.38159e-07	3.14221e-06	212.189	117.619	130.235	371.062	346.752	273.824
Os03g0201800	LOC_Os03g10469	Similar to Tapetum specific protein (Tapetum-specific endoxylanase).	278.051	1.09775	0.153233	7.16393	7.83944e-13	1.48418e-11	181.987	167.581	181.54	358.618	402.074	376.508
Os02g0785700	LOC_Os02g54450	Hypothetical conserved gene.	339.211	1.09665	0.160321	6.84035	7.9e-12	1.34456e-10	260.202	205.053	181.54	487.584	475.178	425.71
Os02g0274100	LOC_Os02g17390	3-hydroxyacyl-CoA dehydrogenase, Multifunctional protein, RNA- and microtubule-binding protein, Salicylic acid (SA) biosynthesis, Maintenance of root meristem activity, Beta -oxidation of fatty acids	3329.41	1.09645	0.068377	16.0354	7.23186e-58	1.37078e-55	2075.42	2142.12	2148.88	4500.26	4501.84	4607.94
Os03g0279816	LOC_Os03g17164	Conserved hypothetical protein.	188.283	1.09414	0.183604	5.95923	2.53434e-09	3.21271e-08	128.552	125.946	105.569	256.802	265.744	247.083
Os01g0844500	LOC_Os01g62630	Peptidase aspartic, catalytic domain containing protein.	82.1817	1.0904	0.31713	3.43834	0.000585282	0.00280098	55.7577	36.4306	65.1176	134.623	128.426	72.7344
Os03g0324900	LOC_Os03g20870	Zinc finger, RING/FYVE/PHD-type domain containing protein.	38.9063	1.08937	0.390764	2.78779	0.00530685	0.0192123	20.9091	32.2671	21.7059	59.9582	49.3948	49.2027
LOC_Os06g10780	LOC_Os06g10780	AP2 domain containing protein, expressed	122.587	1.08866	0.240044	4.53526	5.75313e-06	4.30155e-05	68.9227	70.7795	95.7032	178.743	136.33	185.045
Os02g0131600	LOC_Os02g03880	Similar to Mitochondrial import receptor subunit TOM22 homolog (Translocase of outer membrane 22 kDa subunit homolog) (TOM9).	408.21	1.08667	0.152293	7.13539	9.65115e-13	1.81103e-11	295.825	217.543	269.35	574.693	610.52	481.331
Os02g0620200	LOC_Os02g40690	Conserved hypothetical protein.	413.269	1.08633	0.13628	7.97127	1.57049e-15	3.82637e-14	271.044	266.464	256.524	523.785	631.266	530.534
Os07g0129200	LOC_Os07g03710	Pathogenesis-related 1a protein, Regulation of abiotic stress responses	1058.15	1.08346	0.29549	3.66664	0.000245755	0.00129284	641.988	461.108	932.366	1424.29	1537.17	1352.01
Os02g0797200	None	Similar to 60S ribosomal protein L39.	1230.24	1.08282	0.122411	8.84575	9.09167e-19	2.88362e-17	680.708	769.207	918.553	1932.24	1536.18	1544.54
Os01g0651866	None	Hypothetical gene.	53.2985	1.07796	0.364955	2.95368	0.0031401	0.0122361	30.2021	29.1445	43.4117	88.2403	46.4311	82.3611
Os01g0134700	LOC_Os01g04280	Calmodulin binding protein-like family protein.	583.379	1.07653	0.146776	7.33446	2.2261e-13	4.45835e-12	358.553	297.69	469.636	802.082	827.857	744.458
Os03g0233900	LOC_Os03g13140	Non-symbiotic hemoglobin 1 (rHb1) (ORYsa GLB1a).	268.516	1.07619	0.185883	5.78963	7.05436e-09	8.39458e-08	196.701	196.726	124.315	375.587	387.255	330.514
Os01g0615050	None	Proteinase inhibitor I13, potato inhibitor I family protein.	261.559	1.07462	0.172396	6.23344	4.56299e-10	6.28748e-09	185.084	141.559	177.594	342.78	319.09	403.248
Os01g0329300	LOC_Os01g22590	Pectin lyase fold domain containing protein.	56.3558	1.07424	0.360828	2.97714	0.00290951	0.0114581	32.5253	51.0029	25.6524	62.2207	66.189	100.545
Os01g0138400	LOC_Os01g04580	Serine/threonine protein kinase domain containing protein.	156.577	1.07339	0.206163	5.20653	1.92406e-07	1.86004e-06	96.0271	102.006	104.583	248.883	184.737	203.229
Os02g0597900	LOC_Os02g38440	Similar to B-keto acyl reductase.	566.794	1.06912	0.129979	8.2253	1.9471e-16	5.10736e-15	377.913	319.549	399.585	797.557	825.881	680.281
Os01g0700900	LOC_Os01g50520	Similar to Cytochrome P450 monooxygenase.	279.708	1.06816	0.172896	6.17806	6.48961e-10	8.79384e-09	190.505	194.644	156.874	308.841	419.856	407.527
LOC_Os07g18980	LOC_Os07g18980	expressed protein	41.0373	1.06803	0.404627	2.63954	0.00830176	0.0282588	22.4579	39.5533	17.7594	64.4833	47.419	54.5508
Os02g0597300	LOC_Os02g38392	Leucine-rich repeat domain containing protein.	46.1258	1.06593	0.366959	2.90477	0.00367518	0.0140209	23.2324	26.0219	40.4519	63.352	56.3101	67.3863
Os01g0823100	LOC_Os01g60770	Alpha-expansin OsEXPA2.	814.467	1.06512	0.113745	9.36403	7.67534e-21	2.88905e-19	535.893	548.541	496.275	959.331	1189.43	1157.33
Os01g0124100	LOC_Os01g03330	Proteinase inhibitor I12, Bowman-Birk family protein.	260.343	1.06454	0.170772	6.23371	4.55519e-10	6.27945e-09	172.694	154.05	178.58	299.791	405.037	351.906
Os01g0953500	LOC_Os01g72420	C2 calcium-dependent membrane targeting domain containing protein.	167.095	1.06213	0.234367	4.53192	5.84506e-06	4.36413e-05	103.771	71.8204	148.981	218.338	236.107	223.551
Os03g0109500	LOC_Os03g01900	Similar to 40S ribosomal protein S17-4.	2543.7	1.06164	0.107005	9.92141	3.35991e-23	1.51979e-21	1688.99	1714.32	1539.14	4125.8	3093.1	3100.84
Os01g0880350	None	Hypothetical protein.	58.3912	1.06116	0.372921	2.84554	0.00443369	0.0165227	29.4277	29.1445	55.2513	81.4526	103.729	51.342
Os01g0309100	LOC_Os01g20780	Similar to anther-specific protein SF18.	1295.89	1.06067	0.12222	8.67841	4.01323e-18	1.2148e-16	753.503	764.003	1003.4	1803.27	1932.32	1518.87
Os03g0325400	None	Hypothetical gene.	81.1941	1.06062	0.302861	3.50199	0.000461791	0.00227003	49.5624	56.2073	52.2914	80.3213	95.8259	152.956
Os08g0557600	LOC_Os08g44340	Similar to Monodehydroascorbate reductase (EC 1.6.5.4) (MDAR) (Ascorbate free radical reductase) (AFR reductase).	1454.18	1.05914	0.0965822	10.9662	5.55511e-28	3.36329e-26	1005.19	925.338	896.847	2179.99	1852.31	1865.42
Os01g0681900	LOC_Os01g48960	Non-protein coding transcript.	694.982	1.05687	0.114359	9.24165	2.42735e-20	8.71439e-19	479.361	479.844	393.666	964.987	924.671	927.364
Os02g0235900	LOC_Os02g14090	Oxygen oxidoreductase covalent FAD-binding site domain containing protein.	76.205	1.05548	0.297647	3.54607	0.000391019	0.00195842	57.3065	36.4306	54.2647	96.1593	87.9227	125.146
Os01g0812800	LOC_Os01g59730	Ribosomal protein L30e domain containing protein.	617.877	1.05542	0.116008	9.09778	9.21943e-20	3.14666e-18	434.445	377.838	390.706	855.252	870.336	778.686
Os02g0596700	LOC_Os02g38320	Similar to protein binding protein.	264.355	1.05431	0.161892	6.51245	7.39372e-11	1.12224e-09	178.115	163.417	173.647	381.243	377.376	312.33
Os02g0678800	LOC_Os02g45570	Transcriptional activator/repressor, Reguration of KNOX gene, Oskn2 (regulator of meristem function), Floral organogenesis	59.569	1.05188	0.309967	3.39351	0.000690024	0.003244	36.3974	39.5533	40.4519	78.0587	73.1043	89.8484
Os01g0274800	LOC_Os01g16810	R2R3-type MYB transcription factor, Sugar partitioning into anther	123.678	1.05102	0.231571	4.53865	5.66158e-06	4.23906e-05	85.1853	77.0248	78.9304	202.5	155.1	143.33
Os03g0379300	LOC_Os03g26210	Helix-loop-helix DNA-binding domain containing protein.	91.233	1.04879	0.326061	3.21655	0.00129743	0.00567439	81.3133	31.2263	65.1176	91.6342	155.1	123.007
Os11g0131700	LOC_Os11g03710	Zinc finger, Tim10/DDP-type domain containing protein.	214.928	1.04695	0.204072	5.13031	2.8927e-07	2.72369e-06	178.889	118.66	121.356	342.78	264.756	263.128
Os06g0677600	LOC_Os06g46390	Like-Sm ribonucleoprotein, core family protein.	225.638	1.0442	0.204714	5.10075	3.38313e-07	3.14272e-06	169.596	155.09	116.422	377.85	244.998	289.868
Os02g0692700	LOC_Os02g46610	Similar to PLATZ transcription factor.	74.4996	1.0435	0.292398	3.56875	0.000358684	0.00181185	56.5321	43.7168	45.385	108.603	113.608	79.1522
Os02g0766600	LOC_Os02g52770	Protein of unknown function DUF1685 family protein.	912.175	1.04339	0.125357	8.32339	8.54833e-17	2.31671e-15	584.681	499.62	703.468	1280.62	1304.02	1100.64
Os02g0574500	LOC_Os02g36490	General substrate transporter domain containing protein.	55.9811	1.04095	0.34713	2.99872	0.00271115	0.0107904	37.9462	30.1854	41.4385	102.947	60.2617	63.1078
Os02g0117550	None	Hypothetical gene.	78.2884	1.04033	0.29988	3.46916	0.000522083	0.00253389	36.3974	67.6569	50.3182	111.997	88.9106	114.45
Os02g0258800	LOC_Os02g15860	Conserved hypothetical protein.	61.0594	1.04014	0.31785	3.27243	0.00106626	0.00477686	40.2694	31.2263	48.3449	74.6649	94.838	77.0129
Os01g0934400	LOC_Os01g70820	Mog1/PsbP, alpha/beta/alpha sandwich domain containing protein.	68.2645	1.04007	0.305321	3.40648	0.000658069	0.00311282	57.3065	38.5124	37.492	102.947	89.8985	83.4307
Os01g0124401	LOC_Os01g03360	Similar to Bowman-Birk type bran trypsin inhibitor.	4282.08	1.03978	0.0767021	13.556	7.29611e-42	8.18089e-40	2596.6	2845.75	2967.78	5533.12	5670.52	6078.67
Os03g0123800	LOC_Os03g03200	Similar to Hydrolase.	90.7564	1.0395	0.278489	3.73267	0.000189464	0.00102555	49.5624	54.1255	74.9839	123.31	145.221	97.3358
Os01g0275900	None	Hypothetical conserved gene.	81.0697	1.03723	0.277649	3.73578	0.000187134	0.00101414	42.5927	54.1255	63.1444	102.947	102.741	120.868
Os05g0328000	LOC_Os05g26194	Hypothetical protein.	209.045	1.03687	0.207552	4.99572	5.8618e-07	5.20969e-06	126.229	105.128	179.567	320.154	256.853	266.336
Os03g0815266	None	Non-protein coding transcript.	491.435	1.03677	0.152167	6.81337	9.53364e-12	1.6029e-10	314.411	268.546	382.813	772.668	615.459	594.711
Os09g0514200	LOC_Os09g33910	Similar to Calcium-dependent protein kinase.	162.414	1.03676	0.198823	5.2145	1.84317e-07	1.78733e-06	100.674	114.496	104.583	226.257	238.083	190.393
Os01g0669100	LOC_Os01g47900	S-domain receptor-like kinase, OsPR1b-interacting factor, Resistance protein, Grain yield, Disease resistance	42.2943	1.02894	0.41113	2.50271	0.0123246	0.0394358	24.0068	22.8993	36.5053	80.3213	36.5522	53.4812
Os02g0311150	LOC_Os02g20720	BTB/POZ-like domain containing protein.	46.5962	1.02678	0.34974	2.93584	0.00332644	0.0128709	33.2997	24.981	33.5454	65.6146	62.2375	59.899
Os01g0509400	LOC_Os01g32560	Conserved hypothetical protein.	79.1956	1.02673	0.301164	3.40921	0.000651518	0.00308505	53.4344	38.5124	64.131	127.835	80.0196	111.241
Os04g0261400	LOC_Os04g19140	Cytochrome c region domain containing protein.	132.245	1.02552	0.217345	4.71842	2.37683e-06	1.91518e-05	85.9597	89.5153	85.8369	204.763	166.954	160.444
Os01g0822200	LOC_Os01g60700	Protein kinase, core domain containing protein.	133.534	1.0193	0.222749	4.576	4.73956e-06	3.61674e-05	102.997	78.0657	82.877	164.036	168.93	204.298
Os02g0710550	None	Hypothetical gene.	264.323	1.01879	0.18183	5.60301	2.1066e-08	2.33575e-07	185.859	148.845	188.446	434.414	317.115	311.261
Os03g0328400	LOC_Os03g21120	Similar to Apyrase GS50 (Fragment).	295.606	1.01786	0.168623	6.0363	1.57686e-09	2.04535e-08	222.256	181.112	181.54	459.302	336.873	392.552
Os02g0190200	None	Hypothetical protein.	347.081	1.01414	0.145045	6.99195	2.711e-12	4.87184e-11	243.165	246.688	199.299	486.453	454.432	452.451
Os11g0587600	LOC_Os11g37700	Similar to PDR-like ABC transporter.	436.546	1.01221	0.127271	7.95319	1.81776e-15	4.39855e-14	292.728	287.282	288.096	548.674	578.907	623.591
Os01g0220400	LOC_Os01g12100	Hypothetical protein.	275.67	1.01128	0.199473	5.06978	3.98277e-07	3.64971e-06	202.122	148.845	196.339	484.19	297.357	325.166
LOC_Os03g60500	LOC_Os03g60500	expressed protein	79.9817	1.00936	0.308062	3.27647	0.00105114	0.00471711	36.3974	59.3299	64.131	135.754	99.7775	84.5003
Os01g0159400	LOC_Os01g06600	Similar to Acyl-coenzyme A oxidase 4, peroxisomal (EC 1.3.3.6) (AOX 4) (Short- chain acyl-CoA oxidase) (SAOX) (AtCX4) (G6p) (AtG6).	917.701	1.00783	0.103996	9.69111	3.28948e-22	1.39296e-20	589.328	614.117	626.51	1108.66	1325.76	1241.83
Os02g0564600	LOC_Os02g35650	Late embryogenesis abundant protein 3 family protein.	130.4	1.00497	0.224061	4.48524	7.28304e-06	5.34257e-05	75.118	98.8832	86.8235	190.056	181.773	149.747
Os09g0472100	LOC_Os09g29660	Similar to ABC transporter.	155.957	1.00439	0.198481	5.06041	4.18354e-07	3.82118e-06	113.064	102.006	95.7032	205.894	196.591	222.482
Os01g0852100	LOC_Os01g63280	Conserved hypothetical protein.	80.8337	1.00425	0.308702	3.25315	0.00114133	0.00507323	58.0809	43.7168	59.1978	143.673	108.669	71.6648
Os01g0925700	LOC_Os01g70130	Similar to predicted protein.	73.6324	1.00377	0.303944	3.30246	0.000958398	0.00434623	51.1112	38.5124	57.2246	108.603	113.608	72.7344
Os01g0358100	LOC_Os01g25560	Rapid ALkalinization Factor family protein.	2218.61	1.0031	0.121325	8.26788	1.36366e-16	3.63079e-15	1634.78	1164.74	1628.93	3346.34	2929.11	2607.74
Os01g0689900	LOC_Os01g49529	Hypothetical conserved gene.	203.842	1.00203	0.191152	5.24205	1.58799e-07	1.55545e-06	159.529	109.292	137.142	293.003	245.986	278.102
Os11g0704800	LOC_Os11g47840	Similar to Membrane protein.	143.98	1.00119	0.225778	4.4344	9.23298e-06	6.62644e-05	110.741	67.6569	108.529	194.581	187.7	194.672
Os02g0525100	LOC_Os02g32450	Conserved hypothetical protein.	68.4246	1.00046	0.322153	3.10554	0.00189932	0.00792895	59.6297	28.1036	48.3449	98.4219	95.8259	80.2218
Os02g0264300	LOC_Os02g16450	Conserved hypothetical protein.	189.83	-1.0005	0.1856	-5.39065	7.02048e-08	7.23262e-07	263.3	237.32	258.497	140.279	129.414	110.171
Os02g0663200	None	Hypothetical protein.	253.067	-1.0009	0.202023	-4.95438	7.25621e-07	6.35672e-06	258.654	400.737	354.2	130.098	176.833	197.88
Os02g0326500	LOC_Os02g22084	Similar to targeting protein-related.	67.3896	-1.002	0.317631	-3.15461	0.00160711	0.00686016	74.3436	119.701	75.9706	39.595	44.4553	50.2723
LOC_Os07g44250	LOC_Os07g44250	dirigent, putative, expressed	156.169	-1.00398	0.261919	-3.83319	0.000126494	0.000710919	283.435	124.905	216.072	109.735	94.838	108.032
Os06g0641066	None	Hypothetical protein.	152.445	-1.00577	0.212632	-4.73009	2.2442e-06	1.81565e-05	196.701	211.298	203.246	85.9777	125.463	91.9877
Os02g0448500	None	Hypothetical protein.	939.91	-1.00672	0.12204	-8.24912	1.59571e-16	4.22042e-15	1168.59	1344.81	1254.01	506.816	706.346	658.889
Os01g0771000	LOC_Os01g56450	Protein of unknown function DUF567 family protein.	106.026	-1.00707	0.288066	-3.49596	0.000472357	0.00231518	130.876	110.333	183.513	89.3716	76.068	45.9938
Os02g0153000	LOC_Os02g05900	Protein of unknown function DUF547 domain containing protein.	329.957	-1.0083	0.164392	-6.13348	8.59746e-10	1.1484e-08	506.465	462.149	353.214	227.388	226.228	204.298
Os03g0293850	LOC_Os03g18264	Similar to Ribosomal protein S15 containing protein.	149.793	-1.00834	0.21177	-4.76148	1.92174e-06	1.57154e-05	216.835	219.625	163.781	97.2906	101.753	99.4751
Os02g0631500	LOC_Os02g42040	Similar to Initiation factor eIF-4 gamma, middle; Up-frameshift suppressor 2.	122.213	-1.00912	0.225453	-4.47599	7.60579e-06	5.55502e-05	161.852	183.194	145.035	75.7962	83.9712	83.4307
Os05g0300700	LOC_Os05g23530	Cell division cycle-associated protein domain containing protein.	336.667	-1.01013	0.393517	-2.56692	0.0102606	0.0338627	372.492	531.887	445.957	141.411	337.86	190.393
Os05g0516850	None	Hypothetical gene.	186.822	-1.01014	0.189146	-5.34055	9.26638e-08	9.36924e-07	271.819	238.361	238.765	107.472	125.463	139.051
Os01g0710200	LOC_Os01g51320	Polyamine oxidase, Polyamine catabolism	117.152	-1.01024	0.244905	-4.12501	3.70711e-05	0.000234924	137.845	148.845	183.513	59.9582	83.9712	88.7788
Os02g0187100	LOC_Os02g09420	Similar to cyclase.	377.183	-1.01083	0.147733	-6.8423	7.79329e-12	1.32782e-10	503.368	442.372	566.326	251.145	228.204	271.685
Os03g0231700	LOC_Os03g12900	Similar to squalene monooxygenase.	1110.04	-1.01091	0.0999834	-10.1108	4.94634e-24	2.36859e-22	1474.48	1574.84	1402.99	665.196	758.704	784.035
Os01g0140400	LOC_Os01g04720	Similar to leucine-rich repeat protein-related.	613.15	-1.01221	0.124342	-8.14054	3.93507e-16	1.00007e-14	851.853	887.867	720.24	371.062	430.723	417.153
Os01g0313050	None	Hypothetical protein.	205.395	-1.01241	0.217138	-4.66251	3.12377e-06	2.46465e-05	252.458	315.385	256.524	99.5532	124.475	183.975
Os01g0650200	LOC_Os01g46169	Lipase, GDSL domain containing protein.	72.5455	-1.01247	0.283434	-3.57216	0.000354044	0.00179012	96.8015	90.5562	103.596	46.3827	44.4553	53.4812
Os03g0315000	None	Non-protein coding transcript.	61.1308	-1.01492	0.357745	-2.83698	0.00455421	0.0168849	51.1112	103.047	91.7566	28.2822	44.4553	48.1331
Os01g0672100	LOC_Os01g48130	No apical meristem (NAM) protein domain containing protein.	91.3727	-1.01517	0.298666	-3.39901	0.000676301	0.00318631	157.98	84.3109	124.315	54.3017	77.0559	50.2723
Os01g0680000	None	Hypothetical protein.	666.672	-1.01594	0.127739	-7.95325	1.81688e-15	4.39855e-14	966.466	962.81	746.879	455.908	459.372	408.596
Os02g0187700	LOC_Os02g09480	Similar to Myb-related protein B (B-Myb) (Myb-related protein 1) (XMYB1).	383.507	-1.0161	0.137136	-7.40942	1.2685e-13	2.6179e-12	522.728	496.498	520.941	227.388	274.635	258.849
Os02g0732200	LOC_Os02g49950	Armadillo-like helical domain containing protein.	576.744	-1.0162	0.122137	-8.32013	8.78705e-17	2.37938e-15	724.075	831.66	760.692	348.436	377.376	418.223
Os01g0652650	None	Non-protein coding transcript.	86.8454	-1.01732	0.270021	-3.76757	0.000164846	0.000903504	107.643	126.987	114.449	45.2514	58.2859	68.456
Os02g0822050	None	Hypothetical gene.	247.404	-1.01817	0.177047	-5.75081	8.88167e-09	1.04249e-07	287.307	358.061	349.267	136.886	168.93	183.975
Os03g0240400	LOC_Os03g13720	Conserved hypothetical protein.	43.698	-1.01822	0.413373	-2.46319	0.0137707	0.0432887	50.3368	78.0657	47.3583	16.9693	26.6732	42.785
Os09g0311600	LOC_Os09g14100	Similar to NBS-LRR type resistance protein (Fragment).	37.0592	-1.0183	0.396641	-2.56732	0.0102488	0.0338341	49.5624	47.8803	51.3048	24.8883	18.77	29.9495
Os01g0951100	LOC_Os01g72230	Arf GTPase activating protein family protein.	222.472	-1.01875	0.188428	-5.40655	6.42485e-08	6.64911e-07	312.862	309.14	271.323	139.148	120.523	181.836
Os03g0390666	None	Non-protein coding transcript.	45.462	-1.02088	0.386826	-2.63913	0.00831202	0.0282877	78.99	59.3299	44.3984	21.4944	37.54	31.0191
Os03g0199050	None	Hypothetical protein.	38.2691	-1.02136	0.389903	-2.61953	0.00880508	0.0297243	47.2391	56.2073	50.3182	28.2822	19.7579	27.8102
Os04g0517350	None	Hypothetical protein.	240.182	-1.02149	0.198943	-5.13458	2.82771e-07	2.66801e-06	256.33	358.061	352.227	119.916	174.858	179.697
Os02g0654300	LOC_Os02g43740	Similar to Protein kinase KIPK.	138.693	-1.02239	0.239304	-4.27234	1.93429e-05	0.000130333	137.071	226.911	194.366	80.3213	91.8743	101.614
Os01g0717700	LOC_Os01g52010	EGF-like, alliinase domain containing protein.	299.094	-1.02303	0.172515	-5.93011	3.02723e-09	3.80123e-08	439.866	311.222	450.89	208.157	188.688	195.741
Os02g0750701	None	Hypothetical conserved gene.	73.0047	-1.02483	0.285319	-3.59187	0.000328319	0.00167304	99.8992	100.965	92.7433	45.2514	42.4795	56.6901
Os03g0165000	LOC_Os03g06900	Similar to DNA topoisomerase family protein, expressed.	52.4752	-1.02704	0.362321	-2.8346	0.00458828	0.0169934	48.0135	71.8204	91.7566	32.8073	40.5037	29.9495
Os02g0189900	LOC_Os02g09690	Hepatocellular carcinoma-associated antigen 59 family protein.	96.5675	-1.02965	0.30601	-3.36476	0.000766089	0.00355981	103.771	126.987	158.848	35.0699	81.9954	72.7344
Os02g0605400	LOC_Os02g39280	C2 calcium-dependent membrane targeting domain containing protein.	97.1706	-1.03037	0.28225	-3.65055	0.000261678	0.00136672	134.748	104.088	152.928	45.2514	83.9712	62.0382
Os05g0524575	None	Hypothetical protein.	148.135	-1.03071	0.215078	-4.79225	1.64918e-06	1.36265e-05	192.829	209.216	194.366	121.048	87.9227	83.4307
Os02g0143200	LOC_Os02g05040	Armadillo-type fold domain containing protein.	159.565	-1.03186	0.20596	-5.00999	5.44336e-07	4.87591e-06	196.701	225.87	221.005	98.4219	124.475	90.9181
Os02g0629200	LOC_Os02g41860	Similar to cDNA clone:001-039-E03, full insert sequence.	3932.29	-1.03189	0.0823049	-12.5374	4.65951e-36	4.19145e-34	5858.43	4999.33	4985.44	2594.04	2678.19	2478.32
Os12g0183375	None	Non-protein coding transcript.	134.099	-1.0321	0.232363	-4.44175	8.92282e-06	6.42702e-05	152.559	217.543	170.687	78.0587	81.9954	103.754
Os02g0529450	None	Non-protein coding transcript.	75.9015	-1.03282	0.298258	-3.46285	0.000534487	0.00258705	80.5389	103.047	122.342	61.0894	43.4674	44.9242
Os01g0926800	LOC_Os01g70210	Cellular retinaldehyde-binding/triple function, N-terminal domain containing protein.	238.533	-1.0352	0.169352	-6.11274	9.79359e-10	1.29836e-08	327.576	343.489	291.056	153.855	171.894	143.33
Os01g0706700	LOC_Os01g51040	Protein of unknown function DUF590 family protein.	94.1068	-1.03685	0.264191	-3.92462	8.68665e-05	0.000506904	123.132	130.109	126.289	56.5643	49.3948	79.1522
Os02g0141300	LOC_Os02g04840	Arabinokinase-Like Protein, Pollen development	43.1165	-1.03781	0.370921	-2.79794	0.00514298	0.0187233	61.953	45.7985	66.1042	27.1509	26.6732	31.0191
LOC_Os01g65940	LOC_Os01g65940	expressed protein	36.0264	-1.03953	0.413271	-2.51536	0.0118909	0.0382944	41.8183	55.1664	48.3449	28.2822	15.8063	26.7406
Os10g0412600	LOC_Os10g27274	Conserved hypothetical protein.	134.451	-1.04083	0.235071	-4.42772	9.52323e-06	6.81605e-05	171.919	226.911	144.048	95.028	80.0196	88.7788
Os02g0773450	None	Hypothetical protein.	66.5762	-1.04109	0.30278	-3.43843	0.000585105	0.00280055	89.0574	83.2701	96.6898	40.7263	53.3464	36.3672
Os02g0134000	LOC_Os02g04120	Similar to bifunctional coenzyme A synthase.	91.7081	-1.04172	0.268512	-3.8796	0.00010463	0.000598821	142.492	107.21	120.369	52.0392	54.3343	73.8041
LOC_Os03g08940	LOC_Os03g08940	expressed protein	820.609	-1.04248	0.107075	-9.73605	2.11617e-22	9.0941e-21	1024.55	1179.31	1110.95	545.28	499.875	563.692
Os06g0195025	None	Hypothetical protein.	689.061	-1.04251	0.117497	-8.8727	7.13933e-19	2.27698e-17	907.611	906.603	969.858	388.031	470.239	492.027
Os08g0250900	LOC_Os08g15230	Conserved hypothetical protein.	355.572	-1.0431	0.144657	-7.21086	5.56013e-13	1.07307e-11	456.129	516.274	464.703	205.894	239.071	251.362
LOC_Os08g16470	LOC_Os08g16470	expressed protein	151.412	-1.04606	0.237607	-4.40247	1.07027e-05	7.59907e-05	208.317	209.216	194.366	81.4526	76.068	139.051
Os03g0338200	LOC_Os03g21964	Conserved hypothetical protein.	99.7693	-1.04702	0.261951	-3.99701	6.41479e-05	0.000386149	130.101	146.763	126.289	84.8465	59.2738	51.342
Os01g0838600	LOC_Os01g62130	Zinc finger, C2H2-like domain containing protein.	41.6123	-1.0471	0.404061	-2.59144	0.00955742	0.0318654	59.6297	43.7168	65.1176	19.2319	39.5158	22.4621
Os03g0386500	LOC_Os03g26910	Similar to Trehalose-6-phosphate phosphatase.	210.53	-1.04721	0.185335	-5.65034	1.60135e-08	1.81665e-07	318.283	253.974	278.23	158.38	132.378	121.937
Os01g0692500	None	Hypothetical protein.	78.9045	-1.04852	0.276189	-3.7964	0.000146815	0.000814066	112.29	100.965	105.569	55.433	42.4795	56.6901
Os01g0750666	None	Hypothetical protein.	503.77	-1.05051	0.138103	-7.60673	2.81118e-14	6.09804e-13	765.894	681.774	590.005	354.093	338.848	292.007
Os03g0356582	LOC_Os03g24160	Phosphatidylinositol-4-phosphate 5-kinase, core domain containing protein.	181.92	-1.05137	0.184156	-5.70912	1.13562e-08	1.31405e-07	254.782	247.728	233.831	113.129	125.463	116.589
Os07g0503200	None	Hypothetical protein.	278.378	-1.0519	0.158646	-6.6305	3.34544e-11	5.30406e-10	350.809	355.979	420.305	183.268	187.7	172.21
LOC_Os03g11810	LOC_Os03g11810	expressed protein	51.2416	-1.05486	0.342682	-3.07825	0.00208218	0.00858984	75.8924	60.3708	71.0374	40.7263	31.6127	27.8102
Os03g0294650	None	Hypothetical protein.	72.482	-1.05939	0.324456	-3.26513	0.00109412	0.00489001	75.118	94.7197	124.315	35.0699	41.4916	64.1775
Os03g0187550	None	Hypothetical gene.	87.8926	-1.05993	0.261047	-4.06031	4.90071e-05	0.000302497	118.485	120.742	117.409	47.514	62.2375	60.9686
Os11g0124900	LOC_Os11g03160	Glycosyl transferase, family 8 protein.	340.978	-1.06155	0.14328	-7.4089	1.27354e-13	2.62659e-12	429.799	492.334	461.743	216.076	234.131	211.786
Os03g0147400	LOC_Os03g05390	Divalent ion symporter domain containing protein.	624.472	-1.06272	0.124129	-8.56142	1.11488e-17	3.24519e-16	940.136	835.823	757.732	377.85	440.602	394.691
Os02g0652000	LOC_Os02g43550	PREG-like protein.	53.8576	-1.06332	0.352451	-3.01693	0.00255352	0.0102462	72.0203	73.9022	73.0107	26.0196	50.3827	27.8102
Os12g0584050	None	Non-protein coding transcript.	332.621	-1.06354	0.153419	-6.93225	4.14202e-12	7.2755e-11	448.385	497.539	403.532	233.045	189.676	223.551
Os09g0507701	None	Hypothetical gene.	126.384	-1.06507	0.228102	-4.66925	3.02297e-06	2.39105e-05	171.919	157.172	183.513	96.1593	67.1769	82.3611
Os02g0721000	None	Hypothetical protein.	292.115	-1.06563	0.158066	-6.74168	1.56566e-11	2.5607e-10	388.755	387.206	410.438	193.45	212.398	160.444
Os03g0226501	None	Hypothetical protein.	127.63	-1.0659	0.233216	-4.57045	4.86683e-06	3.70764e-05	181.987	191.521	145.035	66.7459	93.8501	86.6396
Os01g0733700	None	Hypothetical protein.	235.075	-1.06618	0.183022	-5.82542	5.69678e-09	6.89197e-08	263.3	351.816	340.388	148.198	170.906	135.842
Os01g0721700	LOC_Os01g52370	Hypothetical genes.	46.6882	-1.06645	0.363952	-2.93018	0.00338763	0.0130647	58.0809	67.6569	64.131	28.2822	39.5158	22.4621
Os04g0436900	None	Hypothetical protein.	30.8531	-1.06949	0.440099	-2.43012	0.0150937	0.0467598	33.2997	44.7577	47.3583	24.8883	18.77	16.0444
LOC_Os10g27010	LOC_Os10g27010	expressed protein	60.6353	-1.07178	0.33232	-3.22514	0.00125912	0.00553347	61.953	79.1066	105.569	45.2514	35.5643	36.3672
Os01g0865400	LOC_Os01g64540	UDP-glucuronosyl/UDP-glucosyltransferase family protein.	35.5608	-1.0751	0.4143	-2.59497	0.00945989	0.0315865	37.9462	45.7985	61.1711	19.2319	25.6853	23.5317
Os03g0211400	LOC_Os03g11290	Calmodulin-binding, plant family protein.	74.1822	-1.07544	0.306332	-3.5107	0.00044693	0.00220379	119.259	89.5153	92.7433	41.8576	37.54	64.1775
Os02g0116750	None	Hypothetical protein.	32.2292	-1.07546	0.428335	-2.5108	0.0120458	0.0387148	44.9159	46.8394	39.4652	21.4944	25.6853	14.9747
Os02g0661900	LOC_Os02g44300	Similar to OSIGBa0143N19.13 protein.	183.441	-1.07661	0.187944	-5.72835	1.01411e-08	1.18117e-07	235.421	252.933	258.497	107.472	112.62	133.703
Os02g0306801	None	Hypothetical gene.	58.5167	-1.07662	0.320291	-3.36139	0.000775526	0.00359893	75.8924	89.5153	73.0107	30.5447	41.4916	40.6457
Os03g0178100	LOC_Os03g08070	Similar to Copper-translocating P-type ATPase family protein, expressed.	106.05	-1.07667	0.250223	-4.30283	1.68629e-05	0.000115134	118.485	167.581	146.021	61.0894	67.1769	75.9433
Os02g0550300	LOC_Os02g34530	PDIL5-3 - Zea mays protein disulfide isomerase.	179.107	-1.07685	0.202914	-5.30691	1.11497e-07	1.11372e-06	195.152	281.036	253.564	108.603	117.56	118.728
Os01g0557500	LOC_Os01g37690	Cation/proton exchanger 1a.	337.091	-1.07721	0.14067	-7.65771	1.89283e-14	4.18869e-13	477.038	435.086	459.77	219.469	218.325	212.855
Os02g0229400	LOC_Os02g13560	Tonoplast monosaccharide transpoter, Vacuolar sugar transport	1330.81	-1.07755	0.100168	-10.7575	5.46195e-27	3.1129e-25	1811.35	1951.64	1655.57	774.931	869.349	922.016
Os03g0317000	LOC_Os03g20180	Similar to High-glucose-regulated protein 8-like.	92.2882	-1.07782	0.279643	-3.85428	0.00011607	0.000657324	89.8318	138.436	147.995	52.0392	61.2496	64.1775
LOC_Os12g36400	LOC_Os12g36400	transposon protein, putative, Pong sub-class, expressed	147.4	-1.08072	0.206027	-5.24549	1.55866e-07	1.52962e-06	201.347	193.603	205.219	99.5532	81.9954	102.684
Os02g0114900	LOC_Os02g02380	Non-protein coding transcript.	52.5843	-1.08247	0.344346	-3.14354	0.00166918	0.00709092	68.9227	60.3708	84.8502	41.8576	30.6248	28.8799
Os05g0539750	LOC_Os05g46220	Non-protein coding transcript.	773.648	-1.0861	0.123206	-8.8153	1.19366e-18	3.74123e-17	944.783	1136.64	1075.43	426.495	495.924	562.622
Os02g0153600	None	Hypothetical protein.	42.199	-1.08646	0.413474	-2.62764	0.00859807	0.0291397	62.7274	75.9839	33.5454	20.3631	30.6248	29.9495
Os07g0663500	LOC_Os07g46830	Similar to Short-chain dehydrogenase/reductase (Fragment).	393.183	-1.08742	0.190101	-5.72024	1.06376e-08	1.23539e-07	439.866	424.677	739.973	242.095	244.01	268.476
Os01g0945666	None	Hypothetical protein.	455.763	-1.08795	0.142813	-7.61799	2.57661e-14	5.60448e-13	701.617	594.34	562.379	334.861	269.696	271.685
Os03g0163150	None	Hypothetical protein.	96.4516	-1.0886	0.260507	-4.1788	2.93055e-05	0.000189368	134.748	141.559	117.409	49.7766	59.2738	75.9433
LOC_Os01g01330	LOC_Os01g01330	retrotransposon protein, putative, Ty1-copia subclass, expressed	38.5449	-1.08952	0.443987	-2.45395	0.0141298	0.0442773	41.0438	63.4934	53.2781	11.3129	37.54	24.6014
Os01g0840200	LOC_Os01g62300	HSP20-like chaperone domain containing protein.	622.543	-1.09105	0.119924	-9.09784	9.21455e-20	3.14666e-18	768.991	900.357	873.168	389.162	371.449	432.128
Os03g0149050	None	Non-protein coding transcript.	616.928	-1.0924	0.167192	-6.53378	6.41288e-11	9.83205e-10	841.011	595.381	1083.32	382.375	408.001	391.482
Os01g0941200	LOC_Os01g71380	Similar to Glucan endo-1,3-beta-glucosidase GII precursor (EC 3.2.1.39) ((1->3)- beta-glucan endohydrolase GII) ((1->3)-beta-glucanase isoenzyme GII) (Beta-1,3-endoglucanase GII).	259.872	-1.09304	0.189537	-5.76691	8.07384e-09	9.5471e-08	408.89	297.69	354.2	199.106	169.918	129.425
LOC_Os02g02640	LOC_Os02g02640	NBS-LRR disease resistance protein, putative, expressed	40.8118	-1.0936	0.379403	-2.88241	0.0039464	0.0148968	54.9833	64.5343	47.3583	23.757	29.6369	24.6014
Os01g0949500	LOC_Os01g72100	Similar to Calmodulin (CaM).	625.076	-1.09401	0.113781	-9.61505	6.9078e-22	2.85678e-20	906.837	808.76	837.649	392.556	384.292	420.362
Os03g0289133	None	Non-protein coding transcript.	351.704	-1.09653	0.177588	-6.17459	6.63338e-10	8.97338e-09	435.22	521.479	482.462	157.249	266.732	247.083
Os01g0252150	None	Hypothetical protein.	365.254	-1.09819	0.13592	-8.07967	6.49409e-16	1.6309e-14	481.684	516.274	496.275	225.126	240.059	232.108
Os07g0603150	None	Non-protein coding transcript.	85.8133	-1.09836	0.265568	-4.1359	3.53571e-05	0.000224974	112.29	129.069	109.516	58.8269	47.419	57.7597
Os03g0129400	LOC_Os03g03724	Conserved hypothetical protein.	44.4091	-1.09883	0.367349	-2.99123	0.00277854	0.0110217	67.3738	49.962	64.131	32.8073	28.649	23.5317
Os07g0439000	LOC_Os07g25730	Hypothetical conserved gene.	47.53	-1.10138	0.377437	-2.91804	0.00352238	0.0135092	72.0203	80.1474	42.4251	28.2822	35.5643	26.7406
Os02g0710300	LOC_Os02g48060	ROOT HAIR DEFECTIVE-SIX LIKE (RSL) class I basic helix-loop-helix protein, bHLH transcription factor, Regulation of root hair development	313.585	-1.10363	0.188266	-5.86209	4.57067e-09	5.61097e-08	384.883	431.963	466.676	268.115	175.845	154.026
Os05g0179450	None	Hypothetical protein.	320.269	-1.10421	0.155735	-7.09034	1.33781e-12	2.47251e-11	440.64	389.288	481.476	217.207	214.373	178.627
Os01g0555600	LOC_Os01g37490	Dynein light chain, type 1 family protein.	234.583	-1.10428	0.182436	-6.05295	1.42216e-09	1.85376e-08	287.307	350.775	323.615	131.229	179.797	134.773
Os04g0562500	LOC_Os04g47450	Similar to H0211B05.7 protein.	44.8196	-1.10452	0.369556	-2.98878	0.00280089	0.0110975	54.2088	57.2482	72.024	30.5447	21.7337	33.1584
Os02g0117700	LOC_Os02g02560	UDPase	211.627	-1.10895	0.196156	-5.65341	1.57293e-08	1.78823e-07	289.63	306.017	271.323	173.087	119.535	110.171
Os01g0114300	LOC_Os01g02400	Similar to Receptor-like protein kinase (Fragment).	34.7159	-1.10914	0.428116	-2.59074	0.00957709	0.0319143	30.9765	58.289	53.2781	22.6257	21.7337	21.3925
Os03g0401333	None	Hypothetical protein.	3903.98	-1.10954	0.104509	-10.6168	2.49043e-26	1.38162e-24	4704.55	5708.16	5595.18	2116.64	2438.13	2861.24
Os01g0853600	LOC_Os01g63444	Similar to cDNA clone:J023041K02, full insert sequence.	93.5281	-1.11233	0.274046	-4.05893	4.92971e-05	0.00030411	115.387	143.641	125.302	46.3827	78.0438	52.4116
Os01g0864100	None	Hypothetical protein.	61.6953	-1.1131	0.344036	-3.23541	0.00121467	0.00536334	78.2156	74.9431	99.6497	57.6956	28.649	31.0191
Os01g0719125	None	Hypothetical protein.	201.089	-1.11923	0.192397	-5.81732	5.97997e-09	7.18318e-08	288.856	314.344	222.979	122.179	124.475	133.703
Os01g0302100	LOC_Os01g19630	Conserved hypothetical protein.	296.316	-1.11948	0.147435	-7.59302	3.1253e-14	6.75641e-13	409.664	413.228	394.652	184.4	187.7	188.254
Os02g0128501	None	Non-protein coding transcript.	94.5913	-1.11966	0.288969	-3.87466	0.000106772	0.000609765	107.643	156.131	125.302	41.8576	55.3222	81.2914
LOC_Os02g39640	LOC_Os02g39640	expressed protein	71.5416	-1.12104	0.316649	-3.54033	0.000399632	0.00199591	98.3503	92.6379	102.61	65.6146	32.6006	37.4368
Os03g0253500	LOC_Os03g14860	D111/G-patch domain containing protein.	144.974	-1.12157	0.210945	-5.31689	1.05556e-07	1.05768e-06	178.889	226.911	190.42	90.5029	87.9227	95.1966
Os02g0154100	None	Antisense long noncoding RNA, Regulation of sense LRK gene cluster expression, Regulation of grain yield	74.7275	-1.12246	0.277367	-4.04686	5.19094e-05	0.000318866	101.448	105.128	100.636	48.6453	45.4432	47.0635
Os01g0627550	None	Hypothetical protein.	94.7038	-1.12446	0.325389	-3.45574	0.000548794	0.00264585	128.552	141.559	119.382	40.7263	38.5279	99.4751
Os01g0266200	LOC_Os01g16124	Conserved hypothetical protein.	153.549	-1.12718	0.219027	-5.1463	2.65671e-07	2.51936e-06	181.987	246.688	203.246	110.866	79.0317	99.4751
Os01g0507000	LOC_Os01g32259	Non-protein coding transcript.	343.256	-1.12749	0.153967	-7.32296	2.42555e-13	4.83652e-12	435.22	527.724	450.89	184.4	229.192	232.108
Os01g0951500	LOC_Os01g72260	Cytochrome P450 family protein.	33.8649	-1.12767	0.451807	-2.49592	0.0125632	0.0400985	57.3065	42.6759	39.4652	20.3631	31.6127	11.7659
Os03g0748050	None	Non-protein coding transcript.	93.5409	-1.12867	0.257788	-4.37831	1.19602e-05	8.4075e-05	110.741	139.477	135.168	54.3017	56.3101	65.2471
Os03g0164100	LOC_Os03g06835	Hypothetical protein.	151.05	-1.12991	0.216987	-5.20727	1.91637e-07	1.85374e-06	202.122	232.115	188.446	80.3213	115.584	87.7092
Os01g0931100	LOC_Os01g70550	Conserved hypothetical protein.	280.557	-1.13019	0.16263	-6.94947	3.66673e-12	6.49407e-11	388.755	367.429	398.599	208.157	161.027	159.374
Os08g0300333	None	Hypothetical protein.	496.017	-1.13133	0.130288	-8.6833	3.84449e-18	1.16705e-16	680.708	728.613	633.417	329.204	273.647	330.514
Os09g0309700	LOC_Os09g13940	Ethylene response factor, Transcription factor, Negative regulation of ethylene biosynthesis, Drought tolerance	37.3691	-1.1318	0.405093	-2.79391	0.00520744	0.0189273	58.0809	42.6759	53.2781	19.2319	30.6248	20.3229
Os05g0585450	None	Non-protein coding transcript.	36.3568	-1.13256	0.40879	-2.77052	0.00559675	0.020086	42.5927	49.962	57.2246	23.757	16.7942	27.8102
Os03g0181800	LOC_Os03g08390	Protein of unknown function DUF936, plant family protein.	224.582	-1.13701	0.195299	-5.8219	5.81826e-09	7.02072e-08	373.267	272.709	279.216	168.562	126.451	127.285
Os02g0102950	None	Hypothetical protein.	671.443	-1.13772	0.130835	-8.69582	3.44323e-18	1.0531e-16	885.927	1033.59	851.462	349.567	439.614	468.495
Os02g0810100	LOC_Os02g56530	Ankyrin repeat containing protein.	544.703	-1.13775	0.145464	-7.8215	5.21975e-15	1.20535e-13	594.748	855.6	798.184	317.891	360.582	341.21
Os01g0303800	LOC_Os01g19820	UspA domain containing protein.	143.848	-1.1378	0.245124	-4.64172	3.45515e-06	2.70733e-05	250.91	151.968	190.42	71.271	108.669	89.8484
Os02g0726700	LOC_Os02g49480	Helix-loop-helix DNA-binding domain containing protein.	220.945	-1.13808	0.209715	-5.42679	5.73764e-08	5.98851e-07	322.93	358.061	230.872	134.623	167.942	111.241
Os02g0317600	None	Conserved hypothetical protein.	110.691	-1.13906	0.250537	-4.54649	5.45479e-06	4.09868e-05	141.717	176.949	138.128	64.4833	57.298	85.5699
Os01g0766900	LOC_Os01g56130	Hypothetical protein.	684.123	-1.13929	0.127454	-8.93884	3.93282e-19	1.28054e-17	1001.31	1021.1	801.144	383.506	462.335	435.337
Os02g0143300	LOC_Os02g05050	Similar to SAUR family protein.	31.2465	-1.14019	0.435061	-2.62075	0.00877358	0.0296336	35.623	51.0029	42.4251	22.6257	19.7579	16.0444
Os02g0662900	None	Hypothetical protein.	160.43	-1.14542	0.24688	-4.63958	3.49125e-06	2.7336e-05	157.98	258.137	247.644	99.5532	125.463	73.8041
Os07g0108800	LOC_Os07g01810	Two-pore K+ channel family protein, K+ homeostasis, Osmotic and drought tolerance	42.3964	-1.14624	0.381199	-3.00694	0.00263895	0.0105307	72.7947	49.962	52.2914	22.6257	25.6853	31.0191
Os02g0794900	LOC_Os02g55150	Formin-like protein 7.	154.979	-1.14659	0.22185	-5.16833	2.36198e-07	2.25999e-06	185.859	257.096	198.313	76.9274	104.717	106.962
Os03g0231650	LOC_Os03g12900	Hypothetical protein.	63.3117	-1.14677	0.330205	-3.47292	0.000514837	0.00250221	65.0506	110.333	86.8235	32.8073	47.419	37.4368
Os02g0823050	None	Hypothetical protein.	133.319	-1.14877	0.249756	-4.59958	4.2334e-06	3.26097e-05	179.664	240.442	131.222	87.109	78.0438	83.4307
Os04g0227200	LOC_Os04g15660	Protein kinase, catalytic domain domain containing protein.	166.144	-1.15099	0.212627	-5.41317	6.19193e-08	6.42685e-07	260.977	246.688	179.567	101.816	112.62	95.1966
Os04g0691300	LOC_Os04g59470	Similar to ANAC030.	81.0086	-1.15161	0.283418	-4.0633	4.83841e-05	0.000299277	116.162	130.109	88.7968	50.9079	44.4553	55.6205
Os03g0398250	LOC_Os03g28040	Zinc finger, RING/FYVE/PHD-type domain containing protein.	146.919	-1.15181	0.240314	-4.79295	1.64346e-06	1.35863e-05	248.586	157.172	201.273	115.391	81.0075	78.0826
Os03g0407050	LOC_Os03g29340	Hypothetical protein.	815.272	-1.15481	0.105244	-10.9727	5.17265e-28	3.14948e-26	1074.88	1132.47	1168.17	504.554	469.251	542.299
Os02g0132100	LOC_Os02g03930	Pentatricopeptide repeat domain containing protein.	45.0899	-1.15556	0.477962	-2.41768	0.0156197	0.0481645	53.4344	66.616	67.0909	21.4944	53.3464	8.55699
Os03g0390200	LOC_Os03g27280	Serine/threonine protein kinase, Hyperosmotic stress response	280.192	-1.1568	0.176226	-6.56429	5.22809e-11	8.10179e-10	407.341	302.895	449.904	179.874	168.93	172.21
Os03g0255100	LOC_Os03g15020	Similar to Relative to SR12 protein (Fragment).	1154.55	-1.16072	0.0929025	-12.494	8.05098e-36	7.20156e-34	1569.73	1696.63	1520.4	701.397	705.358	733.762
Os12g0102100	LOC_Os12g01160	Alcohol dehydrogenase superfamily, zinc-containing protein.	49.2277	-1.16159	0.38027	-3.05465	0.00225324	0.00920517	56.5321	64.5343	82.877	45.2514	23.7095	22.4621
Os02g0679700	LOC_Os02g45620	Protein of unknown function DUF623, plant domain containing protein.	46.266	-1.16191	0.382864	-3.0348	0.00240694	0.00974158	49.5624	59.3299	82.877	36.2012	20.7458	28.8799
Os01g0778400	LOC_Os01g57040	Hypothetical protein.	595.148	-1.16343	0.137033	-8.49013	2.0641e-17	5.87917e-16	805.389	802.515	860.342	438.939	368.485	295.216
Os06g0524300	LOC_Os06g33320	Protein of unknown function DUF3133 domain containing protein.	91.0693	-1.1643	0.263997	-4.41028	1.03238e-05	7.34309e-05	123.132	122.823	132.208	42.9889	63.2253	62.0382
Os02g0518800	LOC_Os02g31920	Conserved hypothetical protein.	121.752	-1.16469	0.227021	-5.13032	2.89258e-07	2.72369e-06	156.431	186.317	162.794	73.5336	82.9833	68.456
Os12g0143950	None	Hypothetical protein.	213.551	-1.16538	0.180098	-6.47084	9.74616e-11	1.45639e-09	270.27	337.244	279.216	123.31	134.354	136.912
Os01g0871400	None	Hypothetical protein.	27.8722	-1.16611	0.457177	-2.55067	0.0107515	0.0351837	41.0438	32.2671	42.4251	14.7067	20.7458	16.0444
Os02g0550650	None	Hypothetical protein.	1099.11	-1.16628	0.131569	-8.86439	7.69253e-19	2.44716e-17	1250.68	1744.51	1568.74	564.512	714.249	751.946
LOC_Os02g46920	LOC_Os02g46920	expressed protein	337.501	-1.16782	0.165355	-7.06246	1.63585e-12	3.00763e-11	479.361	541.255	380.839	188.925	202.519	232.108
Os02g0555650	None	Hypothetical protein.	117.135	-1.17019	0.229669	-5.09513	3.48507e-07	3.22554e-06	151.785	181.112	153.914	73.5336	75.0801	67.3863
Os01g0103050	None	Non-protein coding transcript.	63.5808	-1.17022	0.311482	-3.75693	0.000172008	0.000940169	80.5389	100.965	82.877	31.676	40.5037	44.9242
Os01g0584250	None	Hypothetical gene.	714.013	-1.17025	0.1112	-10.5238	6.71082e-26	3.62817e-24	990.473	1022.14	954.072	395.95	446.529	474.913
Os06g0573900	LOC_Os06g37590	Similar to 1-aminocyclopropane-1-carboxylic acid oxidase.	159.936	-1.17319	0.21903	-5.35633	8.49304e-08	8.63377e-07	232.324	211.298	221.005	82.5839	82.9833	129.425
Os04g0442050	None	Hypothetical gene.	150.944	-1.17382	0.224942	-5.21831	1.80559e-07	1.75382e-06	202.122	241.483	184.5	69.0084	103.729	104.823
Os02g0241200	LOC_Os02g14490	Myb-like DNA-binding domain, SHAQKYF class domain containing protein.	180.85	-1.17388	0.216195	-5.42971	5.64458e-08	5.90299e-07	195.926	274.791	281.19	135.754	95.8259	101.614
Os08g0390100	LOC_Os08g30070	Similar to predicted protein.	127.787	-1.17493	0.220967	-5.31719	1.0538e-07	1.05692e-06	168.047	197.766	165.754	74.6649	77.0559	83.4307
Os01g0315850	None	Hypothetical protein.	252.482	-1.17529	0.1686	-6.97083	3.15076e-12	5.60831e-11	316.735	379.92	354.2	136.886	169.918	157.235
Os10g0147250	None	Hypothetical conserved gene.	27.6873	-1.17656	0.460023	-2.55762	0.0105391	0.0346058	30.9765	46.8394	37.492	15.838	16.7942	18.1836
Os02g0153700	LOC_Os02g05950	Leucine-rich repeat receptor-like kinase	81.1632	-1.17759	0.293843	-4.00754	6.13541e-05	0.000371508	125.455	133.232	78.9304	49.7766	50.3827	49.2027
Os03g0161500	LOC_Os03g06580	EGF domain containing protein.	42.9818	-1.17829	0.386475	-3.04882	0.00229741	0.00936103	64.2762	54.1255	60.1845	28.2822	16.7942	34.228
Os01g0869550	None	Conserved hypothetical protein.	146.84	-1.17869	0.202678	-5.81559	6.042e-09	7.25223e-08	203.67	209.216	198.313	85.9777	91.8743	91.9877
LOC_Os08g43310	LOC_Os08g43310	PE-PGRS FAMILY PROTEIN, putative, expressed	124.994	-1.17879	0.241191	-4.88738	1.02186e-06	8.7309e-06	171.145	192.562	156.874	75.7962	95.8259	57.7597
Os04g0529400	LOC_Os04g44700	Similar to OO_Ba0013J05-OO_Ba0033A15.30 protein.	114.396	-1.18028	0.296244	-3.98416	6.77201e-05	0.000405735	116.936	191.521	168.714	40.7263	96.8138	71.6648
Os01g0825800	LOC_Os01g61044	Amino acid transporter, transmembrane domain containing protein.	47.2547	-1.18077	0.376203	-3.13866	0.0016972	0.00719832	81.3133	58.289	57.2246	20.3631	38.5279	27.8102
Os03g0195475	None	Hypothetical protein.	313.333	-1.18153	0.15475	-7.63509	2.25659e-14	4.94214e-13	456.129	473.598	374.92	192.319	192.64	190.393
Os03g0353701	LOC_Os03g23030	Similar to aberrant pollen transmission 1.	103.889	-1.18193	0.254296	-4.64785	3.35411e-06	2.63269e-05	149.462	157.172	126.289	59.9582	78.0438	52.4116
Os01g0838200	LOC_Os01g62110	Conserved hypothetical protein.	2134.48	-1.1827	0.0836799	-14.1336	2.35729e-45	3.07645e-43	3096.87	2828.06	2963.84	1407.32	1275.37	1235.42
Os04g0635100	LOC_Os04g54240	Similar to H0315F07.12 protein.	154.831	-1.18271	0.220686	-5.35922	8.35834e-08	8.51177e-07	179.664	212.339	253.564	76.9274	102.741	103.754
Os02g0686450	None	Non-protein coding transcript.	736.681	-1.18305	0.150991	-7.83521	4.68077e-15	1.08799e-13	915.355	1156.41	997.484	369.931	400.098	580.806
Os01g0866133	None	Hypothetical gene.	265.613	-1.18468	0.172785	-6.85637	7.06299e-12	1.20856e-10	318.283	382.001	407.478	151.592	186.712	147.608
Os01g0868550	None	Hypothetical protein.	166.544	-1.18522	0.198744	-5.96355	2.46817e-09	3.13258e-08	220.707	259.178	214.099	109.735	92.8622	102.684
Os10g0480350	None	Hypothetical protein.	139.409	-1.19375	0.221622	-5.38644	7.18686e-08	7.39684e-07	165.724	215.461	201.273	74.6649	81.9954	97.3358
Os04g0616050	None	Hypothetical gene.	99.3271	-1.1957	0.263087	-4.54487	5.49687e-06	4.12836e-05	144.041	134.273	136.155	79.19	56.3101	45.9938
Os03g0152900	LOC_Os03g05820	Similar to predicted protein.	153.687	-1.19601	0.225296	-5.3086	1.10472e-07	1.10416e-06	242.391	238.361	160.821	93.8967	83.9712	102.684
Os03g0170701	None	Hypothetical gene.	122.108	-1.19803	0.242272	-4.94497	7.61552e-07	6.65867e-06	187.408	185.276	137.142	78.0587	60.2617	84.5003
Os02g0152950	None	Hypothetical protein.	340.781	-1.19908	0.155167	-7.72768	1.09524e-14	2.45785e-13	510.338	515.233	398.599	211.55	215.361	193.602
Os01g0858000	LOC_Os01g63910	WD40 repeat domain containing protein.	87.6563	-1.19921	0.265275	-4.52064	6.16542e-06	4.58076e-05	115.387	139.477	111.489	57.6956	48.4069	53.4812
Os03g0100850	None	Hypothetical protein.	41.0717	-1.20074	0.389255	-3.08471	0.00203748	0.00842837	51.8856	64.5343	55.2513	24.8883	17.7821	32.0887
Os10g0495100	LOC_Os10g35230	Similar to Fertility restorer.	30.1332	-1.20286	0.490939	-2.45011	0.0142811	0.0446592	34.0741	60.3708	31.5722	19.2319	9.87896	25.671
Os01g0859200	LOC_Os01g63990	Alpha/beta hydrolase fold-1 domain containing protein.	72.9799	-1.20358	0.334826	-3.59466	0.000324818	0.00165849	96.0271	107.21	102.61	35.0699	69.1527	27.8102
Os01g0624133	None	Non-protein coding transcript.	87.2331	-1.20575	0.28479	-4.23383	2.29747e-05	0.000152133	116.936	148.845	99.6497	52.0392	64.2132	41.7153
Os01g0259933	None	Non-protein coding transcript.	79.9192	-1.20632	0.2988	-4.03722	5.40886e-05	0.000330785	83.6365	142.6	108.529	49.7766	41.4916	53.4812
Os02g0690300	None	Non-protein coding transcript.	25.1798	-1.2085	0.496654	-2.43328	0.0149627	0.0464444	42.5927	29.1445	33.5454	20.3631	15.8063	9.62662
LOC_Os09g16790	LOC_Os09g16790	transposon protein, putative, CACTA, En/Spm sub-class, expressed	31.2932	-1.20939	0.483865	-2.49945	0.0124387	0.0397411	49.5624	45.7985	35.5187	16.9693	8.89106	31.0191
Os02g0131100	LOC_Os02g03840	Hypothetical conserved gene.	1434.14	-1.21048	0.10086	-12.0015	3.48819e-33	2.77695e-31	1932.16	2276.4	1800.6	854.121	863.421	878.161
Os03g0837350	None	Non-protein coding transcript.	293.607	-1.21061	0.16075	-7.53101	5.035e-14	1.07607e-12	371.718	469.435	389.719	164.036	182.761	183.975
Os01g0875150	None	Hypothetical gene.	52.4431	-1.21079	0.363254	-3.33318	0.000858603	0.00394252	61.953	73.9022	83.8636	28.2822	21.7337	44.9242
Os06g0173450	None	Hypothetical protein.	106.248	-1.21181	0.273284	-4.43425	9.23931e-06	6.62948e-05	123.906	184.235	137.142	64.4833	46.4311	81.2914
LOC_Os06g17250	LOC_Os06g17250	anthocyanidin 3-O-glucosyltransferase, putative, expressed	69.8724	-1.21214	0.329224	-3.6818	0.000231589	0.00122605	111.515	75.9839	105.569	31.676	60.2617	34.228
Os01g0800950	None	Non-protein coding transcript.	92.0531	-1.21246	0.303709	-3.99217	6.54716e-05	0.000393522	102.997	150.927	132.208	38.4637	46.4311	81.2914
Os03g0222600	LOC_Os03g12230	Similar to caleosin.	274.108	-1.21259	0.187482	-6.46777	9.94604e-11	1.48417e-09	456.129	337.244	354.2	205.894	139.293	151.887
Os02g0505066	None	Hypothetical protein.	404.066	-1.2126	0.184509	-6.57204	4.96292e-11	7.72053e-10	501.045	632.852	560.406	176.481	225.24	328.375
Os01g0209800	LOC_Os01g11160	Similar to Cationic amino acid transporter (Fragment).	34.5988	-1.21293	0.494561	-2.45255	0.0141849	0.0444024	52.66	33.308	59.1978	20.3631	34.5764	7.48737
Os03g0163200	LOC_Os03g06730	Protein of unknown function DUF247, plant family protein.	67.7422	-1.21391	0.298359	-4.06861	4.72939e-05	0.000293401	91.3806	104.088	88.7968	37.3324	47.419	37.4368
Os03g0297850	None	Hypothetical protein.	507.366	-1.2153	0.141569	-8.58448	9.12519e-18	2.68065e-16	597.072	775.452	756.746	268.115	326.994	319.818
Os01g0282866	None	Hypothetical protein.	4721.76	-1.21631	0.0963098	-12.6292	1.45785e-36	1.34173e-34	6038.09	7060.26	6710.07	2423.21	2910.34	3188.55
Os02g0802200	LOC_Os02g55870	Glycoside hydrolase family 79, N-terminal protein.	1008.01	-1.21701	0.11098	-10.966	5.56768e-28	3.36427e-26	1490.74	1509.27	1229.34	557.724	648.06	612.895
Os03g0232200	LOC_Os03g12950	Similar to BABY BOOM.	43.4278	-1.21712	0.394323	-3.0866	0.00202463	0.00838281	54.9833	63.4934	64.131	16.9693	38.5279	22.4621
Os12g0502350	None	Non-protein coding transcript.	145.529	-1.2183	0.235727	-5.16828	2.36262e-07	2.25999e-06	171.919	261.26	177.594	100.684	75.0801	86.6396
Os03g0363700	LOC_Os03g24880	Pentatricopeptide repeat domain containing protein.	53.1816	-1.21832	0.376813	-3.23323	0.001224	0.00540147	57.3065	105.128	61.1711	21.4944	36.5522	37.4368
Os01g0607200	LOC_Os01g42234	Amino acid permease subfamily protein.	1202.09	-1.22309	0.0901136	-13.5728	5.80904e-42	6.58302e-40	1732.36	1649.79	1667.41	717.235	754.753	690.977
Os03g0363500	LOC_Os03g24860	Similar to Vacuolar monosaccharide symporter 1.	24.6337	-1.22647	0.496913	-2.46818	0.0135803	0.0427745	36.3974	40.5942	26.639	10.1816	15.8063	18.1836
Os03g0131450	None	Non-protein coding transcript.	87.409	-1.22844	0.263683	-4.65878	3.18089e-06	2.50537e-05	108.418	131.15	128.262	48.6453	52.3585	55.6205
Os01g0252900	LOC_Os01g14920	Zinc finger, CCHC-type domain containing protein.	68.6191	-1.2302	0.332484	-3.70005	0.000215559	0.00115076	101.448	98.8832	88.7968	24.8883	60.2617	37.4368
Os01g0304050	None	Non-protein coding transcript.	25.1472	-1.23147	0.491405	-2.50602	0.0122097	0.0391326	37.9462	36.4306	31.5722	9.05029	18.77	17.114
Os07g0182400	LOC_Os07g08460	AUX/IAA protein family protein.	749.888	-1.23259	0.114481	-10.7667	4.94137e-27	2.83519e-25	1180.2	973.219	1001.43	462.696	434.674	447.103
Os08g0177800	LOC_Os08g08050	Similar to RNase H domain-containing protein.	95.4384	-1.23601	0.256394	-4.82073	1.43032e-06	1.19703e-05	120.808	156.131	125.302	56.5643	59.2738	54.5508
Os09g0296450	None	Hypothetical protein.	105.137	-1.23623	0.27477	-4.49913	6.82336e-06	5.02621e-05	134.748	168.622	140.102	38.4637	75.0801	73.8041
Os07g0109600	LOC_Os07g01880	Leo1-like protein family protein.	102.527	-1.24117	0.261119	-4.75328	2.00147e-06	1.62963e-05	130.876	182.153	119.382	64.4833	57.298	60.9686
Os03g0187525	None	Hypothetical protein.	460.514	-1.24159	0.173085	-7.17327	7.3226e-13	1.39379e-11	473.166	779.616	690.641	239.833	309.211	270.615
Os03g0414200	None	Hypothetical gene.	42.9258	-1.24231	0.3873	-3.20762	0.00133837	0.00583025	64.2762	67.6569	49.3315	18.1006	33.5885	24.6014
Os01g0952600	LOC_Os01g72340	Similar to LacZ (Fragment).	1085.15	-1.24444	0.102872	-12.0969	1.09677e-33	9.0014e-32	1669.63	1480.13	1427.65	679.903	659.915	593.641
Os01g0627600	LOC_Os01g43720	Similar to Cytochrome P450 monooxygenase.	110.841	-1.24492	0.242554	-5.13256	2.85821e-07	2.696e-06	154.108	167.581	146.021	58.8269	58.2859	80.2218
Os02g0718950	None	Non-protein coding transcript.	88.6244	-1.24523	0.339539	-3.66743	0.000245001	0.00128956	97.5759	129.069	147.995	22.6257	68.1648	66.3167
Os05g0561400	LOC_Os05g48740	Conserved hypothetical protein.	23.9958	-1.2458	0.500998	-2.48664	0.0128957	0.0409948	40.2694	30.1854	30.5855	19.2319	10.8669	12.8355
Os01g0719800	None	Hypothetical protein.	434.983	-1.24779	0.133426	-9.35193	8.60634e-21	3.21667e-19	629.597	548.541	658.083	255.671	254.877	263.128
Os03g0269000	LOC_Os03g16220	Short chain alcohol dehydrogenase-like.	440.101	-1.2484	0.151054	-8.26461	1.40151e-16	3.72845e-15	612.56	667.201	578.166	256.802	211.41	314.47
Os01g0710700	LOC_Os01g51360	Lipase, class 3 family protein.	230.749	-1.24851	0.182886	-6.82668	8.69013e-12	1.4751e-10	313.637	312.263	348.281	162.905	138.305	109.102
Os01g0574451	None	Hypothetical protein.	128.59	-1.24856	0.256257	-4.8723	1.10307e-06	9.38949e-06	143.266	226.911	173.647	67.8772	97.8017	62.0382
LOC_Os02g28465	LOC_Os02g28465	expressed protein	73.8567	-1.24891	0.338025	-3.69475	0.000220107	0.0011713	115.387	120.742	75.9706	44.1202	61.2496	25.671
Os03g0155700	LOC_Os03g06020	Similar to Expansin-A15.	254.978	-1.25212	0.17266	-7.25191	4.10948e-13	8.04316e-12	350.034	337.244	389.719	179.874	139.293	133.703
Os01g0119000	LOC_Os01g02930	Glycosyltransferase AER61, uncharacterized domain containing protein.	986.325	-1.25231	0.12102	-10.3479	4.27656e-25	2.18592e-23	1552.7	1229.27	1384.24	627.864	494.936	628.939
Os04g0563801	LOC_Os04g47590	Similar to H0409D10.4 protein.	231.905	-1.25275	0.182058	-6.88107	5.94066e-12	1.02312e-10	323.704	322.671	333.481	128.967	113.608	169.001
Os03g0833500	None	Hypothetical protein.	28.3249	-1.25349	0.480466	-2.6089	0.00908325	0.0305191	27.1044	36.4306	56.2379	19.2319	13.8305	17.114
LOC_Os02g46170	LOC_Os02g46170	expressed protein	48.8484	-1.25354	0.386583	-3.24261	0.0011844	0.00524417	78.99	39.5533	87.8101	27.1509	29.6369	29.9495
Os02g0456800	LOC_Os02g25900	Similar to Pollen signalling protein with adenylyl cyclase activity (Fragment).	340.643	-1.25394	0.157244	-7.97444	1.53068e-15	3.73508e-14	477.812	510.029	452.863	161.774	211.41	229.969
Os01g0279000	LOC_Os01g17160	Zinc finger, DHHC-type domain containing protein.	423.439	-1.25682	0.153567	-8.18418	2.7417e-16	7.10389e-15	646.634	619.321	523.901	300.922	212.398	237.457
Os02g0542500	LOC_Os02g33780	Similar to NF-180.	1469.51	-1.25689	0.0873584	-14.3878	6.17422e-47	8.66132e-45	2052.97	1999.52	2162.69	898.241	817.978	885.649
Os01g0159200	LOC_Os01g06580	Similar to Fasciclin-like protein FLA18.	306.396	-1.25865	0.222572	-5.65502	1.55826e-08	1.77282e-07	580.035	266.464	448.917	208.157	167.942	166.861
Os02g0801200	LOC_Os02g55670	Similar to Cyclin B.	37.783	-1.25972	0.507849	-2.48051	0.0131196	0.0415522	32.5253	102.006	25.6524	21.4944	24.6974	20.3229
Os06g0706100	LOC_Os06g49230	Similar to Peptide transporter PTR2.	101.021	-1.26158	0.262777	-4.80097	1.57898e-06	1.3094e-05	164.95	110.333	151.941	63.352	51.3706	64.1775
Os01g0686300	LOC_Os01g49240	UDP-glucuronosyl/UDP-glucosyltransferase family protein.	77.1733	-1.2627	0.310234	-4.07017	4.69784e-05	0.0002915	123.132	108.251	95.7032	27.1509	55.3222	53.4812
Os03g0300100	None	Hypothetical protein.	676.338	-1.26327	0.145275	-8.69573	3.44596e-18	1.0531e-16	1021.45	952.401	891.914	333.729	508.766	349.767
Os02g0184300	None	Hypothetical protein.	454.674	-1.26511	0.139889	-9.04369	1.51474e-19	5.0762e-18	714.008	666.16	545.607	276.034	258.829	267.406
Os01g0694500	None	Hypothetical protein.	79.2559	-1.26737	0.32044	-3.95509	7.65073e-05	0.000452844	89.8318	94.7197	151.941	33.9386	61.2496	43.8546
Os02g0566450	None	Hypothetical protein.	79.7982	-1.2678	0.280282	-4.52331	6.08794e-06	4.52743e-05	96.8015	130.109	111.489	49.7766	42.4795	48.1331
Os02g0703700	None	Hypothetical protein.	525.762	-1.27063	0.133046	-9.55028	1.29342e-21	5.22685e-20	788.351	657.833	783.385	291.872	285.502	347.628
Os02g0118900	LOC_Os02g02670	Similar to NBS-LRR disease resistance protein homologue (Fragment).	25.5871	-1.27079	0.528319	-2.40535	0.016157	0.0495574	24.7812	56.2073	27.6257	14.7067	9.87896	20.3229
Os01g0882000	LOC_Os01g65950	Conserved hypothetical protein.	32.0825	-1.27129	0.447589	-2.8403	0.00450711	0.0167375	48.0135	47.8803	40.4519	12.4441	27.6611	16.0444
Os02g0823900	LOC_Os02g57790	Hypothetical conserved gene.	89.5484	-1.27174	0.286977	-4.4315	9.35788e-06	6.70898e-05	168.047	100.965	110.503	48.6453	51.3706	57.7597
Os01g0550800	LOC_Os01g37000	Protein of unknown function DUF239, plant domain containing protein.	176.842	-1.27188	0.278371	-4.56902	4.90017e-06	3.73036e-05	304.344	132.191	313.749	80.3213	123.487	106.962
Os03g0283850	None	Hypothetical protein.	127.333	-1.27389	0.264708	-4.81243	1.49106e-06	1.24264e-05	175.017	199.848	165.754	52.0392	62.2375	109.102
Os03g0278250	None	Hypothetical protein.	522.013	-1.27409	0.13317	-9.56737	1.09657e-21	4.46538e-20	718.654	847.273	650.19	314.498	306.248	295.216
Os02g0131050	None	Hypothetical gene.	1771.92	-1.27613	0.0988397	-12.9111	3.89515e-38	3.82831e-36	2307.75	2878.02	2340.29	1005.71	1059.02	1040.74
Os01g0902100	LOC_Os01g67580	Similar to MRP-like ABC transporter.	230.394	-1.27899	0.213668	-5.98589	2.15206e-09	2.75111e-08	240.068	369.511	369.986	114.26	119.535	169.001
Os03g0661600	LOC_Os03g45960	Similar to Alpha-amylase/trypsin inhibitor (Antifungal protein).	34.019	-1.28132	0.491136	-2.60889	0.00908365	0.0305191	53.4344	63.4934	27.6257	28.2822	22.7216	8.55699
LOC_Os06g29640	LOC_Os06g29640	retrotransposon protein, putative, unclassified, expressed	27.5865	-1.28144	0.514722	-2.48958	0.0127893	0.0407019	55.7577	37.4715	23.6791	23.757	9.87896	14.9747
Os01g0837350	None	Hypothetical protein.	815.924	-1.28398	0.107025	-11.997	3.68192e-33	2.91659e-31	1136.06	1217.82	1116.87	444.595	460.36	519.837
Os03g0365850	LOC_Os03g25040	Lipase, GDSL domain containing protein.	32.1052	-1.28622	0.439244	-2.92827	0.00340857	0.0131314	35.623	48.9212	52.2914	13.5754	19.7579	22.4621
Os01g0141150	None	Hypothetical gene.	352.195	-1.28638	0.168074	-7.65368	1.9531e-14	4.31606e-13	468.519	486.089	544.62	160.643	196.591	256.71
Os01g0186950	None	Hypothetical protein.	146.561	-1.28833	0.290015	-4.44227	8.90129e-06	6.41441e-05	199.024	131.15	294.016	55.433	93.8501	105.893
Os10g0567850	None	Hypothetical protein.	29.1709	-1.2898	0.456697	-2.82418	0.00474016	0.0174706	48.0135	40.5942	35.5187	20.3631	18.77	11.7659
Os03g0203700	LOC_Os03g10640	Similar to Calcium-transporting ATPase 2, plasma membrane-type (EC 3.6.3.8) (Ca(2+)-ATPase isoform 2).	247.62	-1.2901	0.171803	-7.5092	5.94893e-14	1.26545e-12	373.267	357.02	324.601	121.048	160.039	149.747
Os02g0229501	None	Hypothetical protein.	1144	-1.29622	0.109233	-11.8666	1.76541e-32	1.3612e-30	1599.94	1770.53	1508.56	571.299	689.551	724.136
Os03g0416250	LOC_Os03g30260	Hypothetical protein.	151.576	-1.29647	0.23991	-5.40398	6.51772e-08	6.73714e-07	271.819	172.785	201.273	72.4023	81.0075	110.171
Os01g0906450	LOC_Os01g67910	Similar to OSIGBa0145C12.3 protein.	30.0814	-1.2972	0.497204	-2.60899	0.00908088	0.0305191	65.0506	38.5124	24.6658	13.5754	23.7095	14.9747
LOC_Os02g18990	LOC_Os02g18990	GDSL-like lipase/acylhydrolase, putative, expressed	127.665	-1.2983	0.271477	-4.78235	1.7326e-06	1.42603e-05	162.627	235.238	147.008	54.3017	65.2011	101.614
Os01g0226450	None	Hypothetical protein.	34.5277	-1.29927	0.45252	-2.87119	0.00408936	0.0153672	37.9462	54.1255	55.2513	16.9693	11.8548	31.0191
Os02g0678200	LOC_Os02g45520	SPX-MFS protein, Pi homeostasis	30.1153	-1.30008	0.452494	-2.87315	0.00406408	0.0152891	37.1718	48.9212	42.4251	22.6257	17.7821	11.7659
Os02g0177700	LOC_Os02g08110	Uncharacterised protein family UPF0497, trans-membrane plant subgroup domain containing protein.	27.7094	-1.30307	0.476183	-2.73649	0.00620978	0.0219887	41.0438	41.635	35.5187	22.6257	15.8063	9.62662
Os01g0105300	LOC_Os01g01560	Similar to HAT family dimerisation domain containing protein, expressed.	341.914	-1.30537	0.178124	-7.32843	2.32858e-13	4.64882e-12	417.408	614.117	430.171	177.612	228.204	183.975
Os02g0115650	None	Hypothetical protein.	29.5049	-1.30664	0.509037	-2.56688	0.0102617	0.0338627	38.7206	54.1255	33.5454	12.4441	29.6369	8.55699
Os03g0101200	LOC_Os03g01160	Similar to U-box domain containing protein, expressed.	32.3735	-1.30789	0.449502	-2.90964	0.00361847	0.0138377	47.2391	45.7985	45.385	21.4944	24.6974	9.62662
Os02g0700300	LOC_Os02g47190	Similar to Phosphate starvation response regulator-like protein.	138.031	-1.30887	0.22844	-5.72959	1.00674e-08	1.17345e-07	202.896	222.747	164.767	71.271	94.838	71.6648
Os11g0132501	LOC_Os11g03760	Hypothetical gene.	116.815	-1.31064	0.24726	-5.30068	1.15375e-07	1.14908e-06	161.852	196.726	141.088	57.6956	62.2375	81.2914
Os07g0592733	None	Hypothetical protein.	107.245	-1.31369	0.257523	-5.10127	3.37386e-07	3.13594e-06	167.273	123.864	167.727	48.6453	63.2253	72.7344
Os08g0280501	None	Non-protein coding transcript.	56.0248	-1.31531	0.337462	-3.89765	9.71322e-05	0.000560332	63.5018	94.7197	81.8903	27.1509	33.5885	35.2976
Os02g0550050	None	Hypothetical protein.	92.3689	-1.31657	0.256716	-5.12849	2.92074e-07	2.74765e-06	140.943	130.109	124.315	48.6453	51.3706	58.8293
Os02g0567850	None	Hypothetical gene.	904.575	-1.31898	0.125524	-10.5078	7.95583e-26	4.27226e-24	1108.18	1389.57	1378.32	440.07	530.5	580.806
Os02g0594700	LOC_Os02g38120	Similar to Non-phototropic hypocotyl 3.	409.485	-1.32366	0.153579	-8.61875	6.76885e-18	2.00509e-16	690.001	491.293	573.232	229.651	220.301	252.431
Os02g0696900	LOC_Os02g46940	Myb-like DNA-binding domain, SHAQKYF class domain containing protein.	45.0308	-1.3242	0.394556	-3.35618	0.000790262	0.00366132	67.3738	85.3518	40.4519	23.757	28.649	24.6014
Os05g0569400	LOC_Os05g49430	Similar to apospory-associated protein C.	85.9088	-1.32669	0.275119	-4.82222	1.41973e-06	1.18942e-05	135.522	128.028	104.583	57.6956	41.4916	48.1331
Os02g0732250	None	Hypothetical protein.	294.082	-1.32675	0.163198	-8.12965	4.30538e-16	1.0907e-14	418.183	426.759	417.345	133.492	184.737	183.975
Os11g0246133	None	Hypothetical protein.	36.0902	-1.32801	0.473394	-2.8053	0.00502698	0.0183834	29.4277	68.6978	57.2246	11.3129	30.6248	19.2532
Os02g0154200	LOC_Os02g05980	Leucine-rich repeat receptor kinase, Regulation of grain yield	25.1911	-1.3288	0.501852	-2.64779	0.00810193	0.0276703	30.9765	38.5124	38.4786	19.2319	7.90317	16.0444
Os01g0905200	LOC_Os01g67810	Exo70 exocyst complex subunit family protein.	87.0742	-1.32971	0.34856	-3.81485	0.000136265	0.000760066	120.034	88.4744	165.754	24.8883	74.0922	49.2027
Os01g0947767	None	Hypothetical gene.	117.789	-1.33087	0.259731	-5.12404	2.99052e-07	2.80336e-06	147.913	194.644	163.781	63.352	88.9106	48.1331
LOC_Os10g19830	LOC_Os10g19830	transposon protein, putative, Mariner sub-class, expressed	29.2679	-1.33773	0.47569	-2.81219	0.00492048	0.0180537	54.2088	26.0219	45.385	15.838	13.8305	20.3229
Os06g0679800	LOC_Os06g46600	Heat shock protein Hsp70 domain containing protein.	169.599	-1.33784	0.201515	-6.63893	3.15971e-11	5.02335e-10	225.354	282.077	221.992	91.6342	93.8501	102.684
Os01g0849950	None	Hypothetical protein.	100.228	-1.33884	0.280175	-4.77859	1.76526e-06	1.44953e-05	159.529	138.436	133.195	35.0699	60.2617	74.8737
Os03g0219450	None	Hypothetical protein.	27.1392	-1.34022	0.497374	-2.6946	0.0070474	0.0245131	47.2391	40.5942	28.6123	23.757	10.8669	11.7659
Os03g0306100	LOC_Os03g19330	Galactosyl transferase family protein.	300.886	-1.3418	0.161585	-8.304	1.00667e-16	2.71206e-15	489.428	398.655	405.505	178.743	151.148	181.836
Os02g0688000	None	Hypothetical protein.	35.7287	-1.34279	0.436588	-3.07564	0.00210048	0.00865302	47.2391	42.6759	64.131	13.5754	29.6369	17.114
Os06g0653200	LOC_Os06g44320	Basic helix-loop-helix dimerisation region bHLH domain containing protein.	124.895	-1.34348	0.238509	-5.63282	1.77286e-08	1.99417e-07	216.835	168.622	151.941	64.4833	79.0317	68.456
Os04g0673050	None	Non-protein coding transcript.	123.105	-1.34462	0.224096	-6.00017	1.97111e-09	2.532e-08	164.175	189.439	176.607	65.6146	71.1285	71.6648
Os02g0490500	LOC_Os02g28900	UDP-glucuronosyl/UDP-glucosyltransferase family protein.	290.371	-1.34625	0.163749	-8.2214	2.01143e-16	5.26743e-15	471.617	357.02	421.291	157.249	164.979	170.07
Os03g0372650	None	Hypothetical gene.	77.593	-1.34691	0.32267	-4.17426	2.98952e-05	0.00019267	89.0574	126.987	118.396	53.1704	53.3464	24.6014
Os09g0459900	LOC_Os09g28580	Similar to Cyclin-dependent kinase inhibitor 6.	55.0477	-1.34716	0.363187	-3.70928	0.000207847	0.00111464	74.3436	62.4525	100.636	21.4944	42.4795	28.8799
LOC_Os02g48690	LOC_Os02g48690	expressed protein	160.879	-1.3526	0.23874	-5.66561	1.46506e-08	1.67216e-07	181.212	201.93	310.789	98.4219	94.838	78.0826
Os01g0293200	LOC_Os01g18880	Similar to predicted protein.	76.987	-1.35261	0.317506	-4.2601	2.04338e-05	0.000136816	97.5759	137.396	96.6898	58.8269	28.649	42.785
Os01g0654800	LOC_Os01g46650	Conserved hypothetical protein.	39.5094	-1.35372	0.384271	-3.52283	0.000426966	0.00211846	51.8856	61.4117	57.2246	20.3631	23.7095	22.4621
Os05g0409500	LOC_Os05g33900	Similar to MtN21 protein.	63.9227	-1.35439	0.309417	-4.37724	1.20192e-05	8.44151e-05	103.771	78.0657	93.7299	36.2012	37.54	34.228
Os03g0691900	None	Non-protein coding transcript.	121.257	-1.35491	0.236691	-5.72439	1.03807e-08	1.20776e-07	197.475	170.704	154.901	65.6146	80.0196	58.8293
Os01g0847250	None	Non-protein coding transcript.	326.587	-1.35554	0.160313	-8.4556	2.77656e-17	7.81758e-16	461.55	456.944	490.355	164.036	162.015	224.621
LOC_Os03g50325	LOC_Os03g50325	phosphatidylinositol 4-kinase, putative, expressed	78.7176	-1.35869	0.362872	-3.74427	0.000180922	0.000983156	59.6297	144.682	136.155	27.1509	53.3464	51.342
Os05g0414600	LOC_Os05g34260	Conserved hypothetical protein.	514.621	-1.3623	0.157518	-8.64853	5.21669e-18	1.5657e-16	655.153	812.924	756.746	220.601	355.643	286.659
Os02g0261000	LOC_Os02g16030	Conserved hypothetical protein.	150.273	-1.36271	0.224057	-6.08196	1.1872e-09	1.5635e-08	233.872	227.952	187.46	65.6146	82.9833	103.754
Os05g0437750	None	Hypothetical gene.	20.5245	-1.36527	0.552405	-2.47149	0.013455	0.0424343	28.6532	32.2671	27.6257	15.838	5.92738	12.8355
Os01g0530300	LOC_Os01g34610	SANT associated domain containing protein.	40.8206	-1.36559	0.388011	-3.51946	0.000432429	0.00214123	59.6297	67.6569	49.3315	18.1006	26.6732	23.5317
Os12g0430000	LOC_Os12g24250	Hypothetical conserved gene.	581.839	-1.36605	0.169502	-8.05919	7.68008e-16	1.90768e-14	725.624	963.851	826.796	235.307	319.09	420.362
Os01g0118350	None	Non-protein coding transcript.	217.899	-1.36875	0.175738	-7.7886	6.77558e-15	1.55113e-13	318.283	338.285	286.123	114.26	127.439	123.007
Os01g0130500	None	Similar to Alpha-xylosidase precursor (Fragment).	278.329	-1.37118	0.156499	-8.76156	1.92567e-18	5.97672e-17	377.913	421.555	405.505	147.067	164.979	152.956
Os02g0114100	LOC_Os02g02310	Protein of unknown function DUF6, transmembrane domain containing protein.	477.53	-1.37148	0.139588	-9.82523	8.76738e-23	3.86153e-21	704.715	675.528	685.708	252.277	228.204	318.748
Os01g0919950	None	Hypothetical protein.	243.139	-1.37313	0.178216	-7.70484	1.31002e-14	2.92952e-13	320.607	392.41	340.388	124.441	159.051	121.937
Os01g0848400	LOC_Os01g62920	BEL1-type homeobox family, Paralog of RI, Seed shattering, Initiation and maintenance of the shoot apical meristem during embryogenesis, Construction of inflorescence architecture	50.1842	-1.37377	0.347018	-3.95879	7.53299e-05	0.000446871	68.9227	83.2701	65.1176	30.5447	28.649	24.6014
Os02g0179950	None	Hypothetical protein.	320.19	-1.37463	0.193783	-7.09365	1.30623e-12	2.41834e-11	393.401	566.236	428.198	130.098	220.301	182.906
Os01g0591500	None	Non-protein coding transcript.	1308.02	-1.37588	0.127386	-10.8009	3.41014e-27	1.96726e-25	2279.87	1596.7	1786.79	820.182	714.249	650.332
Os03g0198433	None	Non-protein coding transcript.	218.305	-1.37601	0.212274	-6.48226	9.03574e-11	1.35724e-09	267.172	370.552	308.815	83.7152	137.318	142.26
Os02g0771400	LOC_Os02g53160	Protein-tyrosine phosphatase, SIW14-like domain containing protein.	34.9212	-1.37647	0.427863	-3.21707	0.00129508	0.00566803	54.2088	43.7168	53.2781	14.7067	15.8063	27.8102
Os01g0591300	LOC_Os01g40870	Similar to Cytosolic aldehyde dehydrogenase RF2D.	1306.66	-1.37653	0.1274	-10.8048	3.26502e-27	1.88696e-25	2276.77	1594.62	1786.79	820.182	711.285	650.332
Os02g0208150	None	Hypothetical protein.	166.699	-1.37658	0.244389	-5.63273	1.77378e-08	1.9945e-07	205.219	241.483	276.257	55.433	111.632	110.171
Os01g0198250	None	Hypothetical gene.	168.181	-1.37835	0.233334	-5.90718	3.48006e-09	4.34414e-08	195.152	273.75	260.47	67.8772	89.8985	121.937
Os03g0114850	None	Non-protein coding transcript.	55.405	-1.38207	0.398568	-3.46758	0.000525162	0.00254656	72.0203	92.6379	75.9706	11.3129	35.5643	44.9242
Os01g0835083	None	Hypothetical protein.	584.074	-1.38264	0.144098	-9.59509	8.3841e-22	3.43608e-20	703.941	955.524	875.141	271.509	350.703	347.628
Os03g0231750	None	Hypothetical protein.	709.539	-1.38406	0.118859	-11.6445	2.44674e-31	1.77077e-29	992.022	1100.21	986.631	342.78	398.122	437.476
Os01g0180850	None	Hypothetical protein.	1910.75	-1.38464	0.127978	-10.8194	2.78727e-27	1.6256e-25	2360.41	3207.98	2723.1	848.465	1082.73	1241.83
Os02g0291000	LOC_Os02g18880	Calcineurin B (Fragment).	110.325	-1.38537	0.266248	-5.20333	1.95746e-07	1.89118e-06	176.566	186.317	115.436	70.1397	50.3827	63.1078
Os02g0199950	None	Non-protein coding transcript.	781.133	-1.38586	0.132492	-10.4599	1.31954e-25	6.97998e-24	1039.26	1214.7	1137.59	339.386	495.924	459.938
Os02g0528300	None	Hypothetical gene.	39.1504	-1.38833	0.42207	-3.28933	0.00100426	0.00453356	50.3368	68.6978	51.3048	11.3129	28.649	24.6014
Os03g0184300	LOC_Os03g08600	Conserved hypothetical protein.	119.524	-1.38851	0.303683	-4.57224	4.82535e-06	3.67692e-05	236.196	98.8832	183.513	50.9079	64.2132	83.4307
Os02g0744666	None	Hypothetical protein.	34.664	-1.38963	0.426301	-3.25975	0.00111512	0.00497477	38.7206	65.5752	46.3716	20.3631	18.77	18.1836
Os01g0739500	LOC_Os01g53730	Conserved hypothetical protein.	223.522	-1.39103	0.198502	-7.00765	2.4235e-12	4.37991e-11	374.041	266.464	330.521	111.997	151.148	106.962
Os01g0197500	LOC_Os01g10100	Similar to predicted protein.	31.4652	-1.39352	0.433583	-3.21396	0.0013092	0.00572037	43.3671	49.962	43.4117	20.3631	17.7821	13.9051
Os01g0775100	LOC_Os01g56780	Plus-3 domain containing protein.	311.171	-1.39453	0.159471	-8.74472	2.23574e-18	6.92557e-17	438.317	444.454	470.623	157.249	204.494	151.887
Os03g0317100	LOC_Os03g20190	Pentatricopeptide repeat domain containing protein.	20.0275	-1.3948	0.548623	-2.54237	0.0110105	0.0359197	27.8788	36.4306	22.6925	13.5754	8.89106	10.6962
Os01g0695100	LOC_Os01g50030	Similar to Phosphoethanolamine N-methyltransferase.	6311.65	-1.39633	0.0798067	-17.4964	1.52556e-68	3.73692e-66	8749.31	9443.87	9253.61	3262.63	3873.54	3286.96
Os01g0711050	None	Hypothetical gene.	450.068	-1.39647	0.169403	-8.2435	1.67243e-16	4.416e-15	653.604	705.714	597.898	193.45	220.301	329.444
Os02g0204700	LOC_Os02g11020	Cytochrome P450 family protein.	241.813	-1.39783	0.17451	-8.01005	1.14664e-15	2.81958e-14	387.206	358.061	305.855	145.936	125.463	128.355
Os03g0393801	None	Non-protein coding transcript.	33.9312	-1.39786	0.453247	-3.08411	0.00204161	0.00844391	44.1415	56.2073	47.3583	22.6257	24.6974	8.55699
Os03g0228901	None	Hypothetical protein.	36.7126	-1.39795	0.403213	-3.46703	0.000526241	0.00255063	54.2088	53.0847	52.2914	24.8883	19.7579	16.0444
Os03g0151850	None	Hypothetical gene.	560.897	-1.39821	0.14565	-9.59982	8.00823e-22	3.29051e-20	786.803	870.172	782.398	294.134	248.95	382.925
Os01g0233000	LOC_Os01g13210	DREPP plasma membrane polypeptide family protein.	2744.31	-1.39986	0.0818786	-17.0968	1.56732e-65	3.56498e-63	3898.39	3766.93	4275.07	1588.33	1513.46	1423.67
Os03g0572925	None	Hypothetical protein.	50.8696	-1.40466	0.376068	-3.73512	0.000187625	0.00101635	51.1112	89.5153	80.9037	36.2012	20.7458	26.7406
Os12g0600301	None	Hypothetical protein.	99.5208	-1.40765	0.266061	-5.29071	1.21842e-07	1.20946e-06	113.064	176.949	144.048	52.0392	54.3343	56.6901
Os06g0163900	LOC_Os06g06860	Conserved hypothetical protein.	148.159	-1.40945	0.226571	-6.22079	4.94645e-10	6.77191e-09	178.115	253.974	214.099	90.5029	85.947	66.3167
Os01g0665900	LOC_Os01g47570	Conserved hypothetical protein.	45.965	-1.40975	0.392236	-3.59414	0.000325464	0.00166091	70.4715	54.1255	75.9706	22.6257	36.5522	16.0444
Os02g0667050	LOC_Os02g44704	Hypothetical gene.	29.636	-1.40988	0.478786	-2.94469	0.00323277	0.0125573	27.1044	52.0438	50.3182	15.838	20.7458	11.7659
LOC_Os02g03460	LOC_Os02g03460	phosphatidate cytidylyltransferase, putative, expressed	34.8084	-1.41083	0.44428	-3.17553	0.00149562	0.0064369	37.1718	64.5343	50.3182	20.3631	24.6974	11.7659
Os03g0195350	None	Non-protein coding transcript.	28.1073	-1.41607	0.495317	-2.85892	0.0042508	0.01591	38.7206	37.4715	46.3716	13.5754	7.90317	24.6014
Os01g0634300	LOC_Os01g44310	Conserved hypothetical protein.	147.38	-1.42039	0.232525	-6.10854	1.00545e-09	1.3324e-08	174.243	273.75	196.339	73.5336	82.9833	83.4307
Os01g0126900	LOC_Os01g03620	Multicopper oxidase	1263.28	-1.42499	0.104812	-13.5957	4.24957e-42	4.86775e-40	1625.49	1948.52	1949.58	667.459	643.12	745.528
Os01g0744550	None	Hypothetical protein.	323.794	-1.42596	0.153796	-9.27176	1.83096e-20	6.61055e-19	469.294	525.642	421.291	170.824	186.712	169.001
Os02g0542600	None	Hypothetical protein.	1296.88	-1.42771	0.094011	-15.1866	4.33701e-52	7.01054e-50	1886.47	1845.47	1939.72	718.367	637.193	754.085
Os02g0439200	LOC_Os02g24270	Protein kinase PKN/PRK1, effector domain containing protein.	48.945	-1.43057	0.382757	-3.73755	0.000185822	0.00100755	72.7947	62.4525	78.9304	18.1006	20.7458	40.6457
Os03g0250200	LOC_Os03g14610	TB2/DP1 and HVA22 related protein family protein.	556.06	-1.4317	0.121236	-11.8092	3.50014e-32	2.65377e-30	839.463	827.496	767.599	283.953	327.981	289.868
Os10g0181800	None	Hypothetical protein.	82.6518	-1.43548	0.288969	-4.96757	6.77957e-07	5.97037e-06	108.418	142.6	111.489	40.7263	56.3101	36.3672
Os01g0239150	None	Hypothetical protein.	53.7492	-1.43712	0.350893	-4.09561	4.21057e-05	0.000263888	60.4041	89.5153	85.8369	31.676	32.6006	22.4621
Os01g0347000	LOC_Os01g24470	Similar to PROPYZAMIDE-HTPERSENSITIVE 1.	50.6473	-1.43841	0.352397	-4.08179	4.46899e-05	0.000278385	73.5691	82.2292	66.1042	26.0196	21.7337	34.228
Os09g0516500	LOC_Os09g34090	NAD(P)-binding domain containing protein.	121.683	-1.43848	0.255692	-5.62583	1.84617e-08	2.06932e-07	151.01	213.38	169.7	46.3827	79.0317	70.5952
Os02g0512400	LOC_Os02g30850	CC-type glutaredoxin, Abiotic stress response, Floral organ development and pathogen response	33.055	-1.43901	0.451997	-3.18368	0.00145415	0.00627963	38.7206	56.2073	50.3182	13.5754	26.6732	12.8355
Os03g0304550	None	Hypothetical conserved gene.	192.074	-1.43923	0.216471	-6.6486	2.95884e-11	4.72999e-10	212.963	340.366	289.083	97.2906	91.8743	120.868
Os01g0249050	None	Hypothetical protein.	120.638	-1.44017	0.251978	-5.71547	1.09403e-08	1.26916e-07	192.054	168.622	167.727	87.109	61.2496	47.0635
Os01g0719900	LOC_Os01g52180	Similar to predicted protein.	234.782	-1.4437	0.170269	-8.47891	2.27306e-17	6.45127e-16	340.741	318.508	370.973	122.179	134.354	121.937
Os03g0799200	LOC_Os03g58490	Protein of unknown function DUF593 family protein.	79.9973	-1.44427	0.283157	-5.1006	3.38582e-07	3.1443e-06	103.771	122.823	124.315	52.0392	38.5279	38.5065
LOC_Os08g14890	LOC_Os08g14890	expressed protein	17.0684	-1.44543	0.594666	-2.43066	0.0150713	0.0466995	24.0068	31.2263	19.7326	6.78772	8.89106	11.7659
Os02g0204400	LOC_Os02g10990	Similar to (6-4)DNA photolyase.	42.0051	-1.44574	0.43413	-3.33019	0.000867868	0.00397977	74.3436	58.289	51.3048	38.4637	16.7942	12.8355
Os02g0566750	None	Hypothetical protein.	34.1028	-1.44848	0.464563	-3.11793	0.00182126	0.00765527	30.2021	66.616	53.2781	11.3129	20.7458	22.4621
Os01g0823400	LOC_Os01g60800	Hypothetical conserved gene.	82.8318	-1.45245	0.310271	-4.68124	2.85145e-06	2.26664e-05	127.004	124.905	112.476	39.595	65.2011	27.8102
LOC_Os01g73650	LOC_Os01g73650	expressed protein	24.5578	-1.45285	0.501938	-2.89448	0.00379782	0.0144111	30.2021	33.308	44.3984	16.9693	12.8426	9.62662
Os01g0806200	LOC_Os01g59180	Cyclin-like F-box domain containing protein.	181.558	-1.45324	0.196435	-7.39808	1.38168e-13	2.83493e-12	251.684	248.769	297.962	89.3716	110.644	90.9181
Os02g0580366	None	Non-protein coding transcript.	451.999	-1.4533	0.1418	-10.249	1.19591e-24	5.97842e-23	570.742	724.449	692.615	221.732	261.792	240.665
Os01g0654100	LOC_Os01g46570	Similar to CTP synthase (EC 6.3.4.2) (UTP--ammonia ligase) (CTP synthetase).	759.944	-1.45631	0.113097	-12.8766	6.09388e-38	5.97088e-36	1185.62	1132.47	1024.12	381.243	442.577	393.622
Os01g0114200	None	Conserved hypothetical protein.	48.5158	-1.45839	0.370392	-3.93744	8.23564e-05	0.00048342	51.1112	89.5153	73.0107	26.0196	24.6974	26.7406
LOC_Os06g11230	LOC_Os06g11230	expressed protein	33.5989	-1.45884	0.45163	-3.23016	0.0012372	0.00545066	53.4344	43.7168	50.3182	28.2822	10.8669	14.9747
Os01g0888900	LOC_Os01g66544	Conserved hypothetical protein.	26.628	-1.45925	0.535276	-2.72616	0.00640765	0.0225914	53.4344	24.981	38.4786	22.6257	13.8305	6.41775
Os12g0205500	LOC_Os12g10410	NB-ARC domain containing protein.	16.5123	-1.46174	0.599931	-2.43651	0.0148298	0.0460837	20.9091	30.1854	21.7059	7.919	10.8669	7.48737
Os03g0387500	LOC_Os03g27003	Conserved hypothetical protein.	125.504	-1.46376	0.262181	-5.58301	2.36392e-08	2.60203e-07	168.822	223.788	160.821	44.1202	85.947	69.5256
Os02g0182100	LOC_Os02g08500	B-type response regulator, Cytokinin signaling, Rice meiosis and fertility	698.752	-1.46396	0.122287	-11.9715	5.01284e-33	3.94146e-31	975.759	1068.98	1033.99	316.76	424.795	372.229
LOC_Os01g26080	LOC_Os01g26080	expressed protein	19.8816	-1.46403	0.584404	-2.50517	0.0122394	0.0392104	17.0371	31.2263	39.4652	11.3129	13.8305	6.41775
Os03g0362200	LOC_Os03g24730	Armadillo-like helical domain containing protein.	27.934	-1.46448	0.459298	-3.18851	0.00143006	0.00618987	37.1718	38.5124	47.3583	15.838	14.8184	13.9051
Os01g0771400	LOC_Os01g56490	Similar to CM0545.290.nc protein.	172.978	-1.4647	0.231638	-6.3232	2.56206e-10	3.65039e-09	191.28	323.712	247.644	74.6649	96.8138	103.754
Os01g0676900	LOC_Os01g48530	Hypothetical conserved gene.	341.776	-1.4688	0.147654	-9.94755	2.58456e-23	1.18082e-21	524.277	504.825	476.543	194.581	160.039	190.393
Os01g0813800	LOC_Os01g59840	Similar to Beta-glucosidase 3.	72.9983	-1.46897	0.319776	-4.59376	4.35322e-06	3.34816e-05	117.711	110.333	93.7299	26.0196	34.5764	55.6205
Os02g0606600	LOC_Os02g39384	Hypothetical conserved gene.	150.939	-1.47101	0.243161	-6.04953	1.45265e-09	1.88963e-08	178.889	262.301	224.952	57.6956	78.0438	103.754
Os10g0420266	None	Hypothetical protein.	103.932	-1.47406	0.288177	-5.11512	3.13549e-07	2.92977e-06	164.175	137.396	156.874	69.0084	66.189	29.9495
Os01g0812050	LOC_Os01g59670	Conserved hypothetical protein.	211.13	-1.47722	0.175503	-8.41708	3.85982e-17	1.06973e-15	314.411	321.631	295.989	114.26	114.596	105.893
Os08g0560500	LOC_Os08g44640	Peptidase S10, serine carboxypeptidase family protein.	342.749	-1.47913	0.190145	-7.779	7.31019e-15	1.66991e-13	514.21	554.787	443.984	176.481	127.439	239.596
LOC_Os01g14770	LOC_Os01g14770	retrotransposon protein, putative, unclassified, expressed	28.4937	-1.48452	0.499479	-2.97214	0.00295732	0.0116234	48.788	23.9401	53.2781	12.4441	20.7458	11.7659
Os03g0231850	None	Hypothetical protein.	682.157	-1.48574	0.118813	-12.5049	7.01646e-36	6.29387e-34	905.288	1122.06	989.59	351.83	361.57	362.603
Os02g0198200	LOC_Os02g10470	EF-Hand type domain containing protein.	52.9644	-1.48664	0.363056	-4.09479	4.22542e-05	0.000264663	89.8318	72.8613	71.0374	38.4637	17.7821	27.8102
Os02g0124866	None	Hypothetical gene.	83.3388	-1.48717	0.293001	-5.07563	3.86214e-07	3.54733e-06	117.711	106.169	145.035	30.5447	51.3706	49.2027
LOC_Os08g44310	LOC_Os08g44310	expressed protein	45.399	-1.48725	0.375067	-3.96529	7.33063e-05	0.000435679	68.9227	63.4934	68.0775	32.8073	18.77	20.3229
Os02g0773200	LOC_Os02g53320	UspA domain containing protein.	133.734	-1.49129	0.231322	-6.44682	1.14224e-10	1.68943e-09	230.775	175.908	184.5	82.5839	61.2496	67.3863
Os04g0508975	None	Non-protein coding transcript.	20.4265	-1.49285	0.544994	-2.7392	0.00615884	0.0218266	28.6532	28.1036	33.5454	13.5754	6.91527	11.7659
Os01g0916400	LOC_Os01g68770	Similar to Selenium binding protein.	645.968	-1.49324	0.118843	-12.5649	3.29386e-36	2.99685e-34	985.052	996.118	878.101	372.193	330.945	313.4
Os02g0328550	None	Hypothetical genes.	19.0457	-1.49374	0.614485	-2.43088	0.0150623	0.0466833	11.6162	34.3489	38.4786	11.3129	8.89106	9.62662
Os02g0331400	LOC_Os02g22680	Similar to nodulin-like protein.	930.926	-1.49908	0.110529	-13.5627	6.6596e-42	7.49358e-40	1448.92	1375	1300.38	523.785	420.844	516.629
Os02g0822150	None	Hypothetical protein.	226.778	-1.49925	0.18194	-8.24038	1.7167e-16	4.52165e-15	305.118	393.451	306.842	122.179	117.56	115.519
Os02g0655600	LOC_Os02g43850	Protein of unknown function DUF676, hydrolase-like domain containing protein.	435.295	-1.50005	0.135223	-11.0931	1.35529e-28	8.52922e-27	661.348	682.814	585.072	244.358	224.252	213.925
Os02g0141100	LOC_Os02g04810	Similar to Auxin response factor 5.	139.235	-1.50192	0.253108	-5.93391	2.95811e-09	3.71737e-08	233.872	186.317	197.326	46.3827	73.1043	98.4054
Os01g0246400	LOC_Os01g14410	Similar to Low molecular mass early light-inducible protein HV90, chloroplast precursor (ELIP).	33.6573	-1.50364	0.454382	-3.30919	0.000935658	0.0042555	70.4715	32.2671	46.3716	18.1006	19.7579	14.9747
Os02g0701700	LOC_Os02g47320	Conserved hypothetical protein.	34.9535	-1.50449	0.448601	-3.35374	0.000797276	0.00368857	48.788	55.1664	51.3048	19.2319	26.6732	8.55699
Os01g0916350	None	Hypothetical gene.	659.107	-1.50661	0.119047	-12.6556	1.04136e-36	9.66796e-35	1004.41	1026.3	893.887	376.718	338.848	314.47
Os01g0505866	None	Hypothetical gene.	146.502	-1.50805	0.23249	-6.48652	8.7844e-11	1.32135e-09	192.054	224.829	233.831	57.6956	71.1285	99.4751
Os01g0281600	LOC_Os01g17470	Cupredoxin domain containing protein.	81.8809	-1.50811	0.291096	-5.18078	2.20959e-07	2.12368e-06	130.101	137.396	95.7032	52.0392	37.54	38.5065
Os02g0758100	LOC_Os02g52160	Similar to LMBR1 integral membrane family protein.	139.444	-1.51131	0.266288	-5.67546	1.38314e-08	1.58263e-07	171.919	228.993	219.032	42.9889	72.1164	101.614
Os01g0258100	LOC_Os01g15399	Hypothetical conserved gene.	43.1893	-1.51132	0.394213	-3.83377	0.000126193	0.000709479	48.788	75.9839	67.0909	29.4134	20.7458	17.114
Os02g0182200	None	Hypothetical protein.	650.816	-1.51599	0.132488	-11.4425	2.56279e-30	1.75883e-28	924.648	1022.14	948.152	274.902	398.122	336.932
Os01g0370000	LOC_Os01g27240	NADH:flavin oxidoreductase/NADH oxidase, N-terminal domain containing protein.	472.081	-1.5173	0.139845	-10.8499	1.99751e-27	1.17576e-25	768.217	609.953	720.24	265.852	248.95	219.273
Os09g0266950	None	Hypothetical protein.	23.6185	-1.51735	0.558697	-2.71587	0.00661012	0.023182	20.9091	41.635	42.4251	20.3631	8.89106	7.48737
Os01g0756501	None	Non-protein coding transcript.	100.182	-1.51814	0.29766	-5.10025	3.39206e-07	3.14826e-06	119.259	191.521	135.168	35.0699	48.4069	71.6648
Os01g0668901	LOC_Os01g47840	Protein kinase, catalytic domain domain containing protein.	42.1105	-1.5207	0.38787	-3.92063	8.83164e-05	0.000514328	67.3738	70.7795	49.3315	18.1006	25.6853	21.3925
Os03g0287500	None	Hypothetical protein.	151.911	-1.52089	0.243914	-6.23536	4.50748e-10	6.21637e-09	179.664	272.709	223.965	62.2207	69.1527	103.754
Os06g0190850	None	Hypothetical protein.	107.758	-1.52979	0.270407	-5.65735	1.53725e-08	1.75205e-07	142.492	167.581	169.7	73.5336	36.5522	56.6901
Os08g0441500	LOC_Os08g34280	Cinnamoyl-CoA reductase, Lignin formation	775.885	-1.53427	0.316027	-4.85487	1.20468e-06	1.01972e-05	1637.88	811.883	1010.31	433.283	383.304	378.647
Os03g0841850	None	Hypothetical protein.	103.671	-1.53622	0.27337	-5.61957	1.91436e-08	2.13822e-07	152.559	179.031	131.222	37.3324	52.3585	69.5256
Os01g0100466	None	Hypothetical protein.	23.3347	-1.5373	0.596493	-2.57723	0.00995954	0.0329988	25.5556	33.308	45.385	15.838	17.7821	2.13925
Os01g0901550	None	Hypothetical gene.	31.3143	-1.54242	0.443707	-3.47621	0.000508559	0.00247699	45.6903	43.7168	50.3182	21.4944	13.8305	12.8355
Os02g0201500	LOC_Os02g10740	Hypothetical conserved gene.	46.5243	-1.54296	0.402346	-3.8349	0.000125617	0.000706739	78.2156	86.3927	43.4117	16.9693	30.6248	23.5317
Os01g0332150	None	Hypothetical protein.	57.7218	-1.54531	0.358948	-4.30512	1.66895e-05	0.000114097	61.953	97.8423	98.6631	19.2319	36.5522	32.0887
Os01g0773400	LOC_Os01g56660	Conserved hypothetical protein.	183.537	-1.54591	0.193554	-7.98698	1.38286e-15	3.38476e-14	261.751	296.65	262.444	85.9777	106.693	87.7092
Os04g0183201	None	Hypothetical protein.	29.9363	-1.55128	0.462951	-3.35086	0.000805621	0.0037234	33.2997	59.3299	41.4385	15.838	15.8063	13.9051
Os01g0260100	LOC_Os01g15540	Similar to Kinesin heavy chain (Fragment).	236.271	-1.55133	0.185286	-8.37262	5.63491e-17	1.54821e-15	351.583	364.306	341.374	95.028	115.584	149.747
Os01g0525701	None	Similar to DVL4/RTFL17 (ROTUNDIFOLIA LIKE 17).	287.336	-1.55501	0.170378	-9.12682	7.05378e-20	2.44685e-18	443.738	378.879	462.73	173.087	125.463	140.121
Os01g0188525	None	Hypothetical gene.	911.824	-1.55787	0.138913	-11.2147	3.45253e-29	2.22555e-27	1219.7	1523.84	1341.82	352.961	486.045	546.578
Os01g0785400	LOC_Os01g57610	GH3 auxin-responsive promoter family protein.	28.5076	-1.55788	0.470268	-3.31275	0.000923824	0.00420862	37.1718	34.3489	56.2379	13.5754	15.8063	13.9051
LOC_Os01g63790	LOC_Os01g63790	prolipoprotein diacylglyceryl transferase, putative, expressed	66.9593	-1.55823	0.356901	-4.366	1.26544e-05	8.84863e-05	61.953	137.396	100.636	41.8576	25.6853	34.228
Os02g0184800	None	Hypothetical protein.	271.453	-1.55836	0.176481	-8.83019	1.04503e-18	3.29157e-17	379.462	431.963	405.505	105.21	160.039	146.539
Os02g0177633	None	Hypothetical protein.	348.892	-1.55879	0.161963	-9.62435	6.31017e-22	2.61983e-20	502.593	519.397	541.66	174.218	215.361	140.121
Os02g0611650	None	Hypothetical protein.	265.01	-1.55952	0.229596	-6.79246	1.10235e-11	1.83865e-10	314.411	467.353	406.492	79.19	147.197	175.418
Os06g0543500	None	Hypothetical protein.	74.5375	-1.5628	0.308454	-5.06654	4.05114e-07	3.70916e-06	87.5086	140.518	106.556	32.8073	43.4674	36.3672
Os02g0744650	LOC_Os02g51060	Similar to CSLA1-cellulose synthase-like family A; mannan synthase.	125.858	-1.56408	0.269749	-5.79827	6.70019e-09	8.00303e-08	168.822	239.401	156.874	44.1202	84.9591	60.9686
Os07g0572100	LOC_Os07g38440	Similar to Amine oxidase like protein (EC 1.4.3.6) (Copper amine oxidase).	78.4057	-1.56502	0.307162	-5.09511	3.48545e-07	3.22554e-06	146.364	86.3927	118.396	47.514	37.54	34.228
Os02g0232000	LOC_Os02g13800	Similar to Heat shock transcription factor 29 (Fragment).	31.8773	-1.56504	0.460586	-3.39794	0.00067896	0.0031974	56.5321	30.1854	56.2379	13.5754	19.7579	14.9747
Os01g0927950	None	Hypothetical gene.	25.9738	-1.56595	0.501385	-3.12326	0.00178861	0.00753984	25.5556	43.7168	47.3583	11.3129	11.8548	16.0444
Os01g0665250	None	Hypothetical protein.	98.266	-1.56641	0.285198	-5.49238	3.9655e-08	4.22191e-07	106.094	167.581	167.727	37.3324	56.3101	54.5508
Os02g0686700	None	Protein of unknown function DUF581 family protein.	170.748	-1.56769	0.224855	-6.972	3.12472e-12	5.56819e-11	284.209	201.93	280.203	73.5336	108.669	75.9433
Os01g0654650	None	Non-protein coding transcript.	3484.62	-1.56958	0.119168	-13.1711	1.28655e-39	1.35211e-37	4320.44	5945.48	5375.16	1436.73	1854.28	1975.6
Os01g0290800	None	Hypothetical protein.	365.688	-1.57204	0.166553	-9.43868	3.77496e-21	1.45709e-19	446.836	665.12	530.807	171.955	184.737	194.672
Os01g0591250	None	Hypothetical protein.	178.75	-1.57268	0.209863	-7.49383	6.68934e-14	1.41445e-12	298.149	215.461	289.083	83.7152	103.729	82.3611
Os02g0106201	None	Hypothetical protein.	2478.44	-1.57386	0.0781626	-20.1357	3.58882e-90	1.70571e-87	3794.62	3804.4	3533.12	1185.59	1283.28	1269.64
Os01g0607250	None	Hypothetical protein.	592.832	-1.57427	0.114684	-13.727	6.99493e-43	8.31144e-41	924.648	877.458	860.342	302.053	298.345	294.147
Os12g0183250	LOC_Os12g08260	Non-protein coding transcript.	95.9534	-1.57953	0.260367	-6.06658	1.30666e-09	1.71091e-08	127.778	148.845	154.901	44.1202	44.4553	55.6205
Os01g0111500	LOC_Os01g02110	ROOT HAIR DEFECTIVE-SIX LIKE (RSL) class I basic helix-loop-helix protein, bHLH transcription factor, Regulation of root hair development	358.599	-1.58079	0.14453	-10.9374	7.633e-28	4.5689e-26	522.728	573.523	516.994	164.036	194.616	179.697
Os01g0257300	LOC_Os01g15340	Similar to FPF1.	25.1936	-1.60196	0.54577	-2.93523	0.00333301	0.0128884	46.4647	23.9401	43.4117	10.1816	20.7458	6.41775
Os01g0911133	None	Non-protein coding transcript.	23.8512	-1.60356	0.55251	-2.90231	0.00370416	0.0141129	24.7812	57.2482	25.6524	15.838	8.89106	10.6962
Os01g0709750	None	Hypothetical gene.	248.57	-1.60387	0.189055	-8.48364	2.18252e-17	6.21093e-16	331.448	391.369	400.572	95.028	152.136	120.868
Os01g0706850	None	Non-protein coding transcript.	159.665	-1.60551	0.245275	-6.54577	5.91902e-11	9.11437e-10	266.398	243.565	210.152	114.26	57.298	66.3167
Os03g0319400	LOC_Os03g20380	Serine/threonine protein kinase, Cold stress tolerance, Abiotic stresses	117.143	-1.60622	0.248005	-6.47654	9.38485e-11	1.40438e-09	207.542	148.845	172.66	54.3017	68.1648	51.342
Os02g0468500	LOC_Os02g26890	Pentatricopeptide repeat domain containing protein.	23.9449	-1.60935	0.52153	-3.08583	0.00202982	0.00840103	31.7509	44.7577	31.5722	15.838	6.91527	12.8355
LOC_Os07g27390	LOC_Os07g27390	retrotransposon protein, putative, unclassified, expressed	27.906	-1.61117	0.461378	-3.49208	0.000479279	0.00234694	44.9159	43.7168	37.492	13.5754	13.8305	13.9051
Os02g0684100	LOC_Os02g45890	Sulfotransferase domain domain containing protein.	128.235	-1.61142	0.239038	-6.74125	1.57031e-11	2.56698e-10	226.903	153.009	199.299	66.7459	59.2738	64.1775
LOC_Os06g23830	LOC_Os06g23830	retrotransposon protein, putative, unclassified, expressed	51.6658	-1.61198	0.416291	-3.87223	0.000107845	0.000615184	83.6365	67.6569	81.8903	29.4134	8.89106	38.5065
Os02g0109900	LOC_Os02g01970	Hypothetical conserved gene.	60.5774	-1.61298	0.330762	-4.87655	1.07956e-06	9.19677e-06	96.0271	104.088	73.9973	23.757	34.5764	31.0191
Os01g0851000	LOC_Os01g63220	Carbohydrate/purine kinase domain containing protein.	79.596	-1.61833	0.298847	-5.41524	6.12074e-08	6.35774e-07	139.394	128.028	92.7433	32.8073	37.54	47.0635
Os02g0690600	LOC_Os02g46500	Zinc finger, RING/FYVE/PHD-type domain containing protein.	192.844	-1.61911	0.199194	-8.12834	4.35209e-16	1.10165e-14	296.6	243.565	332.495	104.078	95.8259	84.5003
Os03g0155400	None	Non-protein coding transcript.	341.018	-1.6198	0.163067	-9.93336	2.98041e-23	1.35583e-21	500.27	493.375	550.54	134.623	163.003	204.298
Os03g0209800	LOC_Os03g11140	RhoGAP domain containing protein.	131.116	-1.61995	0.234966	-6.89438	5.41005e-12	9.3731e-11	221.482	212.339	159.834	59.9582	72.1164	60.9686
Os01g0213800	LOC_Os01g11550	Plant-specific transcription factor, miR319 target gene	77.6931	-1.6312	0.307728	-5.30078	1.15309e-07	1.1489e-06	101.448	129.069	122.342	23.757	42.4795	47.0635
Os03g0108932	None	Non-protein coding transcript.	144.368	-1.63577	0.231005	-7.0811	1.43013e-12	2.63854e-11	255.556	196.726	202.259	80.3213	54.3343	77.0129
Os01g0584032	None	Similar to skin secretory protein xP2.	190.489	-1.63777	0.211174	-7.75554	8.79664e-15	1.99232e-13	295.825	290.404	279.216	91.6342	119.535	66.3167
Os02g0218750	None	Hypothetical protein.	307.396	-1.63996	0.194823	-8.4177	3.83943e-17	1.06501e-15	518.856	339.325	537.714	168.562	159.051	120.868
Os01g0972200	LOC_Os01g74110	Zinc transporter, Metal-detoxified transporter, "Detoxification of excess Zn, Cu and Cd"	463.005	-1.64168	0.180241	-9.10826	8.37117e-20	2.87254e-18	902.19	562.073	638.35	269.246	223.265	182.906
Os01g0608900	None	Hypothetical gene.	119.957	-1.64168	0.251237	-6.53439	6.38699e-11	9.79708e-10	217.61	181.112	146.021	65.6146	61.2496	48.1331
Os01g0642200	LOC_Os01g45470	Conserved hypothetical protein.	15.1802	-1.64534	0.647824	-2.53979	0.0110918	0.0361188	19.3603	28.1036	21.7059	3.39386	8.89106	9.62662
Os01g0173600	LOC_Os01g07850	Glyoxalase/bleomycin resistance protein/dioxygenase domain containing protein.	338.414	-1.64672	0.205434	-8.0158	1.09425e-15	2.697e-14	566.095	454.863	516.994	234.176	148.184	110.171
Os08g0471850	None	Hypothetical protein.	88.7806	-1.64763	0.282175	-5.83903	5.25062e-09	6.39146e-08	124.68	156.131	123.329	31.676	44.4553	52.4116
Os02g0826625	None	Hypothetical protein.	382.398	-1.6504	0.148913	-11.083	1.51733e-28	9.47407e-27	540.54	668.242	531.794	177.612	184.737	191.463
Os08g0416033	None	Hypothetical protein.	57.4666	-1.65071	0.353277	-4.67255	2.97484e-06	2.35648e-05	72.0203	114.496	74.9839	35.0699	24.6974	23.5317
Os02g0206700	LOC_Os02g11640	UDP-glucuronosyl/UDP-glucosyltransferase family protein.	39.3265	-1.65224	0.446554	-3.69997	0.000215629	0.00115094	78.99	42.6759	57.2246	11.3129	15.8063	29.9495
Os04g0566450	None	Hypothetical gene.	60.8331	-1.65644	0.366846	-4.51535	6.32129e-06	4.68673e-05	79.7644	97.8423	99.6497	16.9693	23.7095	47.0635
Os12g0194432	None	Non-protein coding transcript.	15.9784	-1.66345	0.659238	-2.5233	0.011626	0.0376045	17.8115	18.7358	36.5053	3.39386	10.8669	8.55699
Os11g0603100	LOC_Os11g39010	Similar to predicted protein.	81.4332	-1.66857	0.286811	-5.81766	5.96755e-09	7.17097e-08	142.492	111.374	117.409	41.8576	31.6127	43.8546
Os01g0214001	None	Hypothetical protein.	75.053	-1.67193	0.314293	-5.31966	1.03964e-07	1.04305e-06	96.8015	126.987	119.382	22.6257	38.5279	45.9938
Os01g0649900	LOC_Os01g46120	Lipase, GDSL domain containing protein.	49.9135	-1.67216	0.393305	-4.25155	2.12295e-05	0.000141755	91.3806	57.2482	78.9304	36.2012	20.7458	14.9747
Os03g0136975	None	Non-protein coding transcript.	405.12	-1.67477	0.165226	-10.1362	3.81638e-24	1.84135e-22	526.6	748.39	577.179	161.774	211.41	205.368
Os01g0168850	None	Hypothetical gene.	289.695	-1.68052	0.167867	-10.011	1.3638e-23	6.3215e-22	431.348	403.86	490.355	118.785	159.051	134.773
Os01g0841800	LOC_Os01g62440	Ribonuclease II and R domain containing protein.	21.6651	-1.68156	0.52784	-3.18573	0.00144389	0.00624378	34.0741	34.3489	30.5855	11.3129	7.90317	11.7659
Os02g0267700	LOC_Os02g16780	Similar to Expansin-A14.	72.0462	-1.68809	0.315366	-5.35281	8.65988e-08	8.79073e-07	120.034	129.069	80.9037	28.2822	36.5522	37.4368
Os04g0121800	LOC_Os04g03164	Hypothetical conserved gene.	69.938	-1.696	0.313818	-5.4044	6.50264e-08	6.72524e-07	126.229	107.21	86.8235	38.4637	26.6732	34.228
Os04g0446750	None	Hypothetical gene.	102.495	-1.69646	0.269108	-6.30403	2.90012e-10	4.09541e-09	142.492	193.603	134.182	39.595	48.4069	56.6901
Os08g0552633	None	Hypothetical protein.	104.116	-1.69758	0.250125	-6.78692	1.14555e-11	1.9059e-10	171.145	138.436	167.727	49.7766	48.4069	49.2027
Os01g0775150	None	Non-protein coding transcript.	18.6694	-1.69811	0.588492	-2.88552	0.00390769	0.0147699	20.1347	29.1445	36.5053	5.65643	9.87896	10.6962
Os09g0536800	None	Hypothetical protein.	121.432	-1.69826	0.245618	-6.91425	4.70345e-12	8.20695e-11	152.559	214.42	190.42	48.6453	57.298	65.2471
Os03g0351300	LOC_Os03g22790	Similar to beta-amylase.	60.9823	-1.70132	0.349343	-4.87006	1.11563e-06	9.48884e-06	67.3738	85.3518	127.275	28.2822	27.6611	29.9495
Os01g0765200	LOC_Os01g56000	Conserved hypothetical protein.	24.3693	-1.70541	0.613	-2.78207	0.0054014	0.0195014	11.6162	52.0438	48.3449	10.1816	6.91527	17.114
Os01g0901500	LOC_Os01g67530	Similar to 4-coumarate--CoA ligase-like 5.	137.263	-1.70719	0.227541	-7.50279	6.2476e-14	1.32456e-12	246.263	195.685	188.446	61.0894	71.1285	60.9686
Os09g0509700	LOC_Os09g33550	Zinc finger, B-box domain containing protein.	55.8652	-1.71058	0.338865	-5.04798	4.46498e-07	4.05426e-06	83.6365	84.3109	88.7968	30.5447	28.649	19.2532
Os03g0198600	LOC_Os03g10210	Homeodomain-leucine zipper transcription factor, Regulation of panicle exsertion	87.5743	-1.71111	0.308803	-5.54111	3.0056e-08	3.25878e-07	185.859	95.7606	120.369	44.1202	36.5522	42.785
Os12g0126050	None	Hypothetical gene.	27.692	-1.71143	0.488011	-3.50695	0.000453267	0.00223123	44.1415	45.7985	37.492	6.78772	14.8184	17.114
Os04g0320700	LOC_Os04g25440	Similar to Glucosyltransferase (Fragment).	72.7788	-1.71187	0.339104	-5.04822	4.45946e-07	4.05041e-06	120.808	82.2292	131.222	47.514	34.5764	20.3229
Os02g0767800	None	Similar to DNA binding protein.	21.0264	-1.71379	0.577984	-2.96511	0.00302576	0.0118558	29.4277	23.9401	43.4117	4.52514	9.87896	14.9747
Os02g0756200	LOC_Os02g51970	Similar to Phi-1-like phosphate-induced protein.	157.491	-1.71526	0.22777	-7.53069	5.04741e-14	1.078e-12	271.819	181.112	271.323	69.0084	80.0196	71.6648
Os01g0679500	LOC_Os01g48740	Peptidase aspartic, catalytic domain containing protein.	87.8035	-1.71912	0.283318	-6.06779	1.29678e-09	1.70007e-08	122.357	167.581	114.449	37.3324	44.4553	40.6457
Os01g0159250	None	Hypothetical protein.	176.933	-1.71958	0.232105	-7.40862	1.27625e-13	2.63048e-12	344.613	195.685	273.297	87.109	72.1164	88.7788
Os06g0180050	None	Hypothetical protein.	32.9945	-1.71967	0.478323	-3.59521	0.000324129	0.00165557	48.788	70.7795	32.5588	9.05029	20.7458	16.0444
Os01g0540800	None	Conserved hypothetical protein.	329.754	-1.72055	0.166792	-10.3156	5.99273e-25	3.03873e-23	472.391	604.749	441.024	148.198	144.233	167.931
Os03g0841900	LOC_Os03g62510	Similar to carotenoid isomerase 1.	17.2718	-1.7232	0.612431	-2.8137	0.00489746	0.0179796	27.8788	28.1036	23.6791	3.39386	9.87896	10.6962
Os01g0246200	LOC_Os01g14380	Similar to TCP-domain protein.	22.0586	-1.72416	0.555183	-3.10558	0.00189909	0.00792895	48.0135	20.8175	32.5588	12.4441	8.89106	9.62662
Os03g0108800	LOC_Os03g01850	Similar to Cyclin-dependent kinase A-1.	233.632	-1.72775	0.188583	-9.16175	5.10642e-20	1.79282e-18	383.334	358.061	334.468	118.785	81.9954	125.146
LOC_Os12g31410	LOC_Os12g31410	expressed protein	13.9181	-1.72969	0.676687	-2.55612	0.0105848	0.0347235	18.5859	20.8175	24.6658	7.919	2.96369	8.55699
Os03g0265001	None	Hypothetical gene.	263.174	-1.73136	0.174707	-9.9101	3.76271e-23	1.69237e-21	356.23	429.882	427.211	134.623	102.741	128.355
Os02g0601750	None	Hypothetical protein.	168.439	-1.73844	0.236142	-7.36185	1.81383e-13	3.68366e-12	229.226	278.955	270.337	47.514	95.8259	88.7788
LOC_Os04g50780	LOC_Os04g50780	expressed protein	22.5718	-1.74696	0.546283	-3.1979	0.00138433	0.00601237	32.5253	31.2263	40.4519	11.3129	4.93948	14.9747
LOC_Os07g47284	LOC_Os07g47284	DNA polymerase zeta catalytic subunit, putative, expressed	40.8033	-1.74891	0.428125	-4.08505	4.4067e-05	0.000274827	40.2694	89.5153	59.1978	15.838	20.7458	19.2532
Os01g0771950	None	Non-protein coding transcript.	37.2924	-1.75085	0.431727	-4.05546	5.00368e-05	0.000308195	55.7577	60.3708	56.2379	15.838	9.87896	25.671
Os03g0165025	None	Hypothetical protein.	44.0863	-1.75095	0.40871	-4.28408	1.83495e-05	0.000124456	47.2391	74.9431	81.8903	24.8883	22.7216	12.8355
Os01g0546700	LOC_Os01g36610	Hypothetical conserved gene.	16.6198	-1.7539	0.659098	-2.66106	0.00778949	0.0267658	20.1347	26.0219	30.5855	12.4441	1.97579	8.55699
Os09g0502900	LOC_Os09g32610	Similar to OSIGBa0158F13.3 protein.	43.8388	-1.75659	0.379089	-4.6337	3.5919e-06	2.80757e-05	63.5018	67.6569	72.024	16.9693	24.6974	18.1836
Os01g0772500	LOC_Os01g56570	Glycosyl transferase, family 14 protein.	256.782	-1.75719	0.16697	-10.524	6.69721e-26	3.62697e-24	419.731	375.756	393.666	105.21	125.463	120.868
Os02g0629266	None	Hypothetical protein.	1111.35	-1.75917	0.110539	-15.9145	5.02738e-57	9.30767e-55	1871.75	1759.08	1516.45	463.827	501.851	555.135
Os01g0550600	LOC_Os01g36970	Conserved hypothetical protein.	89.3267	-1.76148	0.274747	-6.41127	1.44317e-10	2.10808e-09	140.169	158.213	115.436	44.1202	39.5158	38.5065
Os01g0589900	LOC_Os01g40720	Pentatricopeptide repeat domain containing protein.	25.1931	-1.76325	0.583922	-3.01966	0.00253055	0.0101746	18.5859	47.8803	50.3182	10.1816	4.93948	19.2532
Os04g0562800	LOC_Os04g47480	Similar to H0211B05.8 protein.	32.9526	-1.76534	0.491488	-3.59183	0.000328366	0.00167304	37.1718	47.8803	68.0775	5.65643	20.7458	18.1836
Os03g0366525	None	Hypothetical protein.	112.881	-1.76593	0.246161	-7.17388	7.29013e-13	1.38844e-11	150.236	197.766	175.62	48.6453	49.3948	55.6205
Os01g0652200	None	Hypothetical protein.	54.671	-1.76912	0.349177	-5.06655	4.05099e-07	3.70916e-06	66.5994	88.4744	98.6631	23.757	22.7216	27.8102
Os01g0557550	None	Hypothetical protein.	87.028	-1.77494	0.275508	-6.44243	1.17573e-10	1.73414e-09	143.266	133.232	127.275	41.8576	31.6127	44.9242
Os01g0304100	LOC_Os01g19850	Similar to Cation chloride cotransporter.	14.5461	-1.77515	0.685923	-2.58797	0.00965442	0.0321229	19.3603	19.7766	28.6123	3.39386	11.8548	4.2785
Os03g0413250	None	Hypothetical protein.	18.5357	-1.7764	0.589361	-3.0141	0.0025774	0.0103187	26.33	33.308	26.639	4.52514	11.8548	8.55699
Os03g0103100	LOC_Os03g01300	Similar to Physical impedance induced protein.	898.563	-1.78257	0.301785	-5.90676	3.48898e-09	4.35357e-08	1774.95	1074.18	1328	298.66	401.086	514.489
LOC_Os04g53000	LOC_Os04g53000	NBS-LRR disease resistance protein, putative, expressed	122.082	-1.78303	0.239341	-7.44974	9.35213e-14	1.95541e-12	164.95	210.257	192.393	55.433	47.419	62.0382
Os02g0619801	None	Hypothetical gene.	21.8663	-1.78446	0.575336	-3.10159	0.00192485	0.00802081	20.9091	39.5533	41.4385	4.52514	10.8669	13.9051
Os03g0171950	None	Non-protein coding transcript.	128.576	-1.78488	0.317931	-5.61404	1.97659e-08	2.20156e-07	155.657	232.115	211.139	24.8883	89.8985	57.7597
Os02g0176700	LOC_Os02g08010	Similar to autoinhibited calcium ATPase.	283.289	-1.78565	0.192496	-9.27631	1.75442e-20	6.35583e-19	404.243	500.661	413.398	90.5029	129.414	161.513
Os12g0125850	None	Hypothetical gene.	85.4161	-1.78609	0.282947	-6.31245	2.74656e-10	3.89064e-09	158.754	124.905	113.463	36.2012	38.5279	40.6457
Os03g0111200	LOC_Os03g02040	Similar to Remorin.	2787.49	-1.79144	0.0861913	-20.7845	5.98067e-96	3.4627e-93	4609.3	4491.38	3874.5	1298.72	1222.03	1229
Os03g0143200	None	Non-protein coding transcript.	39.6267	-1.79157	0.401809	-4.45875	8.244e-06	5.97455e-05	60.4041	68.6978	55.2513	22.6257	15.8063	14.9747
Os01g0695150	None	Non-protein coding transcript.	3560.26	-1.79299	0.0904307	-19.8273	1.73181e-87	7.76728e-85	4994.18	5946.52	5639.58	1429.95	1716.96	1634.39
LOC_Os07g31260	LOC_Os07g31260	expressed protein	46.0298	-1.79355	0.402646	-4.4544	8.41265e-06	6.08985e-05	59.6297	80.1474	74.9839	16.9693	31.6127	12.8355
Os03g0127950	None	Similar to inner membrane protein ybaL.	25.289	-1.79694	0.512827	-3.50399	0.00045835	0.00225451	28.6532	47.8803	41.4385	12.4441	13.8305	7.48737
Os01g0777700	LOC_Os01g56980	Similar to acid phosphatase/ oxidoreductase/ transition metal ion binding.	30.6033	-1.79811	0.46535	-3.86401	0.000111542	0.000634069	53.4344	46.8394	42.4251	7.919	14.8184	18.1836
Os01g0872650	None	Non-protein coding transcript.	83.8348	-1.79851	0.309101	-5.81852	5.93711e-09	7.13996e-08	135.522	124.905	130.235	26.0196	29.6369	56.6901
Os02g0172800	LOC_Os02g07650	Similar to Zinc-binding protein.	22.1048	-1.79859	0.555907	-3.23541	0.00121468	0.00536334	24.0068	42.6759	36.5053	5.65643	9.87896	13.9051
Os07g0654700	LOC_Os07g46080	Similar to BLE2 protein.	198.825	-1.81757	0.184519	-9.85028	6.83537e-23	3.04427e-21	322.93	313.304	293.029	89.3716	90.8864	83.4307
Os01g0205800	None	Non-protein coding transcript.	228.039	-1.821	0.186969	-9.73957	2.0441e-22	8.79624e-21	326.027	402.819	338.414	84.8465	115.584	100.545
LOC_Os09g37420	LOC_Os09g37420	OsSAUR47 - Auxin-responsive SAUR gene family member, expressed	17.6401	-1.82333	0.625781	-2.91368	0.00357196	0.0136793	17.0371	28.1036	37.492	9.05029	9.87896	4.2785
Os08g0562750	None	Non-protein coding transcript.	53.6166	-1.828	0.354745	-5.15299	2.5636e-07	2.43687e-06	78.2156	82.2292	90.77	15.838	24.6974	29.9495
Os03g0158250	None	Hypothetical protein.	324.927	-1.82841	0.207131	-8.82733	1.07208e-18	3.37346e-17	347.711	627.648	546.593	121.048	134.354	172.21
Os02g0117750	None	Hypothetical gene.	59.2696	-1.82922	0.357782	-5.11268	3.17621e-07	2.96434e-06	109.192	106.169	62.1577	27.1509	30.6248	20.3229
Os04g0690800	LOC_Os04g59440	22-kDa Photosystem II protein, Photoprotection	17.7609	-1.83074	0.61428	-2.9803	0.00287969	0.011359	30.2021	31.2263	21.7059	5.65643	4.93948	12.8355
Os06g0666650	None	Non-protein coding transcript.	50.0586	-1.83314	0.35991	-5.09332	3.51843e-07	3.25322e-06	91.3806	72.8613	70.0508	23.757	18.77	23.5317
Os02g0255066	None	Hypothetical protein.	28.6021	-1.83444	0.634722	-2.89014	0.00385067	0.0145855	44.1415	47.8803	42.4251	2.26257	30.6248	4.2785
Os03g0334951	None	Hypothetical protein.	85.7157	-1.83566	0.292332	-6.27937	3.39943e-10	4.76249e-09	120.034	133.232	148.981	24.8883	45.4432	41.7153
Os02g0282900	LOC_Os02g18180	Similar to 68 kDa protein HP68.	328.778	-1.83575	0.173792	-10.5629	4.42648e-26	2.41779e-24	551.381	588.095	401.559	144.805	153.124	133.703
Os07g0472100	LOC_Os07g28900	Hypothetical conserved gene.	13.9974	-1.83604	0.741977	-2.47453	0.0133413	0.0421068	8.51853	35.3898	21.7059	7.919	2.96369	7.48737
Os02g0624700	None	Hypothetical protein.	105.641	-1.83662	0.25638	-7.16366	7.85482e-13	1.48621e-11	163.401	168.622	162.794	52.0392	34.5764	52.4116
Os01g0591000	LOC_Os01g40860	Aldehyde/histidinol dehydrogenase domain containing protein.	582.822	-1.84153	0.142328	-12.9387	2.72173e-38	2.70846e-36	1095.79	783.779	853.435	266.983	250.926	246.014
Os02g0828500	LOC_Os02g58170	Tetratricopeptide-like helical domain containing protein.	28.4664	-1.84222	0.487614	-3.77803	0.000158073	0.000869677	58.0809	42.6759	32.5588	15.838	9.87896	11.7659
Os01g0744350	None	Hypothetical gene.	178.941	-1.843	0.215457	-8.55391	1.18988e-17	3.45401e-16	219.933	296.65	323.615	69.0084	81.0075	83.4307
Os11g0473275	None	Hypothetical protein.	62.7772	-1.84385	0.387812	-4.7545	1.98938e-06	1.62103e-05	54.2088	136.355	104.583	20.3631	36.5522	24.6014
Os02g0161050	None	Hypothetical gene.	17.0545	-1.84422	0.629961	-2.92751	0.00341687	0.0131568	25.5556	22.8993	31.5722	4.52514	4.93948	12.8355
Os02g0779650	None	Hypothetical conserved gene.	14.3525	-1.8493	0.700838	-2.6387	0.00832243	0.028314	20.9091	24.981	21.7059	4.52514	11.8548	2.13925
Os10g0544950	None	Hypothetical gene.	53.6113	-1.85345	0.387207	-4.7867	1.69544e-06	1.39797e-05	51.1112	93.6788	107.543	20.3631	28.649	20.3229
Os09g0436450	None	Non-protein coding transcript.	107.999	-1.85867	0.316858	-5.86593	4.46623e-09	5.48911e-08	116.936	214.42	176.607	41.8576	28.649	69.5256
Os05g0229475	LOC_Os05g14040	Similar to OSIGBa0112G01.4 protein.	48.3801	-1.86144	0.412257	-4.51525	6.32436e-06	4.68792e-05	48.788	104.088	74.9839	24.8883	24.6974	12.8355
Os01g0784450	None	Hypothetical protein.	44.3949	-1.87234	0.400067	-4.68006	2.86792e-06	2.2786e-05	56.5321	94.7197	58.2112	15.838	20.7458	20.3229
Os01g0550850	None	Non-protein coding transcript.	77.6052	-1.87264	0.332878	-5.6256	1.84862e-08	2.07061e-07	141.717	78.0657	146.021	31.676	42.4795	25.671
Os02g0255033	None	Hypothetical protein.	129.989	-1.87317	0.241084	-7.76978	7.86221e-15	1.78959e-13	171.145	237.32	204.233	57.6956	46.4311	63.1078
Os02g0236401	None	Non-protein coding transcript.	290.11	-1.87437	0.176869	-10.5975	3.06033e-26	1.68604e-24	451.482	500.661	416.358	93.8967	140.281	137.982
Os03g0103200	LOC_Os03g01300	Similar to Physical impedance induced protein.	386.493	-1.8746	0.462976	-4.04901	5.14346e-05	0.000316072	695.422	489.212	637.363	107.472	114.596	274.893
Os03g0261100	LOC_Os03g15460	Phospholipase A2 family protein.	16.87	-1.88534	0.670145	-2.81334	0.00490303	0.0179958	37.9462	18.7358	22.6925	11.3129	1.97579	8.55699
Os02g0709900	LOC_Os02g48010	Conserved hypothetical protein.	551.546	-1.88656	0.161358	-11.6917	1.40533e-31	1.03114e-29	690.001	1040.88	874.155	230.782	198.567	274.893
Os03g0395100	LOC_Os03g27780	Protein phosphatase 2C domain containing protein.	247.988	-1.88738	0.223583	-8.4415	3.13297e-17	8.77452e-16	403.469	418.432	350.254	58.8269	126.451	130.494
Os03g0150800	LOC_Os03g05640	Pi transporter, Pi homeostasis, Selenite uptake	352.21	-1.88843	0.162208	-11.642	2.51987e-31	1.81956e-29	633.469	485.048	544.62	168.562	152.136	129.425
Os01g0125850	None	Hypothetical protein.	405.018	-1.8952	0.154158	-12.2939	9.76668e-35	8.38302e-33	556.802	736.94	622.564	151.592	185.724	176.488
Os02g0713250	LOC_Os02g48280	Hypothetical conserved gene.	54.4549	-1.8956	0.34684	-5.46535	4.61993e-08	4.88113e-07	91.3806	78.0657	87.8101	26.0196	17.7821	25.671
Os05g0252100	LOC_Os05g16300	Protein of unknown function DUF620 family protein.	219.05	-1.89914	0.190007	-9.99514	1.60064e-23	7.38706e-22	304.344	404.901	327.561	95.028	95.8259	86.6396
Os02g0220800	None	Hypothetical protein.	30.5139	-1.89943	0.509609	-3.72723	0.000193596	0.00104631	31.7509	58.289	54.2647	21.4944	10.8669	6.41775
Os06g0138700	LOC_Os06g04690	Cyclin-like F-box domain containing protein.	96.6066	-1.89998	0.340747	-5.57594	2.46201e-08	2.70253e-07	116.936	198.807	142.075	16.9693	51.3706	53.4812
Os05g0447540	None	Hypothetical gene.	71.9464	-1.90161	0.362332	-5.24826	1.53544e-07	1.50816e-06	78.2156	155.09	107.543	19.2319	26.6732	44.9242
Os02g0730350	None	Non-protein coding transcript.	41.8458	-1.90346	0.415065	-4.58593	4.51972e-06	3.46309e-05	53.4344	52.0438	92.7433	16.9693	18.77	17.114
LOC_Os10g19850	LOC_Os10g19850	expressed protein	14.7558	-1.90427	0.687364	-2.7704	0.00559874	0.0200909	22.4579	23.9401	23.6791	3.39386	11.8548	3.20887
Os02g0268600	LOC_Os02g16850	Similar to Expansin-A22.	62.1799	-1.90751	0.319653	-5.96743	2.41014e-09	3.06626e-08	100.674	103.047	90.77	27.1509	24.6974	26.7406
Os01g0372350	None	Conserved hypothetical protein.	20.9403	-1.90943	0.595715	-3.20527	0.00134935	0.00587427	17.8115	32.2671	49.3315	5.65643	9.87896	10.6962
Os01g0296133	None	Non-protein coding transcript.	85.0113	-1.91599	0.276488	-6.92976	4.2155e-12	7.38792e-11	128.552	143.641	131.222	31.676	37.54	37.4368
Os01g0978175	None	Non-protein coding transcript.	11.6278	-1.92289	0.747606	-2.57206	0.0101095	0.0334364	20.9091	16.654	17.7594	2.26257	7.90317	4.2785
Os01g0216600	None	Hypothetical protein.	69.9421	-1.92612	0.339448	-5.67425	1.39295e-08	1.59328e-07	101.448	129.069	101.623	24.8883	18.77	43.8546
Os03g0294001	None	Non-protein coding transcript.	16.2585	-1.9279	0.625975	-3.07984	0.00207112	0.00854973	23.2324	32.2671	21.7059	7.919	4.93948	7.48737
Os01g0532300	LOC_Os01g34790	Conserved hypothetical protein.	14.381	-1.9303	0.725053	-2.66229	0.00776103	0.0266835	18.5859	29.1445	20.7192	1.13129	4.93948	11.7659
LOC_Os07g10800	LOC_Os07g10800	expressed protein	16.1342	-1.93827	0.655268	-2.95799	0.00309655	0.012095	17.0371	32.2671	27.6257	6.78772	9.87896	3.20887
Os01g0818700	LOC_Os01g60280	Leucine-rich repeat, N-terminal domain containing protein.	21.0766	-1.93886	0.63119	-3.07176	0.00212799	0.00875156	36.3974	27.0628	36.5053	18.1006	1.97579	6.41775
Os03g0241800	LOC_Os03g13830	Similar to predicted protein.	18.8048	-1.94152	0.615662	-3.15355	0.00161297	0.00688059	20.1347	27.0628	42.4251	4.52514	6.91527	11.7659
Os03g0115350	None	Hypothetical gene.	34.3143	-1.94157	0.493469	-3.93454	8.33567e-05	0.000488392	34.8485	83.2701	45.385	18.1006	16.7942	7.48737
Os02g0202300	LOC_Os02g10794	Protein of unknown function DUF3414 domain containing protein.	13.9305	-1.95043	0.790468	-2.46744	0.0136083	0.0428543	6.1953	39.5533	20.7192	4.52514	2.96369	9.62662
Os03g0594900	LOC_Os03g39760	Cytochrome P450 family protein.	58.3674	-1.95064	0.339807	-5.74042	9.44395e-09	1.10361e-07	76.6668	105.128	96.6898	20.3631	25.6853	25.671
Os10g0550750	LOC_Os10g40324	Protein of unknown function DUF3527 domain containing protein.	42.1919	-1.953	0.4263	-4.58129	4.62122e-06	3.53661e-05	48.788	68.6978	83.8636	11.3129	14.8184	25.671
Os02g0594651	None	Hypothetical gene.	471.074	-1.95619	0.128173	-15.2621	1.36837e-52	2.24611e-50	765.119	734.858	746.879	203.631	187.7	188.254
Os02g0608550	LOC_Os02g39570	Similar to acetolactate synthase/ amino acid binding protein.	12.8574	-1.95626	0.70213	-2.78618	0.00533337	0.0192908	17.0371	18.7358	25.6524	4.52514	6.91527	4.2785
Os03g0152500	None	Hypothetical protein.	66.4742	-1.95884	0.36965	-5.29917	1.16332e-07	1.15765e-06	61.1786	149.886	106.556	22.6257	28.649	29.9495
Os05g0155250	None	Hypothetical protein.	44.7845	-1.96168	0.438631	-4.47228	7.73898e-06	5.64277e-05	39.495	95.7606	78.9304	11.3129	20.7458	22.4621
Os06g0715300	LOC_Os06g50140	Similar to CEL5=CELLULASE 5 (Fragment).	38.357	-1.96252	0.419929	-4.67345	2.96176e-06	2.34671e-05	63.5018	57.2482	62.1577	22.6257	12.8426	11.7659
LOC_Os10g10290	LOC_Os10g10290	retrotransposon protein, putative, unclassified, expressed	13.9115	-1.96367	0.756202	-2.59675	0.00941101	0.0314398	24.7812	21.8584	19.7326	10.1816	6.91527	0
Os03g0268750	None	Hypothetical gene.	17.1177	-1.96846	0.634778	-3.10102	0.00192856	0.00803519	29.4277	22.8993	29.5989	2.26257	8.89106	9.62662
Os02g0744900	LOC_Os02g51080	Geranylgeranyl reductase (EC:1.3.1.83), Chlorophyll and &alpha;-tocopherol synthesis, Response to light stress, Protection of photooxidative damage	18.2281	-1.97252	0.655984	-3.00697	0.00263869	0.0105307	44.9159	12.4905	29.5989	10.1816	7.90317	4.2785
Os02g0153500	LOC_Os02g05940	Leucine-rich repeat receptor-like kinase	15.5741	-1.97883	0.657644	-3.00897	0.00262136	0.0104749	24.0068	24.981	25.6524	2.26257	6.91527	9.62662
Os03g0127500	LOC_Os03g03550	bZIP transcription factor, bZIP-1 domain containing protein.	82.95	-1.99163	0.2906	-6.85352	7.20529e-12	1.23225e-10	148.687	123.864	125.302	30.5447	41.4916	27.8102
Os01g0584200	LOC_Os01g40200	Similar to Myosin XI-K headless derivative (Fragment).	353.045	-1.99702	0.154599	-12.9174	3.58849e-38	3.53783e-36	519.63	633.893	540.674	134.623	134.354	155.096
Os03g0192800	LOC_Os03g09260	Similar to Ubiquitin-specific protease 26.	17.9093	-1.99785	0.690267	-2.89431	0.00379989	0.0144155	9.29294	32.2671	44.3984	7.919	3.95158	9.62662
LOC_Os09g10640	LOC_Os09g10640	retrotransposon protein, putative, unclassified, expressed	13.2564	-2.00389	0.753255	-2.66031	0.0078068	0.0268119	34.0741	16.654	12.8262	3.39386	2.96369	9.62662
Os01g0976950	None	Hypothetical gene.	12.8681	-2.00544	0.785101	-2.55437	0.0106381	0.0348608	22.4579	20.8175	18.746	2.26257	11.8548	1.06962
Os03g0114400	LOC_Os03g02330	Similar to Avr9/Cf-9 rapidly elicited protein 102 (Fragment).	40.8891	-2.00676	0.407579	-4.92361	8.49631e-07	7.36181e-06	58.8553	65.5752	72.024	13.5754	12.8426	22.4621
Os07g0141100	LOC_Os07g04810	Protein kinase, core domain containing protein.	41.8235	-2.01021	0.419622	-4.79053	1.66342e-06	1.37299e-05	67.3738	44.7577	88.7968	19.2319	15.8063	14.9747
Os01g0209901	None	Hypothetical protein.	18.9199	-2.01103	0.617936	-3.25444	0.00113617	0.00505769	36.3974	19.7766	34.5321	12.4441	3.95158	6.41775
Os03g0388432	None	Non-protein coding transcript.	17.5255	-2.01823	0.6457	-3.12564	0.00177418	0.00748701	23.2324	21.8584	39.4652	3.39386	11.8548	5.34812
Os02g0105450	None	Non-protein coding transcript.	155.066	-2.02846	0.289907	-6.99693	2.61626e-12	4.7149e-11	196.701	286.241	265.404	31.676	95.8259	54.5508
Os01g0555200	LOC_Os01g37470	Asp/Glu racemase family protein.	83.8514	-2.03096	0.301044	-6.74639	1.51566e-11	2.4853e-10	118.485	154.05	132.208	21.4944	40.5037	36.3672
Os01g0197700	LOC_Os01g10110	Cytokinin oxidase/dehydrogenase, Regulation of grain production	32.7524	-2.03451	0.462886	-4.39527	1.10637e-05	7.83436e-05	53.4344	51.0029	53.2781	20.3631	9.87896	8.55699
Os01g0976750	None	Hypothetical conserved gene.	22.9692	-2.03522	0.631279	-3.22396	0.0012643	0.00555392	20.9091	45.7985	44.3984	6.78772	17.7821	2.13925
LOC_Os03g18340	LOC_Os03g18340	transcription factor like protein, putative, expressed	16.078	-2.03768	0.637693	-3.19539	0.00139643	0.00605979	23.2324	22.8993	31.5722	4.52514	8.89106	5.34812
Os02g0609800	LOC_Os02g39650	Hypothetical conserved gene.	10.0171	-2.04116	0.798523	-2.55617	0.010583	0.0347222	17.0371	12.4905	18.746	5.65643	2.96369	3.20887
Os10g0147566	None	Hypothetical protein.	290.732	-2.04177	0.186187	-10.9662	5.55549e-28	3.36329e-26	398.822	587.054	418.331	105.21	120.523	114.45
Os03g0375966	LOC_Os03g25920	Similar to Amino acid permease family protein.	32.6521	-2.04531	0.446152	-4.58434	4.55422e-06	3.48784e-05	44.1415	60.3708	53.2781	12.4441	12.8426	12.8355
LOC_Os04g35610	LOC_Os04g35610	pentatricopeptide, putative, expressed	11.0936	-2.0487	0.804123	-2.54775	0.0108421	0.0354255	17.0371	17.6949	18.746	9.05029	2.96369	1.06962
Os01g0616366	None	Hypothetical protein.	387.451	-2.05795	0.406571	-5.06173	4.15465e-07	3.79629e-06	420.506	816.047	638.35	91.6342	169.918	188.254
Os02g0291400	LOC_Os02g18930	Similar to Calcineurin B-like protein 8.	13.3044	-2.06673	0.800371	-2.58221	0.00981699	0.0325943	15.4882	16.654	32.5588	1.13129	11.8548	2.13925
Os01g0627701	None	Hypothetical protein.	62.4612	-2.06945	0.330024	-6.27061	3.59645e-10	5.02746e-09	101.448	112.415	88.7968	21.4944	21.7337	28.8799
Os11g0610650	None	Hypothetical protein.	14.7779	-2.07036	0.659639	-3.13863	0.0016974	0.00719832	20.1347	21.8584	29.5989	6.78772	4.93948	5.34812
Os01g0193700	None	Hypothetical protein.	31.1254	-2.07146	0.453571	-4.56701	4.94736e-06	3.76269e-05	52.66	48.9212	49.3315	11.3129	13.8305	10.6962
Os02g0456000	LOC_Os02g25840	COG4 transport domain containing protein.	145.082	-2.07498	0.237448	-8.73868	2.3585e-18	7.29167e-17	192.054	265.423	246.658	42.9889	60.2617	63.1078
Os12g0293100	LOC_Os12g19549	Similar to Telomerase reverse transcriptase.	24.0949	-2.07699	0.553376	-3.75331	0.000174513	0.000952199	22.4579	53.0847	41.4385	7.919	7.90317	11.7659
Os01g0708350	None	Non-protein coding transcript.	155.717	-2.0801	0.227734	-9.13389	6.6083e-20	2.29732e-18	207.542	295.609	252.577	58.8269	52.3585	67.3863
Os04g0621100	LOC_Os04g52990	Hypothetical protein.	37.8174	-2.08966	0.425689	-4.90889	9.15942e-07	7.88517e-06	57.3065	63.4934	63.1444	13.5754	19.7579	9.62662
Os01g0901101	None	Non-protein coding transcript.	80.8158	-2.099	0.325754	-6.44353	1.16723e-10	1.72319e-09	88.283	171.744	133.195	36.2012	27.6611	27.8102
Os02g0602201	None	Hypothetical gene.	29.1863	-2.10136	0.490863	-4.28095	1.86097e-05	0.00012606	41.0438	62.4525	38.4786	14.7067	9.87896	8.55699
LOC_Os11g13500	LOC_Os11g13500	expressed protein	21.1906	-2.10366	0.592008	-3.55342	0.000380251	0.00190989	28.6532	33.308	41.4385	2.26257	11.8548	9.62662
Os02g0194350	None	Hypothetical protein.	39.5447	-2.10408	0.456822	-4.6059	4.10681e-06	3.1719e-05	52.66	60.3708	79.9171	6.78772	24.6974	12.8355
Os01g0113800	LOC_Os01g02360	Protein kinase, core domain containing protein.	25.8455	-2.10424	0.524029	-4.0155	5.93201e-05	0.000360425	45.6903	45.7985	34.5321	4.52514	13.8305	10.6962
LOC_Os01g24570	LOC_Os01g24570	fruit bromelain precursor, putative, expressed	266.242	-2.10663	0.209994	-10.0319	1.10392e-23	5.1696e-22	542.088	365.347	387.746	130.098	78.0438	94.1269
Os01g0945150	None	Hypothetical protein.	10.1385	-2.10973	0.821087	-2.56943	0.0101865	0.0336631	24.0068	14.5723	10.8529	2.26257	5.92738	3.20887
Os03g0730400	LOC_Os03g52040	Similar to Serine carboxypeptidase.	110.62	-2.10998	0.258061	-8.17627	2.92765e-16	7.54273e-15	212.963	153.009	172.66	40.7263	40.5037	43.8546
Os02g0719000	LOC_Os02g48730	Similar to Rho GDP-dissociation inhibitor 1 (Rho GDI-1) (AtRhoGDI1).	460.848	-2.11416	0.157469	-13.4259	4.26641e-41	4.66871e-39	863.469	721.327	662.029	151.592	209.434	157.235
Os09g0327200	LOC_Os09g15800	Pentatricopeptide repeat domain containing protein.	16.3847	-2.1189	0.751798	-2.81845	0.00482565	0.0177446	27.1044	34.3489	18.746	0	13.8305	4.2785
Os01g0952500	LOC_Os01g72330	A-type response regulator, Cytokinin signaling	770.042	-2.12007	0.115167	-18.4086	1.12034e-75	3.36566e-73	1352.12	1263.62	1140.54	273.771	300.32	289.868
Os03g0177966	None	Hypothetical gene.	1352.56	-2.12103	0.255732	-8.29397	1.09534e-16	2.9385e-15	1668.86	2709.4	2220.91	390.294	573.968	551.926
Os01g0812200	LOC_Os01g59690	Cyclin-like F-box domain containing protein.	131.643	-2.12243	0.230823	-9.19506	3.74795e-20	1.32317e-18	228.452	212.339	201.273	49.7766	43.4674	54.5508
LOC_Os04g04790	LOC_Os04g04790	expressed protein	146.418	-2.12394	0.223652	-9.49661	2.16826e-21	8.57715e-20	212.963	250.851	250.604	58.8269	46.4311	58.8293
Os03g0205300	LOC_Os03g10770	Similar to Helix-loop-helix DNA-binding domain containing protein.	12.635	-2.12594	0.821878	-2.58668	0.00969052	0.0322215	17.0371	20.8175	23.6791	11.3129	2.96369	0
Os03g0379200	None	Hypothetical protein.	110.47	-2.13239	0.269535	-7.91135	2.54622e-15	6.10097e-14	162.627	205.053	172.66	35.0699	55.3222	32.0887
Os01g0915666	None	Hypothetical protein.	129.428	-2.13489	0.26849	-7.95147	1.84311e-15	4.45531e-14	163.401	252.933	217.059	32.8073	62.2375	48.1331
LOC_Os02g55160	LOC_Os02g55160	expressed protein	12.737	-2.13818	0.775271	-2.75798	0.00581602	0.0207559	16.2627	28.1036	17.7594	10.1816	1.97579	2.13925
Os02g0192600	None	Hypothetical protein.	31.3509	-2.14238	0.55407	-3.86662	0.000110354	0.000628419	33.2997	55.1664	65.1176	2.26257	10.8669	21.3925
Os01g0968100	LOC_Os01g73700	Conserved hypothetical protein.	101.627	-2.14328	0.333699	-6.42281	1.33784e-10	1.95962e-09	166.499	192.562	138.128	22.6257	24.6974	65.2471
Os01g0828400	None	Hypothetical protein.	69.4457	-2.14331	0.320166	-6.69438	2.16591e-11	3.50935e-10	98.3503	122.823	118.396	31.676	19.7579	25.671
Os02g0209900	LOC_Os02g11890	Syntaxin, N-terminal domain containing protein.	88.314	-2.14786	0.310924	-6.90801	4.91511e-12	8.5575e-11	154.108	159.254	118.396	42.9889	18.77	36.3672
Os06g0332450	None	Hypothetical protein.	72.6007	-2.15279	0.370169	-5.8157	6.03811e-09	7.25028e-08	72.0203	170.704	113.463	18.1006	34.5764	26.7406
Os10g0167500	LOC_Os10g08570	Hypothetical conserved gene.	70.952	-2.15539	0.379638	-5.67751	1.36673e-08	1.56498e-07	93.7039	126.987	127.275	10.1816	23.7095	43.8546
Os01g0574550	None	Hypothetical protein.	230.878	-2.1571	0.212496	-10.1512	3.27195e-24	1.59072e-22	280.337	477.762	373.933	84.8465	84.9591	83.4307
Os03g0263950	None	Non-protein coding transcript.	20.2733	-2.15861	0.592053	-3.64597	0.000266382	0.00138992	22.4579	39.5533	37.492	4.52514	6.91527	10.6962
Os01g0734399	None	Hypothetical protein.	69.1842	-2.16015	0.385879	-5.598	2.16833e-08	2.39918e-07	85.9597	140.518	113.463	12.4441	43.4674	19.2532
Os02g0699433	LOC_Os02g47130	Hypothetical conserved gene.	212.848	-2.16161	0.47515	-4.54932	5.38195e-06	4.05256e-05	267.172	405.942	370.973	35.0699	89.8985	108.032
Os02g0715225	None	Hypothetical protein.	117.638	-2.16402	0.252537	-8.56913	1.04273e-17	3.04352e-16	182.761	209.216	185.487	41.8576	53.3464	33.1584
Os02g0198700	LOC_Os02g10520	Similar to Subtilisin-like protease.	1167.75	-2.16427	0.110136	-19.6509	5.68175e-86	2.38065e-83	2160.61	1778.86	1787.77	460.433	419.856	398.97
Os02g0162150	None	Hypothetical protein.	16.4457	-2.16648	0.627792	-3.45094	0.00055863	0.00268728	30.2021	21.8584	28.6123	5.65643	5.92738	6.41775
Os01g0730900	LOC_Os01g53070	DNA polymerase III, subunits gamma and tau domain containing protein.	22.5341	-2.16883	0.586512	-3.69784	0.000217439	0.00115977	20.9091	56.2073	33.5454	7.919	5.92738	10.6962
Os03g0292700	LOC_Os03g18170	Similar to Protein kinase domain containing protein, expressed.	39.0912	-2.17205	0.444024	-4.89176	9.99406e-07	8.54823e-06	80.5389	69.7387	41.4385	15.838	9.87896	17.114
Os02g0157200	LOC_Os02g06260	Leucine-rich repeat domain containing protein.	12.7681	-2.17293	0.720839	-3.01444	0.00257453	0.0103124	23.2324	16.654	22.6925	6.78772	2.96369	4.2785
Os03g0391400	LOC_Os03g27370	Similar to Phospholipase D nu-2 (Fragment).	17.8403	-2.17996	0.667599	-3.26538	0.00109319	0.00488651	29.4277	16.654	41.4385	7.919	1.97579	9.62662
Os01g0777000	LOC_Os01g56910	Vacuolar protein sorting-associated protein 51 domain containing protein.	253.195	-2.18052	0.224404	-9.71692	2.55398e-22	1.09166e-20	286.532	523.56	435.104	75.7962	86.9349	111.241
Os01g0814550	None	Non-protein coding transcript.	39.4932	-2.18268	0.466822	-4.67561	2.93077e-06	2.32505e-05	38.7206	87.4336	68.0775	12.4441	8.89106	21.3925
Os01g0249100	LOC_Os01g14660	Similar to Expansin-A9.	80.3635	-2.18328	0.323131	-6.75663	1.41243e-11	2.32561e-10	130.101	134.273	130.235	39.595	14.8184	33.1584
Os03g0399532	LOC_Os03g28140	Similar to phosphatidylinositol-4-phosphate 5-kinase family protein.	109.385	-2.18409	0.261516	-8.35164	6.73232e-17	1.83705e-15	168.822	197.766	171.674	29.4134	40.5037	48.1331
Os02g0114150	None	Hypothetical gene.	254.941	-2.18414	0.184949	-11.8094	3.48944e-32	2.65197e-30	398.822	416.35	438.064	95.028	70.1406	111.241
Os02g0830200	LOC_Os02g58350	A-type response regulator, Cytokinin signaling	213.741	-2.18464	0.216779	-10.0777	6.93067e-24	3.26963e-22	405.792	363.266	282.176	83.7152	91.8743	55.6205
Os01g0153250	LOC_Os01g06000	Hypothetical conserved gene.	22.4622	-2.18681	0.674864	-3.24038	0.00119371	0.00528098	20.9091	36.4306	53.2781	11.3129	12.8426	0
Os07g0531400	LOC_Os07g34710	Similar to Peroxidase 27 precursor (EC 1.11.1.7) (Atperox P27) (PRXR7) (ATP12a).	11.8739	-2.19176	0.766975	-2.85767	0.00426769	0.015966	20.1347	14.5723	23.6791	3.39386	1.97579	7.48737
Os08g0120550	None	Non-protein coding transcript.	54.305	-2.19296	0.367504	-5.96717	2.41408e-09	3.07005e-08	70.4715	107.21	89.7834	16.9693	16.7942	24.6014
Os03g0235400	None	Hypothetical protein.	31.5027	-2.19805	0.456706	-4.81284	1.48801e-06	1.24042e-05	55.7577	53.0847	46.3716	10.1816	11.8548	11.7659
Os01g0627900	LOC_Os01g43750	Similar to Cytochrome P450.	70.9285	-2.20513	0.356415	-6.187	6.13218e-10	8.34144e-09	157.206	95.7606	96.6898	15.838	23.7095	36.3672
Os03g0349400	None	Hypothetical protein.	93.8272	-2.20606	0.315064	-7.00194	2.52444e-12	4.55717e-11	104.546	199.848	158.848	23.757	38.5279	37.4368
Os01g0148000	LOC_Os01g05500	Similar to predicted protein.	20.301	-2.21257	0.672695	-3.28911	0.00100505	0.00453641	11.6162	52.0438	36.5053	9.05029	2.96369	9.62662
Os09g0520000	LOC_Os09g34847	Hypothetical protein.	75.9658	-2.21971	0.35333	-6.28225	3.33712e-10	4.67932e-09	99.8992	165.499	110.503	14.7067	39.5158	25.671
Os01g0216000	LOC_Os01g11730	Lipase, GDSL domain containing protein.	595.278	-2.22241	0.184256	-12.0615	1.68609e-33	1.35929e-31	1194.92	654.711	1091.21	191.187	193.628	246.014
Os03g0183050	None	Hypothetical gene.	350.148	-2.22398	0.182353	-12.1961	3.26265e-34	2.75586e-32	447.61	638.057	645.256	109.735	112.62	147.608
Os03g0333050	None	Hypothetical gene.	20.654	-2.22985	0.655416	-3.40219	0.000668485	0.0031546	26.33	40.5942	35.5187	0	11.8548	9.62662
LOC_Os06g18020	LOC_Os06g18020	expressed protein	8.89083	-2.23241	0.880234	-2.53615	0.0112079	0.0364596	18.5859	15.6131	9.86631	1.13129	4.93948	3.20887
Os02g0107300	None	Conserved hypothetical protein.	9.01301	-2.2331	0.86241	-2.58937	0.00961517	0.0320177	20.1347	14.5723	9.86631	2.26257	2.96369	4.2785
Os11g0133700	LOC_Os11g03900	Similar to Glucosamine-fructose-6-phosphate aminotransferase, isomerizing family protein, expressed.	34.658	-2.23327	0.484017	-4.61404	3.94916e-06	3.06202e-05	46.4647	59.3299	66.1042	4.52514	19.7579	11.7659
Os01g0525500	None	Non-protein coding transcript.	522.735	-2.2387	0.13789	-16.2353	2.83717e-59	5.6116e-57	862.695	968.014	757.732	173.087	187.7	187.184
Os01g0322700	None	Primary microRNA of OsmiR408; Target gene(s): OsUCL8 (Os03g0709100), OsUCL7 (Os03g0259100), Regulation of panicle branching and grain weight, Regulation of grain yield and photosynthesis	64.1611	-2.24315	0.380739	-5.89157	3.82535e-09	4.75096e-08	122.357	81.1883	114.449	23.757	33.5885	9.62662
Os06g0649550	None	Non-protein coding transcript.	33.9901	-2.24326	0.474956	-4.72309	2.32294e-06	1.87602e-05	48.788	55.1664	64.131	19.2319	5.92738	10.6962
Os01g0814200	LOC_Os01g59880	Endonuclease/exonuclease/phosphatase domain containing protein.	356.298	-2.24636	0.15753	-14.2599	3.89271e-46	5.16498e-44	586.23	614.117	566.326	101.816	145.221	124.076
Os02g0817400	None	Conserved hypothetical protein.	443.53	-2.24877	0.15441	-14.5637	4.78221e-48	7.11611e-46	652.055	821.251	725.173	150.461	130.402	181.836
LOC_Os09g16580	LOC_Os09g16580	amidase family protein, putative, expressed	37.1423	-2.25344	0.487147	-4.62579	3.73177e-06	2.9062e-05	57.3065	74.9431	52.2914	11.3129	22.7216	4.2785
Os02g0816200	LOC_Os02g57110	Lipase, GDSL domain containing protein.	27.7674	-2.25494	0.540305	-4.17346	3.00005e-05	0.000193232	54.9833	51.0029	31.5722	9.05029	3.95158	16.0444
Os02g0557800	LOC_Os02g35180	A-type response regulator, Cytokinin signaling	543.781	-2.27242	0.141479	-16.0618	4.72351e-58	9.00692e-56	961.82	968.014	773.518	191.187	204.494	163.653
Os01g0630000	None	Hypothetical protein.	123.345	-2.27441	0.272885	-8.33467	7.77114e-17	2.11327e-15	153.334	241.483	219.032	41.8576	53.3464	31.0191
Os09g0502150	None	Non-protein coding transcript.	18.459	-2.27651	0.637031	-3.57362	0.000352077	0.0017813	22.4579	46.8394	22.6925	4.52514	8.89106	5.34812
LOC_Os09g37430	LOC_Os09g37430	OsSAUR48 - Auxin-responsive SAUR gene family member, expressed	17.7067	-2.27965	0.613755	-3.71427	0.000203789	0.00109397	26.33	29.1445	32.5588	7.919	4.93948	5.34812
Os01g0168350	None	Non-protein coding transcript.	10.4128	-2.28276	0.814259	-2.80348	0.00505545	0.0184659	11.6162	14.5723	25.6524	3.39386	2.96369	4.2785
LOC_Os09g18620	LOC_Os09g18620	serine/threonine-protein kinase, putative, expressed	46.6807	-2.2865	0.446941	-5.11589	3.12261e-07	2.91977e-06	58.8553	86.3927	86.8235	29.4134	7.90317	10.6962
Os01g0609000	LOC_Os01g42350	Similar to Pleiotropic drug resistance protein 3.	95.5428	-2.28821	0.302426	-7.56617	3.84381e-14	8.27042e-13	177.34	168.622	129.249	47.514	22.7216	27.8102
Os06g0122500	None	Conserved hypothetical protein.	10.4023	-2.29437	0.816826	-2.80889	0.0049713	0.018215	16.2627	20.8175	14.7995	4.52514	4.93948	1.06962
Os02g0179200	LOC_Os02g08270	Glutamine amidotransferase class-I domain containing protein.	31.6037	-2.29513	0.547848	-4.18937	2.79734e-05	0.000181867	61.1786	27.0628	69.0641	10.1816	3.95158	18.1836
Os02g0726833	None	Non-protein coding transcript.	55.5569	-2.29656	0.382718	-6.00067	1.96502e-09	2.52518e-08	97.5759	99.9241	79.9171	11.3129	29.6369	14.9747
Os01g0884050	None	Non-protein coding transcript.	218.283	-2.2967	0.216866	-10.5904	3.30133e-26	1.81568e-24	290.405	426.759	371.96	53.1704	83.9712	83.4307
Os10g0516701	LOC_Os10g37260	Similar to fringe-related protein.	24.4337	-2.30944	0.55151	-4.18748	2.82067e-05	0.000183171	25.5556	52.0438	44.3984	9.05029	5.92738	9.62662
Os03g0835300	None	Hypothetical protein.	29.503	-2.31223	0.50348	-4.59249	4.3799e-06	3.36649e-05	31.7509	63.4934	52.2914	7.919	10.8669	10.6962
LOC_Os12g17130	LOC_Os12g17130	expressed protein	12.8199	-2.31234	0.836232	-2.76519	0.00568891	0.0203731	18.5859	18.7358	26.639	2.26257	0	10.6962
LOC_Os05g18860	LOC_Os05g18860	STIGL2 - Stigma-specific Stig1 family protein precursor, putative, expressed	33.8293	-2.31797	0.469096	-4.94136	7.7581e-07	6.77032e-06	68.1483	40.5942	60.1845	14.7067	11.8548	7.48737
Os06g0731600	None	ARID/BRIGHT DNA-binding domain domain containing protein.	76.8875	-2.31887	0.382444	-6.06329	1.33362e-09	1.74477e-08	86.7342	158.213	140.102	14.7067	44.4553	17.114
Os02g0166200	None	Non-protein coding transcript.	11.7137	-2.32	0.767626	-3.0223	0.00250859	0.0100978	20.1347	16.654	21.7059	3.39386	1.97579	6.41775
Os03g0291700	None	Hypothetical protein.	95.8108	-2.32368	0.303536	-7.65535	1.92782e-14	4.26316e-13	135.522	167.581	176.607	16.9693	37.54	40.6457
Os03g0270300	None	Conserved hypothetical protein.	12.9131	-2.32415	0.731879	-3.17559	0.00149533	0.00643649	17.8115	24.981	21.7059	5.65643	1.97579	5.34812
LOC_Os05g33320	LOC_Os05g33320	expressed protein	39.7315	-2.32682	0.526042	-4.42327	9.72187e-06	6.94289e-05	39.495	91.5971	68.0775	11.3129	24.6974	3.20887
Os10g0485800	LOC_Os10g34440	Conserved hypothetical protein.	35.3437	-2.33106	0.484609	-4.81019	1.50784e-06	1.25531e-05	61.953	44.7577	70.0508	9.05029	5.92738	20.3229
LOC_Os10g27270	LOC_Os10g27270	expressed protein	12.5382	-2.33299	0.808648	-2.88505	0.00391349	0.0147886	27.1044	23.9401	11.8396	0	5.92738	6.41775
Os01g0229250	None	Hypothetical gene.	213.667	-2.33738	0.241729	-9.66944	4.06612e-22	1.71045e-20	240.842	446.536	383.799	55.433	86.9349	68.456
Os03g0277000	LOC_Os03g16900	GDP dissociation inhibitor, Negative regulator for Rab, Negative feedback between Rab GDP-GTP cycle and MAPK pathways	98.1778	-2.33789	0.285294	-8.19466	2.51301e-16	6.53793e-15	138.62	183.194	169.7	38.4637	22.7216	36.3672
Os02g0541150	None	Hypothetical protein.	42.7534	-2.34284	0.516558	-4.53549	5.74697e-06	4.29794e-05	58.8553	77.0248	78.9304	1.13129	26.6732	13.9051
LOC_Os12g15440	LOC_Os12g15440	transposon protein, putative, unclassified, expressed	8.75069	-2.35166	0.9515	-2.47152	0.0134538	0.0424343	16.2627	17.6949	9.86631	2.26257	0	6.41775
Os03g0279801	None	Non-protein coding transcript.	47.012	-2.35582	0.451455	-5.21828	1.80592e-07	1.75382e-06	52.66	98.8832	84.8502	13.5754	25.6853	6.41775
Os02g0702633	None	Non-protein coding transcript.	25.8465	-2.35955	0.528218	-4.467	7.93246e-06	5.77243e-05	34.8485	45.7985	49.3315	4.52514	9.87896	10.6962
LOC_Os01g58450	LOC_Os01g58450	retrotransposon protein, putative, Ty1-copia subclass, expressed	9.70279	-2.36106	0.830256	-2.84378	0.0044582	0.0165977	19.3603	14.5723	14.7995	3.39386	3.95158	2.13925
Os03g0150901	None	Hypothetical gene.	170.328	-2.36111	0.215332	-10.965	5.63182e-28	3.39658e-26	312.862	296.65	245.671	55.433	50.3827	60.9686
Os02g0802250	None	Hypothetical gene.	196.675	-2.36231	0.224648	-10.5156	7.31926e-26	3.94373e-24	295.825	399.696	293.029	45.2514	68.1648	78.0826
Os02g0330601	None	Non-protein coding transcript.	9.42032	-2.36236	0.954547	-2.47485	0.0133291	0.0420832	10.0674	18.7358	18.746	0	7.90317	1.06962
LOC_Os01g49950	LOC_Os01g49950	transposon protein, putative, unclassified, expressed	31.506	-2.36477	0.483419	-4.89176	9.99399e-07	8.54823e-06	37.1718	55.1664	66.1042	10.1816	11.8548	8.55699
Os01g0680950	None	Hypothetical gene.	333.203	-2.36826	0.178843	-13.2421	5.0118e-40	5.35556e-38	460.001	602.667	611.711	128.967	88.9106	106.962
Os02g0721901	None	Hypothetical protein.	49.0779	-2.37394	0.400914	-5.92133	3.19345e-09	4.00363e-08	58.0809	106.169	82.877	12.4441	17.7821	17.114
Os01g0734150	None	Hypothetical gene.	16.3503	-2.37665	0.650224	-3.65512	0.000257058	0.00134546	24.7812	24.981	32.5588	5.65643	6.91527	3.20887
Os02g0581400	None	Conserved hypothetical protein.	32.2029	-2.37928	0.522697	-4.55194	5.31539e-06	4.01573e-05	37.1718	85.3518	39.4652	15.838	7.90317	7.48737
Os02g0768750	LOC_Os02g52960	Hypothetical conserved gene.	24.5834	-2.38161	0.67578	-3.52423	0.000424708	0.00210846	18.5859	56.2073	49.3315	0	14.8184	8.55699
Os01g0260500	LOC_Os01g15560	Hypothetical conserved gene.	28.5208	-2.3872	0.520996	-4.58199	4.60571e-06	3.52558e-05	44.1415	56.2073	43.4117	11.3129	12.8426	3.20887
LOC_Os07g05560	LOC_Os07g05560	expressed protein	12.887	-2.39151	0.875796	-2.73067	0.00632059	0.0223289	8.51853	27.0628	29.5989	2.26257	9.87896	0
Os03g0256800	LOC_Os03g15180	Similar to RhoGAP domain containing protein, expressed.	65.6726	-2.39661	0.358194	-6.69082	2.21918e-11	3.58718e-10	110.741	136.355	83.8636	29.4134	19.7579	13.9051
Os02g0621850	None	Hypothetical gene.	65.5168	-2.3994	0.33883	-7.08142	1.42682e-12	2.63395e-11	89.0574	109.292	132.208	22.6257	21.7337	18.1836
Os02g0716600	None	Non-protein coding transcript.	7.96076	-2.403	0.965371	-2.4892	0.012803	0.040725	14.7138	12.4905	12.8262	4.52514	0	3.20887
Os03g0144100	None	Hypothetical genes.	7.85097	-2.40448	0.938194	-2.56288	0.0103808	0.0341882	13.165	14.5723	11.8396	2.26257	0.987896	4.2785
Os02g0736550	None	Hypothetical gene.	70.3363	-2.41115	0.350323	-6.88266	5.87462e-12	1.01284e-10	82.8621	158.213	114.449	18.1006	22.7216	25.671
Os02g0154000	LOC_Os02g05970	Leucine-rich repeat receptor-like kinase, Positive regulation of the drought stress response and tiller development	12.4209	-2.42353	0.771702	-3.1405	0.00168662	0.00715927	26.33	16.654	19.7326	6.78772	3.95158	1.06962
Os02g0136933	LOC_Os02g04440	Hypothetical conserved gene.	35.7334	-2.43034	0.516746	-4.70316	2.56169e-06	2.05115e-05	31.7509	85.3518	64.131	4.52514	15.8063	12.8355
Os01g0921450	None	Hypothetical protein.	66.5033	-2.43045	0.394754	-6.15688	7.41943e-10	9.97316e-09	91.3806	136.355	109.516	6.78772	33.5885	21.3925
Os01g0621400	None	Hypothetical protein.	12.4927	-2.4331	0.78594	-3.09578	0.00196296	0.00816251	11.6162	26.0219	25.6524	5.65643	4.93948	1.06962
Os02g0771900	None	Non-protein coding transcript.	36.051	-2.43571	0.453171	-5.37481	7.66637e-08	7.86242e-07	47.2391	64.5343	71.0374	9.05029	14.8184	9.62662
Os01g0819300	LOC_Os01g60350	Similar to calcium lipid binding protein-like.	10.4698	-2.44097	0.87499	-2.78971	0.00527548	0.0191201	13.165	24.981	14.7995	4.52514	0	5.34812
Os07g0635800	LOC_Os07g44170	Pentatricopeptide repeat domain containing protein.	13.4244	-2.44682	0.808248	-3.02731	0.00246738	0.00995517	8.51853	30.1854	29.5989	1.13129	7.90317	3.20887
Os02g0109501	LOC_Os02g01940	Hypothetical conserved gene.	19.3133	-2.45641	0.642524	-3.82305	0.000131809	0.000738055	24.7812	45.7985	27.6257	5.65643	9.87896	2.13925
Os05g0525501	LOC_Os05g44970	Serine-threonine/tyrosine-protein kinase domain containing protein.	44.2219	-2.45962	0.438102	-5.61426	1.97411e-08	2.19956e-07	57.3065	93.6788	73.9973	7.919	21.7337	10.6962
Os02g0247000	LOC_Os02g14900	Protein of unknown function DUF605 domain containing protein.	15.0498	-2.46714	0.827141	-2.98273	0.00285693	0.0112852	20.9091	24.981	30.5855	0	0.987896	12.8355
Os04g0634400	LOC_Os04g54180	Similar to H0315F07.5 protein.	11.6222	-2.47309	0.793529	-3.11657	0.00182968	0.00768511	13.9394	14.5723	30.5855	3.39386	2.96369	4.2785
Os03g0116366	None	Hypothetical gene.	181.267	-2.48239	0.218879	-11.3414	8.18412e-30	5.50983e-28	269.495	366.388	287.11	53.1704	62.2375	49.2027
Os02g0204201	LOC_Os02g10970	Hypothetical gene.	12.4949	-2.48501	0.82693	-3.00511	0.00265487	0.0105889	13.9394	30.1854	19.7326	0	7.90317	3.20887
Os02g0710201	None	Hypothetical protein.	93.7581	-2.48613	0.331174	-7.50703	6.04845e-14	1.28576e-12	157.98	169.663	148.981	44.1202	11.8548	29.9495
Os03g0287600	LOC_Os03g17840	Conserved hypothetical protein.	48.5109	-2.4892	0.427859	-5.8178	5.9626e-09	7.16772e-08	55.7577	109.292	81.8903	16.9693	7.90317	19.2532
Os01g0226250	None	Non-protein coding transcript.	486.329	-2.49856	0.193319	-12.9245	3.27365e-38	3.24755e-36	583.132	964.892	932.366	107.472	160.039	170.07
Os02g0675400	LOC_Os02g45280	Similar to OSIGBa0111L12.2 protein.	78.7969	-2.50073	0.324637	-7.70313	1.32769e-14	2.96694e-13	160.303	123.864	117.409	30.5447	25.6853	14.9747
Os01g0851100	LOC_Os01g63230	GDP-fucose protein O-fucosyltransferase domain containing protein.	61.2546	-2.50256	0.360761	-6.9369	4.00804e-12	7.05539e-11	130.101	105.128	76.9572	20.3631	16.7942	18.1836
Os05g0588225	None	Hypothetical protein.	6.99013	-2.51504	1.00788	-2.49537	0.0125825	0.0401401	12.3906	13.5314	9.86631	1.13129	3.95158	1.06962
Os02g0740001	None	Non-protein coding transcript.	146.368	-2.51747	0.258001	-9.75762	1.71129e-22	7.40411e-21	200.573	288.323	259.484	38.4637	59.2738	32.0887
Os01g0844850	None	Non-protein coding transcript.	63.2924	-2.51768	0.363056	-6.93468	4.0714e-12	7.16296e-11	77.4412	117.619	128.262	23.757	18.77	13.9051
Os06g0505302	LOC_Os06g30901	Similar to SWEETIE (SWEETIE); binding.	35.7345	-2.51884	0.529955	-4.75293	2.00492e-06	1.63162e-05	23.2324	88.4744	71.0374	10.1816	11.8548	9.62662
Os01g0654150	None	Non-protein coding transcript.	214.816	-2.52503	0.193427	-13.0542	6.01444e-39	6.17819e-37	343.065	406.982	348.281	64.4833	66.189	59.899
Os02g0208300	LOC_Os02g11760	ABC-2 type transporter domain containing protein.	58.2792	-2.52597	0.370798	-6.81226	9.60769e-12	1.6145e-10	74.3436	113.455	110.503	12.4441	20.7458	18.1836
Os01g0642000	LOC_Os01g45460	Carboxylesterase, type B family protein.	82.3138	-2.53323	0.323529	-7.83001	4.87839e-15	1.13062e-13	109.967	173.826	137.142	29.4134	16.7942	26.7406
Os02g0750950	None	Hypothetical gene.	11.0037	-2.54087	0.813888	-3.1219	0.00179691	0.00756977	18.5859	21.8584	15.7861	4.52514	0.987896	4.2785
Os02g0178800	LOC_Os02g08230	Glossy1(GL1) homolog, Cuticular wax biosynthesis, Drought resistance	15.7771	-2.55216	0.721799	-3.53582	0.000406505	0.00202737	38.7206	11.4496	30.5855	4.52514	2.96369	6.41775
Os08g0519100	LOC_Os08g40720	D-arabinono-1,4-lactone oxidase domain containing protein.	50.8375	-2.55392	0.423137	-6.03567	1.58307e-09	2.05257e-08	61.953	67.6569	131.222	13.5754	17.7821	12.8355
Os02g0273501	None	Non-protein coding transcript.	9.64966	-2.55627	0.935745	-2.7318	0.00629891	0.0222622	11.6162	28.1036	9.86631	0	2.96369	5.34812
LOC_Os03g58820	LOC_Os03g58820	aminoacyl-tRNA synthetase, putative, expressed	40.6473	-2.57095	0.462109	-5.56351	2.64397e-08	2.89129e-07	38.7206	84.3109	85.8369	11.3129	10.8669	12.8355
Os03g0107400	LOC_Os03g01710	Prefoldin domain containing protein.	129.26	-2.58521	0.285735	-9.04758	1.46174e-19	4.9049e-18	167.273	281.036	217.059	22.6257	40.5037	47.0635
Os02g0805100	LOC_Os02g56120	Similar to Auxin-responsive protein IAA12 (Indoleacetic acid-induced protein 12) (BODENLOS protein).	57.22	-2.58928	0.39477	-6.55896	5.41842e-11	8.38814e-10	128.552	70.7795	94.7165	23.757	14.8184	10.6962
Os03g0327900	None	Conserved hypothetical protein.	13.6536	-2.59067	0.758958	-3.41345	0.000641449	0.00304099	11.6162	29.1445	29.5989	2.26257	3.95158	5.34812
Os01g0650800	LOC_Os01g46200	Transposon, En/Spm-like domain containing protein.	28.9268	-2.59927	0.592074	-4.39011	1.13292e-05	8.00284e-05	20.1347	68.6978	60.1845	12.4441	8.89106	3.20887
Os03g0221100	None	Peptidase S1C, HrtA/DegP2/Q/S domain containing protein.	44.9765	-2.60465	0.449642	-5.79271	6.92583e-09	8.25088e-08	57.3065	94.7197	79.9171	5.65643	10.8669	21.3925
LOC_Os01g29507	LOC_Os01g29507	retrotransposon, putative, centromere-specific, expressed	10.119	-2.62791	0.831607	-3.16004	0.00157748	0.0067418	17.8115	17.6949	16.7727	2.26257	2.96369	3.20887
Os01g0832600	LOC_Os01g61610	Similar to Leucoanthocyanidin dioxygenase-like protein.	19.1983	-2.63103	0.686438	-3.83287	0.000126655	0.000711701	43.3671	27.0628	28.6123	3.39386	0.987896	11.7659
Os04g0218600	None	Conserved hypothetical protein.	15.4315	-2.63462	0.743867	-3.5418	0.000397414	0.00198667	10.0674	31.2263	38.4786	5.65643	3.95158	3.20887
Os02g0729200	LOC_Os02g49660	Hypothetical conserved gene.	167.926	-2.6368	0.21665	-12.1708	4.44878e-34	3.7183e-32	274.142	289.363	304.869	39.595	50.3827	49.2027
LOC_Os01g29220	LOC_Os01g29220	expressed protein	8.73093	-2.64873	1.00075	-2.64674	0.00812717	0.0277386	7.74412	21.8584	15.7861	0	5.92738	1.06962
Os02g0622150	None	Non-protein coding transcript.	72.2919	-2.65019	0.728267	-3.63904	0.000273655	0.00142227	76.6668	166.54	131.222	5.65643	36.5522	17.114
Os01g0772650	None	Non-protein coding transcript.	121.81	-2.65027	0.328845	-8.05933	7.67145e-16	1.90702e-14	156.431	230.034	244.684	29.4134	55.3222	14.9747
Os02g0730450	None	Conserved hypothetical protein.	12.8565	-2.6556	0.741938	-3.57927	0.000344552	0.00174712	24.0068	21.8584	20.7192	3.39386	3.95158	3.20887
Os06g0589950	None	Hypothetical protein.	31.6229	-2.65674	0.580131	-4.57956	4.65965e-06	3.56116e-05	31.7509	68.6978	63.1444	10.1816	0.987896	14.9747
Os04g0566900	LOC_Os04g47912	Spc97/Spc98 domain containing protein.	36.2596	-2.66269	0.482257	-5.52131	3.3648e-08	3.61866e-07	43.3671	68.6978	75.9706	5.65643	8.89106	14.9747
LOC_Os03g26350	LOC_Os03g26350	transposon protein, putative, CACTA, En/Spm sub-class, expressed	106.211	-2.66341	0.29636	-8.98708	2.53879e-19	8.38644e-18	138.62	240.442	171.674	24.8883	30.6248	31.0191
Os02g0712800	LOC_Os02g48220	Conserved hypothetical protein.	15.6956	-2.6729	0.680215	-3.92949	8.51276e-05	0.00049776	22.4579	33.308	25.6524	4.52514	3.95158	4.2785
Os02g0511900	LOC_Os02g30800	Similar to DNA polymerase.	12.9746	-2.67291	0.830799	-3.21728	0.00129413	0.00566463	10.8418	24.981	31.5722	4.52514	5.92738	0
Os03g0151300	LOC_Os03g05680	Similar to JmjC domain containing protein, expressed.	23.5892	-2.67401	0.587072	-4.55483	5.24288e-06	3.96472e-05	24.0068	52.0438	46.3716	7.919	6.91527	4.2785
LOC_Os02g26570	LOC_Os02g26570	expressed protein	6.68709	-2.67908	1.07473	-2.49281	0.0126738	0.0403866	13.165	13.5314	7.89304	3.39386	0	2.13925
Os01g0627916	None	Hypothetical protein.	53.5097	-2.67985	0.439545	-6.09688	1.0816e-09	1.43033e-08	122.357	83.2701	72.024	6.78772	9.87896	26.7406
Os06g0137400	LOC_Os06g04590	Hypothetical conserved gene.	6.59382	-2.68552	1.07678	-2.49404	0.0126298	0.0402676	6.1953	8.32701	19.7326	2.26257	1.97579	1.06962
Os01g0188200	LOC_Os01g09310	Conserved hypothetical protein.	30.2947	-2.6875	0.525628	-5.11292	3.17211e-07	2.96138e-06	34.0741	77.0248	46.3716	7.919	8.89106	7.48737
Os09g0410125	LOC_Os09g24440	Similar to membrane alanyl aminopeptidase.	27.4299	-2.70418	0.568989	-4.7526	2.00819e-06	1.63343e-05	33.2997	61.4117	48.3449	2.26257	12.8426	6.41775
Os02g0663800	LOC_Os02g44470	Actin depolymerizing factor, Actin-binding protein, Abiotic stress response	833.949	-2.70709	0.128415	-21.0808	1.19436e-98	7.60662e-96	1647.17	1434.33	1257.95	210.419	242.035	211.786
LOC_Os10g10300	LOC_Os10g10300	retrotransposon protein, putative, unclassified, expressed	7.97493	-2.71218	1.02342	-2.65011	0.00804649	0.0275016	6.1953	16.654	18.746	0	1.97579	4.2785
Os10g0370200	None	Hypothetical protein.	18.1282	-2.71262	0.733157	-3.69992	0.000215665	0.00115094	23.2324	27.0628	44.3984	0	10.8669	3.20887
LOC_Os11g08850	LOC_Os11g08850	retrotransposon protein, putative, unclassified, expressed	7.84646	-2.71363	0.991353	-2.7373	0.00619454	0.0219421	11.6162	14.5723	14.7995	0	3.95158	2.13925
Os03g0168600	LOC_Os03g07250	Cytochrome P450 protein, Anther cutin biosynthesis and pollen exine formation	36.8486	-2.71378	0.51834	-5.23552	1.64524e-07	1.60758e-06	55.7577	67.6569	68.0775	14.7067	0.987896	13.9051
LOC_Os02g04050	LOC_Os02g04050	chromosome segregation protein, putative, expressed	102.805	-2.71531	0.318682	-8.52041	1.58983e-17	4.58159e-16	122.357	225.87	187.46	18.1006	26.6732	36.3672
Os02g0744682	None	Hypothetical protein.	32.3468	-2.75233	0.533235	-5.16157	2.44887e-07	2.33829e-06	36.3974	71.8204	61.1711	4.52514	14.8184	5.34812
Os07g0165200	LOC_Os07g07080	Ankyrin domain containing protein.	87.3968	-2.75775	0.352179	-7.83054	4.85786e-15	1.12668e-13	91.3806	206.093	159.834	18.1006	28.649	20.3229
Os01g0943800	LOC_Os01g71590	Similar to cDNA, clone: J100054L12, full insert sequence.	54.9344	-2.75911	0.415574	-6.63928	3.15214e-11	5.01633e-10	62.7274	126.987	97.6764	9.05029	12.8426	20.3229
Os01g0153800	LOC_Os01g06060	Similar to gibberellin receptor GID1L2.	6.88963	-2.76876	1.02846	-2.69215	0.00709938	0.0246696	14.7138	11.4496	9.86631	2.26257	1.97579	1.06962
Os07g0617901	None	Non-protein coding transcript.	148.634	-2.77133	0.582935	-4.7541	1.99331e-06	1.6234e-05	157.98	348.693	271.323	18.1006	32.6006	63.1078
Os03g0265666	None	Hypothetical conserved gene.	14.3214	-2.78771	0.810577	-3.43917	0.000583507	0.00279416	17.0371	31.2263	26.639	9.05029	1.97579	0
LOC_Os05g49340	LOC_Os05g49340	expressed protein	30.5613	-2.79258	0.515343	-5.41887	5.99767e-08	6.24353e-07	41.8183	62.4525	56.2379	5.65643	11.8548	5.34812
Os03g0167550	None	Hypothetical gene.	29.3444	-2.79473	0.578664	-4.82963	1.36789e-06	1.14902e-05	30.2021	47.8803	75.9706	2.26257	6.91527	12.8355
Os02g0553802	None	Hypothetical conserved gene.	26.5311	-2.80151	0.598793	-4.67859	2.88851e-06	2.29438e-05	21.6835	64.5343	53.2781	3.39386	9.87896	6.41775
Os10g0507700	LOC_Os10g36360	Conserved hypothetical protein.	28.1931	-2.80369	0.516349	-5.42984	5.64057e-08	5.90074e-07	48.0135	43.7168	56.2379	6.78772	6.91527	7.48737
Os01g0837100	LOC_Os01g62000	Similar to predicted protein.	9.62234	-2.8123	0.952035	-2.95399	0.00313696	0.0122269	25.5556	8.32701	16.7727	0	4.93948	2.13925
Os03g0797800	LOC_Os03g58350	AUX/IAA protein family protein.	27.0061	-2.8145	0.531846	-5.29195	1.2102e-07	1.20204e-06	40.2694	57.2482	44.3984	6.78772	6.91527	6.41775
Os12g0133850	None	Hypothetical protein.	11.431	-2.81464	0.830893	-3.38749	0.000705346	0.00330548	13.165	29.1445	17.7594	2.26257	1.97579	4.2785
Os01g0727840	LOC_Os01g52750	Similar to subtilase family protein.	10.1128	-2.81603	0.871153	-3.23253	0.001227	0.00541245	15.4882	19.7766	17.7594	4.52514	0.987896	2.13925
Os03g0250000	LOC_Os03g14590	Conserved hypothetical protein.	97.8579	-2.82285	0.343525	-8.21729	2.0815e-16	5.44197e-15	187.408	156.131	171.674	9.05029	41.4916	21.3925
Os08g0553700	LOC_Os08g43970	Protein of unknown function DUF241, plant family protein.	40.1307	-2.82648	0.47606	-5.93723	2.89872e-09	3.64936e-08	62.7274	62.4525	85.8369	5.65643	5.92738	18.1836
Os03g0312100	LOC_Os03g19820	Hypothetical conserved gene.	68.7613	-2.82904	0.392646	-7.20508	5.80101e-13	1.1182e-11	136.297	94.7197	131.222	6.78772	29.6369	13.9051
Os01g0206300	LOC_Os01g10870	Similar to CBL-interacting protein kinase 18.	25.757	-2.82952	0.566382	-4.99578	5.85996e-07	5.20951e-06	60.4041	37.4715	37.492	9.05029	6.91527	3.20887
Os01g0946600	LOC_Os01g71820	Conserved hypothetical protein.	30.0278	-2.83458	0.579279	-4.89329	9.91625e-07	8.48852e-06	70.4715	32.2671	55.2513	2.26257	4.93948	14.9747
Os03g0120900	LOC_Os03g02900	Similar to AP2 domain containing protein RAP2.8 (Fragment).	61.3357	-2.84033	0.389983	-7.28321	3.25961e-13	6.43116e-12	146.364	77.0248	99.6497	11.3129	19.7579	13.9051
Os01g0192101	None	Hypothetical protein.	68.7443	-2.84702	0.401195	-7.09634	1.28101e-12	2.37304e-11	116.936	111.374	134.182	3.39386	18.77	27.8102
LOC_Os04g52030	LOC_Os04g52030	zinc finger domain, LSD1 subclass family protein, expressed	20.5889	-2.85031	0.631232	-4.51547	6.31767e-06	4.68514e-05	27.8788	48.9212	31.5722	7.919	2.96369	4.2785
Os01g0533100	LOC_Os01g34890	Similar to ATGSL07 (glucan synthase-like 7); 1,3-beta-glucan synthase/ transferase, transferring glycosyl groups.	8.69551	-2.85226	1.03628	-2.7524	0.00591598	0.0210678	13.9394	6.24525	25.6524	0	0.987896	5.34812
Os01g0921100	LOC_Os01g69200	Hypothetical conserved gene.	132.844	-2.85334	0.271447	-10.5116	7.63846e-26	4.10877e-24	285.758	231.074	183.513	30.5447	40.5037	25.671
Os01g0825900	LOC_Os01g61060	Protein of unknown function Cys-rich family protein.	80.41	-2.85351	0.323707	-8.8151	1.19579e-18	3.74423e-17	156.431	123.864	143.061	26.0196	13.8305	19.2532
Os01g0307562	None	Similar to JD1.	30.5676	-2.86694	0.538064	-5.32826	9.91568e-08	9.99225e-07	44.9159	79.1066	37.492	4.52514	9.87896	7.48737
Os03g0395150	None	Non-protein coding transcript.	49.2564	-2.86831	0.423601	-6.77124	1.27682e-11	2.11326e-10	75.8924	94.7197	89.7834	4.52514	17.7821	12.8355
Os10g0462966	None	Non-protein coding transcript.	124.962	-2.86867	0.623019	-4.60446	4.13532e-06	3.19159e-05	134.748	286.241	238.765	10.1816	43.4674	36.3672
Os01g0775350	None	Hypothetical protein.	46.2089	-2.8769	0.45338	-6.34543	2.21798e-10	3.17721e-09	48.788	90.5562	104.583	13.5754	6.91527	12.8355
Os02g0698000	LOC_Os02g47020	Similar to Phosphoribulokinase, chloroplast precursor (EC 2.7.1.19) (Phosphopentokinase) (PRKase) (PRK).	7.48678	-2.88594	1.12898	-2.55623	0.0105813	0.0347222	6.96971	19.7766	12.8262	0	0	5.34812
Os02g0824000	LOC_Os02g57800	Hypothetical conserved gene.	20.9975	-2.89595	0.625437	-4.63028	3.65178e-06	2.85018e-05	25.5556	51.0029	34.5321	4.52514	3.95158	6.41775
Os01g0964800	LOC_Os01g73410	Similar to PRAF1; Ran GTPase binding / chromatin binding / zinc ion binding.	52.9135	-2.90398	0.399509	-7.26887	3.6252e-13	7.11719e-12	75.118	105.128	99.6497	14.7067	7.90317	14.9747
Os01g0766966	None	Hypothetical gene.	57.2828	-2.90957	0.903342	-3.22089	0.00127792	0.00560294	65.0506	125.946	112.476	1.13129	18.77	20.3229
Os01g0734200	LOC_Os01g53294	Similar to respiratory burst oxidase protein B.	10.5755	-2.92018	0.856979	-3.40753	0.000655528	0.00310265	18.5859	18.7358	18.746	1.13129	1.97579	4.2785
Os06g0712250	None	Hypothetical conserved gene.	22.3841	-2.92158	0.652767	-4.47569	7.61656e-06	5.56161e-05	30.2021	55.1664	33.5454	0	7.90317	7.48737
Os03g0195500	LOC_Os03g09940	Similar to Sulfate permease (Fragment).	33.7798	-2.93782	0.499402	-5.88267	4.03689e-09	4.99032e-08	48.788	81.1883	49.3315	9.05029	7.90317	6.41775
Os02g0618000	None	Non-protein coding transcript.	13.7545	-2.93952	0.786845	-3.73583	0.000187097	0.00101411	19.3603	27.0628	26.639	4.52514	4.93948	0
LOC_Os11g20750	LOC_Os11g20750	expressed protein	7.91183	-2.95969	1.02969	-2.87435	0.00404857	0.0152355	8.51853	17.6949	15.7861	2.26257	0	3.20887
Os11g0308432	None	Hypothetical conserved gene.	32.4885	-2.97538	0.5314	-5.59914	2.15417e-08	2.38517e-07	54.2088	68.6978	50.3182	1.13129	9.87896	10.6962
LOC_Os07g45070	LOC_Os07g45070	FAT domain-containing protein, putative, expressed	51.6646	-2.97782	0.456394	-6.52468	6.8148e-11	1.03882e-09	45.6903	128.028	101.623	9.05029	13.8305	11.7659
LOC_Os06g24430	LOC_Os06g24430	expressed protein	9.497	-2.97797	1.0128	-2.94032	0.00327875	0.0127157	21.6835	22.8993	5.91978	1.13129	0	5.34812
Os01g0682001	LOC_Os01g48960	Similar to NADH dependent Glutamate Synthase.	78.6718	-2.97955	0.371793	-8.014	1.11034e-15	2.73244e-14	90.6062	207.134	121.356	16.9693	17.7821	18.1836
Os03g0114550	None	Hypothetical protein.	25.6486	-2.98573	0.590598	-5.05542	4.29434e-07	3.91476e-06	36.3974	44.7577	55.2513	11.3129	2.96369	3.20887
Os04g0598300	LOC_Os04g51000	Probable transcription factor, Control of inflorescence, Flower development	11.0484	-2.98681	0.925027	-3.22889	0.00124274	0.00547051	14.7138	14.5723	29.5989	0	0.987896	6.41775
Os02g0272300	LOC_Os02g17240	Similar to Pollen-specific kinase partner protein.	157.008	-2.98734	0.289342	-10.3246	5.45348e-25	2.77413e-23	330.674	288.323	217.059	54.3017	34.5764	17.114
Os03g0137050	None	Non-protein coding transcript.	9.62875	-2.99347	0.938768	-3.18872	0.00142903	0.00618626	8.51853	26.0219	16.7727	2.26257	0.987896	3.20887
Os02g0162733	LOC_Os02g06720	Similar to WD-40 repeat family protein / beige-related.	68.3405	-3.00227	0.374309	-8.02085	1.05018e-15	2.5924e-14	96.8015	163.417	104.583	10.1816	15.8063	19.2532
Os02g0626200	None	Non-protein coding transcript.	7.82561	-3.00515	1.03602	-2.90066	0.00372373	0.0141671	12.3906	16.654	12.8262	1.13129	3.95158	0
LOC_Os06g07570	LOC_Os06g07570	transposon protein, putative, unclassified, expressed	12.646	-3.00833	0.834544	-3.60475	0.000312448	0.00160245	14.7138	31.2263	21.7059	0	3.95158	4.2785
Os01g0118033	None	Non-protein coding transcript.	106.151	-3.01545	0.319326	-9.44319	3.61606e-21	1.39745e-19	120.034	227.952	219.032	21.4944	22.7216	25.671
Os02g0645100	LOC_Os02g43130	Kinesin, motor region domain containing protein.	106.309	-3.02568	0.360298	-8.39773	4.55204e-17	1.25938e-15	101.448	252.933	214.099	13.5754	23.7095	32.0887
Os01g0144380	LOC_Os01g05105	Hypothetical gene.	14.7576	-3.02828	0.746938	-4.05427	5.02918e-05	0.000309647	20.9091	31.2263	26.639	5.65643	1.97579	2.13925
Os11g0249700	None	Hypothetical protein.	27.1904	-3.02943	0.598126	-5.06488	4.08657e-07	3.73945e-06	51.8856	55.1664	38.4786	0	6.91527	10.6962
Os01g0968600	LOC_Os01g73750	Leucine-rich repeat, cysteine-containing subtype domain containing protein.	30.6573	-3.03342	0.528883	-5.73552	9.72122e-09	1.13476e-07	41.8183	56.2073	66.1042	5.65643	9.87896	4.2785
LOC_Os08g08205	LOC_Os08g08205	expressed protein	23.4133	-3.03758	0.719033	-4.22454	2.39433e-05	0.000157955	19.3603	78.0657	27.6257	11.3129	1.97579	2.13925
Os03g0308900	LOC_Os03g19570	Similar to Fip1 motif family protein, expressed.	11.4739	-3.04201	0.874333	-3.47924	0.000502842	0.00245102	10.0674	19.7766	31.5722	3.39386	2.96369	1.06962
Os02g0720250	None	Non-protein coding transcript.	44.6203	-3.04205	0.504943	-6.02455	1.69582e-09	2.19519e-08	56.5321	85.3518	96.6898	7.919	1.97579	19.2532
LOC_Os07g29470	LOC_Os07g29470	retrotransposon protein, putative, unclassified, expressed	28.111	-3.05614	0.604848	-5.05274	4.35524e-07	3.96479e-06	31.7509	65.5752	53.2781	2.26257	2.96369	12.8355
LOC_Os02g57930	LOC_Os02g57930	retrotransposon protein, putative, Ty3-gypsy subclass, expressed	16.6075	-3.06485	0.757517	-4.04592	5.21182e-05	0.000319964	10.8418	43.7168	34.5321	3.39386	3.95158	3.20887
Os03g0142600	LOC_Os03g04900	Myb transcription factor domain containing protein.	19.6684	-3.07095	0.650242	-4.72279	2.32632e-06	1.87828e-05	37.9462	30.1854	37.492	2.26257	6.91527	3.20887
Os12g0634400	LOC_Os12g43780	Conserved hypothetical protein.	38.0554	-3.07114	0.493607	-6.22183	4.914e-10	6.73617e-09	92.155	63.4934	48.3449	10.1816	9.87896	4.2785
Os01g0607600	LOC_Os01g42270	WD40 repeat domain containing protein.	6.63297	-3.07158	1.13101	-2.71578	0.00661197	0.0231859	10.0674	16.654	8.87968	0	0.987896	3.20887
Os02g0268675	None	Hypothetical protein.	17.9576	-3.07617	0.704721	-4.36508	1.27074e-05	8.87594e-05	34.8485	29.1445	32.5588	0	6.91527	4.2785
Os03g0248766	None	Non-protein coding transcript.	18.2579	-3.0778	0.668104	-4.60676	4.08989e-06	3.16266e-05	27.1044	36.4306	34.5321	2.26257	4.93948	4.2785
LOC_Os06g41940	LOC_Os06g41940	expressed protein	10.1478	-3.0802	0.924284	-3.33253	0.000860611	0.0039506	14.7138	22.8993	16.7727	4.52514	1.97579	0
Os08g0552800	LOC_Os08g43890	Hypothetical conserved gene.	24.5795	-3.09406	0.684024	-4.52332	6.08773e-06	4.52743e-05	32.5253	41.635	58.2112	2.26257	12.8426	0
Os02g0797425	None	Hypothetical gene.	22.2724	-3.11154	0.681655	-4.56468	5.0026e-06	3.80107e-05	24.0068	58.289	37.492	7.919	5.92738	0
Os09g0538450	LOC_Os09g36735	Conserved hypothetical protein.	17.0299	-3.11155	0.700017	-4.44496	8.79095e-06	6.34063e-05	27.1044	26.0219	38.4786	2.26257	2.96369	5.34812
Os02g0806300	LOC_Os02g56250	Hypothetical protein.	65.1967	-3.11247	0.430007	-7.23818	4.54743e-13	8.85138e-12	87.5086	139.477	124.315	6.78772	26.6732	6.41775
Os03g0222700	LOC_Os03g12236	Molecular chaperone, heat shock protein, Hsp40, DnaJ domain containing protein.	5.1064	-3.11572	1.27369	-2.44621	0.0144366	0.0450616	6.1953	11.4496	9.86631	0	0.987896	2.13925
Os01g0976100	LOC_Os01g74470	ABC transporter-like domain containing protein.	26.1169	-3.13978	0.572465	-5.48466	4.14258e-08	4.40162e-07	33.2997	55.1664	52.2914	5.65643	4.93948	5.34812
Os01g0535001	None	Non-protein coding transcript.	184.854	-3.14446	0.286401	-10.9792	4.81016e-28	2.94001e-26	201.347	427.8	368.013	24.8883	46.4311	40.6457
Os01g0878900	LOC_Os01g65690	Similar to 4,5-DOPA dioxygenase extradiol-like protein.	12.2011	-3.14579	0.882347	-3.56525	0.000363511	0.00183449	16.2627	22.8993	26.639	0	0.987896	6.41775
Os06g0715350	None	Hypothetical protein.	22.9518	-3.1458	0.620915	-5.06639	4.05421e-07	3.7109e-06	42.5927	37.4715	43.4117	9.05029	1.97579	3.20887
Os02g0786400	LOC_Os02g54520	Similar to DNA-binding transcription factor blind 1.	501.156	-3.15405	0.176769	-17.8427	3.29218e-71	8.96035e-69	791.449	758.798	1153.37	100.684	110.644	91.9877
Os02g0678601	None	Hypothetical gene.	33.148	-3.15628	0.504832	-6.25213	4.04896e-10	5.61319e-09	52.66	57.2482	69.0641	4.52514	7.90317	7.48737
Os11g0586001	LOC_Os11g37540	Putative protein phosphatase 2C 76.	15.9647	-3.17253	0.757793	-4.18654	2.83237e-05	0.000183695	14.7138	29.1445	42.4251	2.26257	2.96369	4.2785
Os02g0161300	LOC_Os02g06588	Similar to Mot1 (Fragment).	64.5652	-3.17563	0.429108	-7.40055	1.35625e-13	2.78636e-12	61.953	143.641	143.061	14.7067	6.91527	17.114
Os01g0294500	LOC_Os01g18970	Similar to Class III peroxidase 9.	1530.27	-3.17904	0.14001	-22.7057	3.93084e-114	3.20958e-111	3359.4	2558.47	2351.14	311.104	357.618	243.874
Os01g0216150	None	Hypothetical protein.	205.212	-3.19057	0.251773	-12.6724	8.40496e-37	7.87199e-35	411.213	265.423	433.131	29.4134	37.54	54.5508
Os05g0395025	None	Non-protein coding transcript.	6.98756	-3.20274	1.14733	-2.79147	0.00524685	0.0190254	11.6162	13.5314	12.8262	0	3.95158	0
Os02g0742550	None	Non-protein coding transcript.	49.8396	-3.2031	0.50733	-6.31365	2.72531e-10	3.86569e-09	49.5624	124.905	95.7032	1.13129	13.8305	13.9051
Os02g0114033	LOC_Os02g02290	Glutamine-Leucine-Glutamine, QLQ domain containing protein.	42.9878	-3.22507	0.565316	-5.70489	1.16417e-08	1.34415e-07	31.7509	128.028	73.0107	15.838	3.95158	5.34812
LOC_Os09g12430	LOC_Os09g12430	hypothetical protein	78.555	-3.23321	0.413416	-7.82072	5.25235e-15	1.21112e-13	91.3806	199.848	135.168	4.52514	15.8063	24.6014
LOC_Os09g07300	LOC_Os09g07300	BIG, putative, expressed	144.161	-3.23606	0.632545	-5.11594	3.12189e-07	2.91977e-06	127.778	385.124	269.35	13.5754	43.4674	25.671
Os01g0616333	LOC_Os01g42960	Similar to Electron transporter.	67.9651	-3.25508	0.961526	-3.38533	0.000710937	0.00332732	69.6971	162.377	137.142	1.13129	12.8426	24.6014
LOC_Os02g39900	LOC_Os02g39900	transposon protein, putative, unclassified, expressed	5.77474	-3.26435	1.27422	-2.56185	0.0104116	0.034272	13.9394	10.4088	6.90641	3.39386	0	0
Os02g0124600	LOC_Os02g03210	Similar to FAD binding domain containing protein.	11.3386	-3.2666	0.882455	-3.70172	0.000214143	0.00114416	21.6835	27.0628	12.8262	2.26257	0.987896	3.20887
Os02g0695900	LOC_Os02g46860	Similar to oligopeptide transporter 4.	11.3433	-3.26838	0.893223	-3.65908	0.00025312	0.00132744	13.165	21.8584	26.639	1.13129	0.987896	4.2785
Os01g0967200	LOC_Os01g73630	Similar to Rac GTPase activating protein 1.	293.137	-3.26954	0.189553	-17.2487	1.14369e-66	2.67792e-64	610.237	498.579	484.436	54.3017	51.3706	59.899
LOC_Os07g05350	LOC_Os07g05350	expressed protein	7.65095	-3.27528	1.11339	-2.94171	0.00326403	0.0126648	8.51853	9.36788	23.6791	1.13129	0	3.20887
LOC_Os03g42100	LOC_Os03g42100	helix-loop-helix DNA-binding domain containing protein, expressed	65.7478	-3.27644	0.369229	-8.87375	7.07235e-19	2.25889e-17	119.259	129.069	109.516	7.919	14.8184	13.9051
Os01g0558850	LOC_Os01g37825	Similar to peptidase M16 family protein / insulinase family protein.	48.3836	-3.30325	0.510879	-6.46582	1.00753e-10	1.50134e-09	57.3065	114.496	91.7566	4.52514	2.96369	19.2532
Os02g0212975	None	Conserved hypothetical protein.	5.74766	-3.30423	1.25881	-2.62488	0.00866785	0.0293469	7.74412	17.6949	5.91978	0	0.987896	2.13925
Os04g0470801	None	Hypothetical protein.	37.2789	-3.33211	0.491547	-6.77882	1.21165e-11	2.00774e-10	61.1786	79.1066	63.1444	9.05029	6.91527	4.2785
Os02g0741500	LOC_Os02g50799	Ribbon-helix-helix domain containing protein.	30.8405	-3.3344	1.24903	-2.6696	0.00759414	0.026186	15.4882	94.7197	58.2112	0	5.92738	10.6962
Os01g0848250	None	Non-protein coding transcript.	11.9533	-3.3395	0.906995	-3.68194	0.000231463	0.0012258	13.165	33.308	18.746	4.52514	1.97579	0
Os02g0708500	LOC_Os02g47890	Conserved hypothetical protein.	22.0859	-3.34871	0.666681	-5.02296	5.08823e-07	4.57581e-06	25.5556	42.6759	52.2914	5.65643	0.987896	5.34812
Os11g0644650	None	Hypothetical protein.	68.0819	-3.35459	0.410263	-8.17669	2.91753e-16	7.52884e-15	120.808	82.2292	168.714	15.838	5.92738	14.9747
Os02g0674750	None	Hypothetical conserved gene.	18.3444	-3.36306	0.738717	-4.55257	5.29949e-06	4.00467e-05	26.33	33.308	40.4519	7.919	0.987896	1.06962
Os01g0816450	None	Non-protein coding transcript.	25.8583	-3.36617	0.642905	-5.23588	1.64201e-07	1.60491e-06	21.6835	67.6569	52.2914	3.39386	6.91527	3.20887
Os01g0672201	LOC_Os01g48170	Homeobox domain containing protein.	6.10125	-3.36871	1.26218	-2.66895	0.00760878	0.026228	4.64647	20.8175	7.89304	2.26257	0.987896	0
Os07g0691600	LOC_Os07g49120	Similar to Alcohol dehydrogenase (Fragment).	25.98	-3.3698	0.586328	-5.74729	9.06837e-09	1.06245e-07	48.0135	45.7985	48.3449	5.65643	5.92738	2.13925
Os01g0153275	None	Hypothetical protein.	16.5375	-3.3781	0.814731	-4.14628	3.37927e-05	0.000215848	18.5859	32.2671	39.4652	7.919	0.987896	0
Os02g0264501	None	Hypothetical gene.	12.2674	-3.38421	0.852445	-3.97001	7.18694e-05	0.000428124	18.5859	21.8584	26.639	3.39386	0.987896	2.13925
LOC_Os01g07460	LOC_Os01g07460	conserved hypothetical protein	16.5543	-3.39038	0.762735	-4.44502	8.78829e-06	6.34015e-05	27.8788	27.0628	35.5187	5.65643	0	3.20887
Os02g0675750	None	Hypothetical gene.	24.1062	-3.40139	0.656835	-5.17845	2.23735e-07	2.14856e-06	30.2021	49.962	52.2914	0	7.90317	4.2785
Os01g0231950	None	Hypothetical gene.	74.1652	-3.40203	0.875634	-3.88521	0.000102239	0.000586509	144.041	113.455	148.981	22.6257	14.8184	1.06962
Os02g0631601	LOC_Os02g42040	Similar to predicted protein.	6.27391	-3.41244	1.22434	-2.78716	0.00531721	0.0192454	7.74412	18.7358	7.89304	1.13129	0	2.13925
LOC_Os02g06660	LOC_Os02g06660	P21-Rho-binding domain containing protein, putative, expressed	43.3619	-3.42444	0.487594	-7.02314	2.16938e-12	3.95204e-11	114.613	56.2073	67.0909	6.78772	6.91527	8.55699
Os06g0645901	LOC_Os06g43790	Similar to Transcription initiation factor TFIID subunit 1.	10.8951	-3.44844	1.00976	-3.4151	0.000637592	0.00302676	10.0674	24.981	24.6658	5.65643	0	0
Os02g0770800	LOC_Os02g53130	Similar to Nitrate reductase [NAD(P)H] (EC 1.7.1.2).	10.6996	-3.46917	0.989205	-3.50703	0.000453141	0.00223123	23.2324	20.8175	14.7995	0	0	5.34812
LOC_Os09g39370	LOC_Os09g39370	expressed protein	10.3669	-3.47245	1.00281	-3.46272	0.000534743	0.00258789	17.0371	14.5723	25.6524	0	4.93948	0
Os01g0676800	LOC_Os01g48525	Conserved hypothetical protein.	6.379	-3.47774	1.19791	-2.90316	0.00369414	0.0140764	13.9394	9.36788	11.8396	0	0.987896	2.13925
Os02g0696200	None	Hypothetical protein.	4.33818	-3.4963	1.44005	-2.42791	0.0151861	0.0470095	7.74412	7.28613	8.87968	1.13129	0.987896	0
Os03g0112101	LOC_Os03g02150	Similar to Adaptin N terminal region family protein, expressed.	100.987	-3.5179	0.387187	-9.08578	1.02954e-19	3.49891e-18	89.0574	243.565	224.952	15.838	20.7458	11.7659
Os01g0371500	LOC_Os01g27390	Similar to Glutathione-S-transferase 19E50.	1937.4	-3.54715	0.118878	-29.8385	1.2369e-195	3.02984e-192	4223.64	3248.57	3236.15	314.498	330.945	270.615
LOC_Os07g40140	LOC_Os07g40140	expressed protein	6.74862	-3.54791	1.2117	-2.92804	0.00341107	0.0131377	13.9394	12.4905	10.8529	0	0	3.20887
Os02g0724100	LOC_Os02g49240	Conserved hypothetical protein.	4.5018	-3.55326	1.47919	-2.40216	0.0162984	0.0499237	10.8418	4.1635	9.86631	0	0	2.13925
Os06g0137166	None	Hypothetical gene.	91.2303	-3.56852	0.673225	-5.30064	1.15399e-07	1.14908e-06	103.771	260.219	141.088	4.52514	21.7337	16.0444
LOC_Os01g51632	LOC_Os01g51632	myosin XI, putative, expressed	57.6012	-3.58869	0.433562	-8.27724	1.26066e-16	3.36501e-15	75.118	140.518	103.596	6.78772	8.89106	10.6962
Os02g0123300	None	Eukaryotic translation initiation factor 3 subunit 8, N-terminal domain containing protein.	29.7266	-3.60154	0.657757	-5.47549	4.36305e-08	4.62969e-07	24.0068	75.9839	65.1176	0	7.90317	5.34812
Os02g0830300	LOC_Os02g58360	Conserved hypothetical protein.	23.5834	-3.60393	0.65142	-5.53242	3.15845e-08	3.41172e-07	39.495	42.6759	48.3449	6.78772	0.987896	3.20887
Os02g0664150	None	Hypothetical gene.	76.2577	-3.60682	0.459571	-7.84823	4.21963e-15	9.86563e-14	63.5018	219.625	140.102	4.52514	14.8184	14.9747
Os02g0832100	LOC_Os02g58530	Similar to hexose transporter.	49.3658	-3.62199	0.445648	-8.12746	4.38366e-16	1.10876e-14	97.5759	89.5153	86.8235	5.65643	5.92738	10.6962
LOC_Os01g32710	LOC_Os01g32710	EDM2, putative, expressed	6.93655	-3.6344	1.30333	-2.78856	0.00529433	0.0191713	2.32324	15.6131	20.7192	0	2.96369	0
Os01g0696100	None	Similar to outward rectifying potassium channel.	4.80852	-3.65021	1.43471	-2.54421	0.0109524	0.0357528	8.51853	8.32701	9.86631	0	0	2.13925
LOC_Os08g01580	LOC_Os08g01580	NBS-LRR disease resistance protein, putative, expressed	4.80098	-3.65872	1.47015	-2.48867	0.0128223	0.0407782	15.4882	6.24525	4.93315	0	0	2.13925
Os07g0176600	LOC_Os07g08000	Serine/threonine protein kinase, Never-in-mitosis A (NIMA)-related kinase, Pollen germination	99.4131	-3.6678	0.735976	-4.98359	6.24163e-07	5.52043e-06	203.67	189.439	159.834	22.6257	18.77	2.13925
Os03g0160300	LOC_Os03g06430	Protein of unknown function DUF1677, plant family protein.	4.72453	-3.66897	1.52472	-2.40632	0.0161139	0.0494585	7.74412	16.654	1.97326	0	1.97579	0
Os02g0820100	None	Hypothetical protein.	12.1784	-3.67392	0.935342	-3.92789	8.56932e-05	0.000500883	13.9394	30.1854	23.6791	0	0.987896	4.2785
Os01g0297700	LOC_Os01g19290	Protein of unknown function DUF6, transmembrane domain containing protein.	14.6253	-3.68552	0.821833	-4.48451	7.30802e-06	5.35843e-05	20.9091	27.0628	33.5454	1.13129	2.96369	2.13925
Os02g0742900	None	Similar to Kinesin-like protein.	22.3874	-3.71965	0.776386	-4.79098	1.6597e-06	1.37063e-05	13.165	63.4934	48.3449	3.39386	5.92738	0
LOC_Os07g40390	LOC_Os07g40390	expressed protein	5.15307	-3.72068	1.42375	-2.61329	0.0089674	0.0301979	5.42088	10.4088	12.8262	2.26257	0	0
Os01g0832450	None	Hypothetical protein.	45.1058	-3.72094	0.523273	-7.11089	1.15298e-12	2.1421e-11	42.5927	93.6788	115.436	4.52514	6.91527	7.48737
Os02g0787400	None	Non-protein coding transcript.	15.4719	-3.74764	0.847018	-4.4245	9.66638e-06	6.90635e-05	13.165	41.635	31.5722	2.26257	0.987896	3.20887
LOC_Os05g25630	LOC_Os05g25630	inhibitor I family protein, putative, expressed	4.94722	-3.75063	1.46226	-2.56495	0.0103189	0.0340197	15.4882	7.28613	4.93315	0	1.97579	0
Os02g0675550	None	Hypothetical protein.	26.6722	-3.81396	0.64765	-5.88892	3.88734e-09	4.82418e-08	61.1786	43.7168	44.3984	6.78772	3.95158	0
Os03g0352450	LOC_Os03g22900	Hypothetical conserved gene.	15.6489	-3.82314	0.908726	-4.20714	2.58621e-05	0.000169351	13.165	34.3489	40.4519	0	5.92738	0
Os05g0149701	None	Conserved hypothetical protein.	26.4726	-3.83442	0.667504	-5.74441	9.22403e-09	1.07989e-07	37.1718	59.3299	52.2914	0	7.90317	2.13925
Os09g0514550	None	Hypothetical protein.	16.1522	-3.83826	0.843676	-4.54944	5.37877e-06	4.05112e-05	34.0741	43.7168	12.8262	2.26257	2.96369	1.06962
Os01g0126100	LOC_Os01g03530	Multicopper oxidase	61.9654	-3.84427	0.451178	-8.52051	1.58858e-17	4.58159e-16	147.138	99.9241	100.636	10.1816	12.8426	1.06962
LOC_Os04g35870	LOC_Os04g35870	retrotransposon protein, putative, unclassified, expressed	8.21881	-3.8464	1.18032	-3.25876	0.00111899	0.00498924	7.74412	16.654	21.7059	0	0	3.20887
Os02g0137700	LOC_Os02g04510	NAD(P)-binding domain containing protein.	8.06889	-3.8543	1.13301	-3.40182	0.000669386	0.00315792	17.0371	13.5314	14.7995	0	1.97579	1.06962
Os02g0830801	LOC_Os02g58410	Similar to binding.	16.2807	-3.85626	0.865277	-4.45668	8.32401e-06	6.02706e-05	14.7138	54.1255	22.6925	1.13129	3.95158	1.06962
Os10g0539350	None	Non-protein coding transcript.	5.41648	-3.85649	1.41408	-2.7272	0.00638749	0.0225278	8.51853	4.1635	17.7594	0	0.987896	1.06962
Os01g0803800	LOC_Os01g58960	Cytochrome P450 of the CYP94 subfamily	5.39692	-3.88323	1.45983	-2.66005	0.00781289	0.0268299	17.0371	10.4088	2.95989	0	1.97579	0
Os02g0213100	LOC_Os02g12150	Conserved hypothetical protein.	5.43566	-3.88553	1.40189	-2.77164	0.00557741	0.0200346	12.3906	9.36788	8.87968	0	1.97579	0
Os01g0232000	LOC_Os01g13120	Major intrinsic protein family protein.	187.137	-3.90285	0.284049	-13.74	5.84522e-43	6.99757e-41	415.085	309.14	327.561	39.595	20.7458	10.6962
LOC_Os06g32790	LOC_Os06g32790	retrotransposon protein, putative, unclassified, expressed	5.6932	-3.90837	1.38469	-2.82257	0.0047641	0.0175508	7.74412	11.4496	12.8262	0	0	2.13925
Os03g0573500	LOC_Os03g37720	Disease resistance protein domain containing protein.	11.573	-3.93534	1.00619	-3.91114	9.18612e-05	0.000532441	17.8115	18.7358	28.6123	0	0	4.2785
Os01g0687450	None	Hypothetical gene.	5.78353	-3.93926	1.38474	-2.84476	0.00444446	0.016559	13.165	12.4905	6.90641	0	0	2.13925
Os03g0339300	LOC_Os03g22010	Hypothetical conserved gene.	57.9283	-3.94556	0.439744	-8.97242	2.90083e-19	9.53291e-18	107.643	128.028	90.77	5.65643	6.91527	8.55699
Os01g0364400	LOC_Os01g26210	Protein kinase, catalytic domain domain containing protein.	15.1622	-3.98638	0.883672	-4.51116	6.44744e-06	4.77138e-05	30.2021	36.4306	18.746	4.52514	0	1.06962
Os03g0353600	LOC_Os03g23030	Similar to Aberrant pollen transmission 1.	24.3791	-4.02413	0.702266	-5.73021	1.00307e-08	1.17003e-07	36.3974	54.1255	47.3583	0	1.97579	6.41775
Os02g0664100	None	Hypothetical conserved gene.	52.229	-4.031	0.573987	-7.02281	2.17458e-12	3.95924e-11	41.0438	166.54	87.8101	2.26257	3.95158	11.7659
Os01g0863800	LOC_Os01g64410	Protein of unknown function DUF623, plant domain containing protein.	21.6006	-4.03661	0.729229	-5.53545	3.10436e-08	3.35786e-07	37.9462	43.7168	40.4519	4.52514	2.96369	0
Os02g0136966	None	Hypothetical gene.	61.9175	-4.05182	0.486276	-8.33234	7.92627e-17	2.15362e-15	64.2762	156.131	130.235	2.26257	7.90317	10.6962
Os01g0622066	None	Conserved hypothetical protein.	6.24566	-4.05368	1.34486	-3.01419	0.00257665	0.010317	6.96971	14.5723	13.8128	1.13129	0.987896	0
Os06g0549950	None	Hypothetical protein.	19.4247	-4.08141	0.819546	-4.98008	6.35567e-07	5.6157e-06	30.9765	55.1664	23.6791	5.65643	0	1.06962
Os01g0655250	LOC_Os01g46700	PWWP domain containing protein.	31.8012	-4.08274	0.6449	-6.3308	2.43886e-10	3.48421e-09	29.4277	72.8613	77.9438	2.26257	2.96369	5.34812
Os01g0114550	None	Non-protein coding transcript.	12.7404	-4.08438	0.942721	-4.33254	1.47397e-05	0.000101662	19.3603	29.1445	23.6791	1.13129	0.987896	2.13925
Os01g0216400	LOC_Os01g11750	Lipase, GDSL domain containing protein.	181.109	-4.08765	0.53418	-7.6522	1.9757e-14	4.36299e-13	418.183	309.14	298.949	28.2822	25.6853	6.41775
LOC_Os06g23820	LOC_Os06g23820	retrotransposon protein, putative, unclassified, expressed	29.2274	-4.11629	0.632633	-6.5066	7.6872e-11	1.16401e-09	58.8553	43.7168	63.1444	3.39386	1.97579	4.2785
Os01g0916950	None	Hypothetical gene.	39.435	-4.11952	0.589624	-6.98669	2.81439e-12	5.04341e-11	43.3671	107.21	73.0107	7.919	2.96369	2.13925
Os03g0112600	None	Similar to Plus-3 domain containing protein, expressed.	19.5964	-4.12214	0.87378	-4.71759	2.38656e-06	1.92205e-05	9.29294	43.7168	58.2112	3.39386	2.96369	0
Os02g0696650	None	Hypothetical gene.	3.49525	-4.12494	1.6656	-2.47655	0.013266	0.041913	3.87206	6.24525	9.86631	0	0.987896	0
Os03g0359350	None	Non-protein coding transcript.	3.5355	-4.14836	1.65881	-2.5008	0.0123912	0.0396091	6.1953	4.1635	9.86631	0	0.987896	0
Os03g0168650	None	Hypothetical protein.	10.1718	-4.15329	1.09863	-3.78044	0.000156553	0.000862059	16.2627	17.6949	23.6791	3.39386	0	0
Os01g0304200	None	Similar to Transcription factor PCF7.	24.2118	-4.20877	0.723319	-5.81869	5.93119e-09	7.13942e-08	37.9462	60.3708	39.4652	4.52514	2.96369	0
Os01g0626100	LOC_Os01g43630	Armadillo-like helical domain containing protein.	24.5366	-4.21904	0.754179	-5.59421	2.21623e-08	2.44623e-07	20.1347	59.3299	60.1845	4.52514	1.97579	1.06962
Os04g0692900	None	WIYLD domain domain containing protein.	41.7293	-4.22886	0.563574	-7.50365	6.20672e-14	1.31677e-12	63.5018	89.5153	84.8502	0	3.95158	8.55699
Os02g0700400	LOC_Os02g47200	Homodimeric diiron-carboxylate protein, Cyanide-resistant respiration in mitochondria, Reactive oxygen species (ROS) scavenging	3.76701	-4.23537	1.62858	-2.60066	0.00930457	0.0311365	5.42088	6.24525	9.86631	0	0	1.06962
LOC_Os11g35100	LOC_Os11g35100	conserved hypothetical protein	6.9179	-4.25408	1.35482	-3.13997	0.00168963	0.00716916	20.1347	12.4905	6.90641	0	1.97579	0
Os03g0310600	LOC_Os03g19700	Protein of unknown function DUF247, plant family protein.	39.3963	-4.2716	0.573538	-7.4478	9.49093e-14	1.98183e-12	99.8992	65.5752	59.1978	3.39386	2.96369	5.34812
LOC_Os04g07460	LOC_Os04g07460	retrotransposon, putative, centromere-specific, expressed	32.2362	-4.28638	0.631596	-6.78657	1.14827e-11	1.90843e-10	72.7947	55.1664	56.2379	0	4.93948	4.2785
Os01g0814100	LOC_Os01g59870	Similar to Bindin (Fragment).	22.2499	-4.30251	0.761653	-5.64892	1.61461e-08	1.83104e-07	44.1415	34.3489	48.3449	4.52514	0	2.13925
Os02g0280200	LOC_Os02g17880	Similar to Xyloglucan endotransglucosylase/hydrolase protein 26.	275.319	-4.30281	0.26277	-16.3748	2.89424e-60	5.90797e-58	683.031	526.683	362.093	29.4134	20.7458	29.9495
Os02g0184450	None	Hypothetical gene.	40.386	-4.3141	0.601269	-7.175	7.23095e-13	1.37882e-11	50.3368	114.496	66.1042	3.39386	6.91527	1.06962
Os01g0200600	LOC_Os01g10370	Similar to Avr9/Cf-9 rapidly elicited protein 111A.	38.2603	-4.349	0.601848	-7.22607	4.97176e-13	9.63607e-12	78.99	63.4934	75.9706	9.05029	0.987896	1.06962
Os01g0668500	None	Hypothetical protein.	4.08306	-4.36104	1.59759	-2.72975	0.00633823	0.0223768	6.1953	10.4088	6.90641	0	0.987896	0
Os01g0348800	LOC_Os01g24700	Similar to Salt-stress induced protein (Salt protein).	4.09331	-4.36632	1.64518	-2.654	0.00795435	0.0272393	10.0674	11.4496	1.97326	0	0	1.06962
LOC_Os01g58990	LOC_Os01g58990	cytochrome P450, putative, expressed	15.6748	-4.37276	0.937789	-4.66284	3.1188e-06	2.46134e-05	21.6835	33.308	34.5321	4.52514	0	0
LOC_Os03g25320	LOC_Os03g25320	peroxidase precursor, putative, expressed	499.605	-4.38672	0.210521	-20.8374	1.98179e-96	1.16867e-93	1202.66	898.276	760.692	38.4637	62.2375	35.2976
LOC_Os09g17130	LOC_Os09g17130	expressed protein	4.20279	-4.39545	1.60324	-2.74159	0.00611419	0.021696	3.87206	10.4088	9.86631	0	0	1.06962
Os06g0641500	LOC_Os06g43410	Similar to Cytochrome P450 CYP71Y10.	4.18988	-4.40901	1.59187	-2.76971	0.0056107	0.020127	10.0674	5.20438	8.87968	0	0.987896	0
Os01g0713900	LOC_Os01g51634	Similar to Myosin.	15.5552	-4.40904	0.954968	-4.61696	3.89408e-06	3.02373e-05	14.7138	30.1854	44.3984	0	2.96369	1.06962
Os02g0559300	LOC_Os02g35300	Hypothetical conserved gene.	126.408	-4.41066	0.335097	-13.1624	1.44497e-39	1.5136e-37	273.367	239.401	211.139	14.7067	5.92738	13.9051
Os02g0195533	None	Hypothetical protein.	4.25991	-4.41865	1.62697	-2.71587	0.0066101	0.023182	2.32324	10.4088	11.8396	0	0.987896	0
Os10g0497200	LOC_Os10g35424	Hypothetical protein.	4.26937	-4.42304	1.58923	-2.78312	0.00538381	0.0194468	5.42088	7.28613	11.8396	0	0	1.06962
Os02g0831900	None	Similar to Calcium dependent protein kinase.	44.1461	-4.42622	0.558317	-7.92779	2.23078e-15	5.37345e-14	84.4109	88.4744	79.9171	5.65643	0	6.41775
Os02g0234450	LOC_Os02g13965	Hypothetical conserved gene.	50.1963	-4.50692	0.543509	-8.29226	1.11117e-16	2.97846e-15	124.68	94.7197	69.0641	2.26257	2.96369	7.48737
Os02g0831550	None	Hypothetical protein.	8.53953	-4.52587	1.27787	-3.54172	0.000397534	0.00198667	11.6162	18.7358	18.746	0	0	2.13925
Os02g0101750	None	Hypothetical gene.	42.5585	-4.52629	1.24934	-3.62294	0.000291275	0.00150531	42.5927	111.374	90.77	0	0.987896	9.62662
Os01g0150500	LOC_Os01g05720	Similar to 3-hydroxyacyl-CoA dehydratase PASTICCINO 2A.	154.064	-4.5778	0.336664	-13.5975	4.14236e-42	4.76206e-40	357.778	328.917	200.286	15.838	10.8669	10.6962
LOC_Os10g04840	LOC_Os10g04840	expressed protein	4.71104	-4.59189	1.59376	-2.88117	0.00396208	0.0149506	16.2627	3.12263	7.89304	0	0.987896	0
Os01g0638800	LOC_Os01g45160	Hypothetical conserved gene.	4.77367	-4.59774	1.60053	-2.87263	0.00407073	0.015308	11.6162	2.08175	13.8128	1.13129	0	0
Os01g0192900	LOC_Os01g09700	1-aminocyclopropane-1-carboxylate synthase family protein.	121.3	-4.61178	0.345767	-13.3378	1.39489e-40	1.50573e-38	240.842	238.361	220.019	7.919	8.89106	11.7659
Os02g0617500	LOC_Os02g40450	DEAD-like helicase, N-terminal domain containing protein.	2.42296	-4.62637	1.92096	-2.40836	0.0160245	0.0492173	1.54882	3.12263	9.86631	0	0	0
Os01g0112800	LOC_Os01g02250	Disease resistance protein domain containing protein.	2.41134	-4.62859	1.92456	-2.40502	0.0161717	0.0495832	6.1953	7.28613	0.986631	0	0	0
Os02g0452601	LOC_Os02g25580	Non-protein coding transcript.	2.41055	-4.62902	1.866	-2.48072	0.0131117	0.0415452	5.42088	3.12263	5.91978	0	0	0
Os03g0134800	LOC_Os03g04210	Similar to IQ calmodulin-binding motif family protein, expressed.	246.27	-4.62989	0.260747	-17.7563	1.54106e-70	4.08947e-68	559.126	439.25	421.291	26.0196	14.8184	17.114
Os02g0518500	LOC_Os02g31890	Similar to Zinc finger, C2H2-type.	4.93574	-4.63887	1.58888	-2.91959	0.00350493	0.0134503	2.32324	12.4905	13.8128	0	0.987896	0
LOC_Os06g21740	LOC_Os06g21740	retrotransposon protein, putative, Ty3-gypsy subclass, expressed	9.44814	-4.65335	1.28738	-3.61459	0.000300827	0.00155034	6.96971	20.8175	26.639	2.26257	0	0
LOC_Os01g43290	LOC_Os01g43290	expressed protein	2.48129	-4.66625	1.86098	-2.50741	0.0121618	0.0390234	3.87206	3.12263	7.89304	0	0	0
Os02g0699824	LOC_Os02g47160	Conserved hypothetical protein.	2.48696	-4.67815	1.87459	-2.49556	0.0125758	0.0401305	7.74412	5.20438	1.97326	0	0	0
Os02g0580966	None	Hypothetical protein.	2.53962	-4.70563	1.8397	-2.55783	0.0105329	0.0345961	6.1953	3.12263	5.91978	0	0	0
LOC_Os11g15250	LOC_Os11g15250	THION31 - Plant thionin family protein precursor, expressed	14.8379	-4.74891	1.02185	-4.64736	3.36207e-06	2.63829e-05	24.0068	31.2263	30.5855	0	0	3.20887
Os01g0677000	LOC_Os01g48540	Galactose oxidase/kelch, beta-propeller domain containing protein.	2.65893	-4.75657	1.89329	-2.51233	0.0119936	0.0385665	0.774412	7.28613	7.89304	0	0	0
Os01g0581400	LOC_Os01g39970	Serine/threonine protein kinase-related domain containing protein.	2.66044	-4.77372	1.84033	-2.59395	0.0094879	0.0316634	7.74412	6.24525	1.97326	0	0	0
LOC_Os04g36580	LOC_Os04g36580	retrotransposon protein, putative, unclassified, expressed	5.48008	-4.78779	1.56535	-3.05861	0.00222369	0.00910519	2.32324	15.6131	13.8128	1.13129	0	0
Os01g0919100	LOC_Os01g69010	Aluminum-induced citrate transporter, Aluminum tolerance	10.1853	-4.81893	1.23852	-3.89088	9.98803e-05	0.000574114	18.5859	20.8175	19.7326	0	1.97579	0
LOC_Os03g52820	LOC_Os03g52820	retrotransposon protein, putative, unclassified, expressed	2.80271	-4.8408	1.862	-2.59978	0.00932824	0.0312124	5.42088	10.4088	0.986631	0	0	0
Os06g0338801	None	Hypothetical protein.	10.5201	-4.84126	1.23255	-3.92785	8.57089e-05	0.000500883	13.165	28.1036	19.7326	1.13129	0.987896	0
Os01g0813700	LOC_Os01g59819	Similar to Non-cyanogenic beta-glucosidase.	2.79776	-4.84755	1.79554	-2.69978	0.00693854	0.0241854	7.74412	3.12263	5.91978	0	0	0
Os03g0108500	LOC_Os03g01820	Similar to 4,4-dimethyl-sterol C4-methyl-oxidase (Fragment).	2.82	-4.84864	1.78782	-2.71203	0.00668717	0.0234187	4.64647	8.32701	3.94652	0	0	0
LOC_Os07g01420	LOC_Os07g01420	peroxidase precursor, putative, expressed	443.762	-4.87576	0.22387	-21.7795	3.63357e-105	2.62971e-102	1063.27	819.169	692.615	29.4134	34.5764	23.5317
Os03g0402200	LOC_Os03g28420	Hypothetical protein.	5.81627	-4.88558	1.516	-3.22267	0.00127	0.00557281	4.64647	12.4905	16.7727	0	0.987896	0
Os01g0341300	LOC_Os01g23880	Conserved hypothetical protein.	2.94828	-4.91487	1.76766	-2.78045	0.00542839	0.0195833	4.64647	4.1635	8.87968	0	0	0
Os03g0112900	LOC_Os03g02180	Similar to Aldehyde 5-hydroxylase.	3.02469	-4.95557	1.74329	-2.84265	0.00447401	0.016636	6.96971	6.24525	4.93315	0	0	0
LOC_Os01g15890	LOC_Os01g15890	retrotransposon protein, putative, unclassified, expressed	3.09543	-4.98527	1.73092	-2.88013	0.00397509	0.0149926	5.42088	6.24525	6.90641	0	0	0
LOC_Os01g12590	LOC_Os01g12590	retrotransposon protein, putative, unclassified, expressed	11.7642	-5.00035	1.2811	-3.90318	9.49362e-05	0.000548765	6.96971	43.7168	17.7594	0	0	2.13925
LOC_Os06g03190	LOC_Os06g03190	retrotransposon protein, putative, Ty3-gypsy subclass, expressed	3.18504	-5.02204	1.78057	-2.82047	0.00479537	0.0176516	4.64647	12.4905	1.97326	0	0	0
Os02g0699836	None	Hypothetical protein.	3.18088	-5.02751	1.76338	-2.85107	0.00435727	0.0162646	7.74412	9.36788	1.97326	0	0	0
Os02g0285700	LOC_Os02g18430	Similar to predicted protein.	271.648	-5.03682	0.465743	-10.8146	2.9358e-27	1.70598e-25	647.408	504.825	429.184	27.1509	13.8305	7.48737
Os02g0468825	None	Hypothetical protein.	3.25649	-5.06524	1.73337	-2.92219	0.00347576	0.0133513	9.29294	7.28613	2.95989	0	0	0
LOC_Os04g03950	LOC_Os04g03950	retrotransposon protein, putative, unclassified, expressed	3.2557	-5.06543	1.72956	-2.92875	0.00340332	0.0131205	8.51853	3.12263	7.89304	0	0	0
LOC_Os07g39550	LOC_Os07g39550	expressed protein	3.32307	-5.09861	1.72183	-2.96116	0.00306484	0.0119854	10.8418	4.1635	4.93315	0	0	0
LOC_Os11g22370	LOC_Os11g22370	retrotransposon protein, putative, Ty1-copia subclass, expressed	3.36677	-5.10089	1.71262	-2.97842	0.00289742	0.011419	3.87206	10.4088	5.91978	0	0	0
Os03g0277300	LOC_Os03g16920	Heat shock protein 70.	3.35844	-5.11232	1.7106	-2.98861	0.00280245	0.0110997	10.0674	4.1635	5.91978	0	0	0
Os01g0153625	None	Hypothetical protein.	3.38477	-5.12236	1.71484	-2.98708	0.00281658	0.0111459	9.29294	3.12263	7.89304	0	0	0
Os02g0832000	LOC_Os02g58520	Similar to Calmodulin-like-domain protein kinase CPK2.	108.758	-5.13311	0.422538	-12.1483	5.85877e-34	4.85851e-32	219.159	201.93	213.112	4.52514	0.987896	12.8355
Os01g0164900	LOC_Os01g07110	BRCA2 repeat containing protein.	12.9734	-5.13636	1.20515	-4.262	2.02601e-05	0.000135681	19.3603	37.4715	18.746	2.26257	0	0
Os02g0189300	LOC_Os02g09620	Esterase, SGNH hydrolase-type domain containing protein.	3.48263	-5.15888	1.67834	-3.07379	0.00211357	0.00870241	7.74412	6.24525	6.90641	0	0	0
Os02g0764400	LOC_Os02g52640	Similar to Galactoside 2-alpha-L-fucosyltransferase (EC 2.4.1.69) (Xyloglucan alpha-(1,2)-fucosyltransferase) (PsFT1).	19.7017	-5.17127	1.00123	-5.16494	2.40518e-07	2.29933e-06	34.0741	57.2482	23.6791	0	0	3.20887
LOC_Os12g28070	LOC_Os12g28070	NBS-LRR disease resistance protein, putative, expressed	3.52704	-5.17503	1.6719	-3.0953	0.00196613	0.00817463	6.96971	7.28613	6.90641	0	0	0
Os01g0565800	LOC_Os01g38500	Protein of unknown function DUF538 family protein.	33.1269	-5.18318	0.769426	-6.73642	1.62332e-11	2.65229e-10	78.99	72.8613	41.4385	2.26257	0	3.20887
Os03g0306302	LOC_Os03g19340	Hypothetical conserved gene.	3.58953	-5.19736	1.67741	-3.09845	0.00194537	0.00810098	6.1953	10.4088	4.93315	0	0	0
Os01g0900400	LOC_Os01g67430	Putative triacylglycerol (TAG) lipase, Phospholipase A1, Specification of empty-glume identity, Regulation of spikelet development, Endogenous jasmonic acid (JA) biosynthesis	3.57633	-5.19973	1.67181	-3.11024	0.00186936	0.00782645	9.29294	6.24525	5.91978	0	0	0
Os05g0524550	LOC_Os05g44940	Malectin-like carbohydrate-binding domain domain containing protein.	3.59441	-5.2059	1.68075	-3.09737	0.00195245	0.00812519	9.29294	8.32701	3.94652	0	0	0
Os10g0113201	None	Hypothetical gene.	60.4054	-5.20992	0.566616	-9.1948	3.75701e-20	1.3249e-18	103.771	105.128	144.048	3.39386	3.95158	2.13925
Os03g0245901	None	Hypothetical protein.	3.64219	-5.21635	1.66855	-3.12629	0.00177028	0.00747651	4.64647	8.32701	8.87968	0	0	0
Os01g0213100	LOC_Os01g11490	Similar to Zinc finger, C3HC4 type family protein.	3.65123	-5.21945	1.66814	-3.12891	0.00175458	0.00741438	4.64647	9.36788	7.89304	0	0	0
Os01g0724450	None	Hypothetical gene.	3.65203	-5.21979	1.70523	-3.06105	0.00220564	0.00904408	5.42088	13.5314	2.95989	0	0	0
LOC_Os12g20440	LOC_Os12g20440	hypothetical protein	3.64786	-5.22468	1.68994	-3.09164	0.00199052	0.00825876	8.51853	10.4088	2.95989	0	0	0
Os02g0796750	None	Non-protein coding transcript.	3.64707	-5.2249	1.65935	-3.14875	0.00163969	0.00697677	7.74412	6.24525	7.89304	0	0	0
Os01g0128700	LOC_Os01g03810	Conserved hypothetical protein.	3.71373	-5.24145	1.68087	-3.11829	0.00181905	0.007648	3.87206	12.4905	5.91978	0	0	0
Os05g0342100	LOC_Os05g27590	Wound-induced protein, Wun1 domain containing protein.	3.74005	-5.25081	1.68121	-3.12322	0.00178883	0.00753984	3.09765	11.4496	7.89304	0	0	0
Os02g0761300	LOC_Os02g52380	Protein of unknown function DUF1645 family protein.	48.816	-5.27126	0.636144	-8.28628	1.16847e-16	3.12415e-15	114.613	80.1474	90.77	2.26257	2.96369	2.13925
Os02g0710102	LOC_Os02g48010	Hypothetical conserved gene.	14.1295	-5.27453	1.21361	-4.34615	1.38549e-05	9.60791e-05	12.3906	41.635	28.6123	0	0	2.13925
Os01g0620800	LOC_Os01g43280	UDP-glucuronosyl/UDP-glucosyltransferase family protein.	91.3935	-5.28399	0.476258	-11.0948	1.32967e-28	8.38458e-27	216.835	155.09	162.794	5.65643	6.91527	1.06962
Os01g0812600	LOC_Os01g59720	Tetratricopeptide-like helical domain containing protein.	3.83784	-5.29697	1.64931	-3.21163	0.00131985	0.00576059	6.96971	5.20438	10.8529	0	0	0
Os02g0541300	LOC_Os02g33710	Hypothetical conserved gene.	21.7413	-5.31185	0.976475	-5.43982	5.33346e-08	5.59785e-07	24.7812	53.0847	49.3315	2.26257	0.987896	0
LOC_Os12g34390	LOC_Os12g34390	expressed protein	7.80597	-5.31585	1.44558	-3.67732	0.000235701	0.00124555	6.1953	19.7766	19.7326	1.13129	0	0
Os01g0826000	LOC_Os01g61070	Heavy metal transport/detoxification protein domain containing protein.	3.86567	-5.31795	1.67546	-3.17402	0.00150343	0.00646524	13.165	3.12263	6.90641	0	0	0
Os03g0261950	None	Similar to predicted protein.	7.9658	-5.35	1.4221	-3.76206	0.000168523	0.000922702	10.0674	21.8584	14.7995	0	0	1.06962
Os03g0400901	LOC_Os03g28270	Hypothetical conserved gene.	3.98987	-5.35902	1.63391	-3.27987	0.00103855	0.00466979	10.8418	5.20438	7.89304	0	0	0
[truncated: 69 more rows]
