# Supplementary material for: A lignin-derived material improves plant nutrient bioavailability and growth through its metal chelating capacity
Source: Nat Commun. 2023 Aug 11;14:4866. doi: 10.1038/s41467-023-40497-2 (PMC10421960; doi:10.1038/s41467-023-40497-2)
Supplement: Supplementary file 6 — Supplementary Data 2 [file 41467_2023_40497_MOESM6_ESM.xlsx]

## Sheet: Sheet1
List of primer sequences for qRT-PCR in this study.
Primer ID	Gene ID	Sequence 5'-3'
OsNAAT1_F	Os02g0306401	CAAGGTGGCAGAGGTAGCAA
OsNAAT1_R		CTACCCAACCAAGTCGCCAT
OsOPT3_F	Os03g0751100	ACACAGATACTGGGCTATGGTTG
OsOPT3_R		AGAGTGAGACCTGGGCTAAATTC
OsNAS2_F	Os03g0307200	CGAGGTGATCAACTCCGTCATC
OsNAS2_R		GAACTCTTCCGCCTTCTGGAA
OsNAS1_F	Os03g0307300	GAGGTGATCAACTCCGTCATCG
OsNAS1_R		CAAACTCTTCTGCCTTCTCAACC
Os03g0667400_F	Os03g0667400	TGAACAGACGGTTGACATCTGAT
Os03g0667400_R		TGAGGAATACAGTGCTTCTTGCT
OsFRDL1_F	Os03g0216700	TTGTTGCGACATCTCGTGTACTA
OsFRDL1_R		CACGTCGATGTCCTTTGTGAAAA
OsIRT1_F	Os03g0667500	CACCTACTACAACCGCAGCA
OsIRT1_R		TGCACCACGATGCCTATCTC
OsYSL2_F	Os02g0649900	GCATAATCGCTCCACTGACTTTC
OsYSL2_R		CAAGACAATGCTTTGGTAGTGCA
eIF-4a_F	Os06g48750	TTGTGCTGGATGAAGCTGATG
eIF-4a_R		GGAAGGAGCTGGAAGATATCTATAGA
