# Supplementary material for: A lignin-derived material improves plant nutrient bioavailability and growth through its metal chelating capacity
Source: Nat Commun. 2023 Aug 11;14:4866. doi: 10.1038/s41467-023-40497-2 (PMC10421960; doi:10.1038/s41467-023-40497-2)
Supplement: Supplementary file 7 — Source Data [file 41467_2023_40497_MOESM7_ESM.xlsx]

## Sheet: Fig. 1b
Fig. 1b	Wave numbers	SAL	HSAL
	401.121	0.896562	2.16268
	403.05	0.886998	2.2066
	404.978	0.895151	2.24102
	406.906	0.907467	2.24611
	408.835	0.909967	2.26451
	410.764	0.909706	2.27624
	412.692	0.915522	2.28649
	414.62	0.931922	2.29718
	416.549	0.930976	2.29342
	418.477	0.922419	2.27102
	420.406	0.932603	2.283
	422.334	0.9302	2.30621
	424.263	0.944491	2.33851
	426.191	0.949754	2.35546
	428.12	0.951868	2.3559
	430.048	0.965271	2.36096
	431.977	0.977032	2.37352
	433.905	0.983987	2.37766
	435.834	0.984872	2.37987
	437.762	0.982031	2.39714
	439.69	0.985459	2.3959
	441.619	0.988546	2.3966
	443.547	1.00155	2.41169
	445.476	1.00442	2.42273
	447.404	1.00446	2.42854
	449.333	1.00158	2.43081
	451.261	0.99984	2.43056
	453.19	1.00601	2.43319
	455.118	1.00663	2.4377
	457.047	1.01025	2.44458
	458.975	1.02418	2.45402
	460.904	1.02994	2.46723
	462.832	1.0299	2.47301
	464.76	1.02118	2.474
	466.689	1.01856	2.47643
	468.618	1.02158	2.48764
	470.546	1.02295	2.49525
	472.474	1.024	2.50465
	474.403	1.02344	2.51185
	476.331	1.02277	2.50425
	478.26	1.01852	2.51031
	480.188	1.01535	2.52099
	482.117	1.01544	2.52619
	484.045	1.01538	2.53886
	485.974	1.01508	2.55258
	487.902	1.01383	2.54598
	489.831	1.01357	2.53858
	491.759	1.01173	2.5369
	493.688	1.01393	2.53911
	495.616	1.01855	2.54778
	497.545	1.0186	2.55697
	499.473	1.01349	2.55876
	501.401	1.00785	2.56042
	503.33	1.0094	2.56551
	505.258	1.01101	2.56329
	507.187	1.01509	2.56167
	509.115	1.01947	2.56835
	511.044	1.02197	2.56989
	512.972	1.02321	2.56851
	514.901	1.02282	2.57008
	516.829	1.02323	2.57013
	518.758	1.03089	2.56524
	520.686	1.03413	2.56913
	522.615	1.03182	2.5741
	524.543	1.03175	2.57391
	526.471	1.03408	2.57318
	528.4	1.03757	2.57126
	530.328	1.0401	2.56913
	532.257	1.04197	2.56862
	534.185	1.04516	2.56518
	536.114	1.04678	2.56345
	538.042	1.04966	2.56421
	539.971	1.04954	2.56241
	541.899	1.05076	2.56131
	543.828	1.05123	2.55914
	545.756	1.04996	2.56016
	547.685	1.05334	2.56444
	549.613	1.05676	2.56689
	551.542	1.06038	2.56452
	553.47	1.06512	2.56214
	555.399	1.06718	2.56241
	557.327	1.06564	2.56137
	559.255	1.06468	2.56116
	561.184	1.06719	2.56651
	563.112	1.06663	2.56679
	565.041	1.06142	2.56649
	566.969	1.05881	2.56829
	568.898	1.05991	2.5669
	570.826	1.06019	2.56924
	572.755	1.06243	2.57251
	574.683	1.06322	2.56742
	576.612	1.06256	2.56432
	578.54	1.06528	2.56534
	580.468	1.06692	2.56553
	582.397	1.06774	2.56643
	584.326	1.06638	2.56633
	586.254	1.05939	2.56791
	588.182	1.05306	2.56548
	590.111	1.05008	2.56014
	592.039	1.04802	2.5607
	593.968	1.04196	2.56596
	595.896	1.0344	2.56701
	597.825	1.0304	2.56608
	599.753	1.02649	2.56645
	601.682	1.0276	2.57088
	603.61	1.03078	2.57204
	605.539	1.03369	2.56989
	607.467	1.03656	2.56741
	609.395	1.03491	2.568
	611.324	1.03368	2.56512
	613.253	1.03532	2.56699
	615.181	1.03376	2.56735
	617.109	1.03216	2.56625
	619.038	1.03263	2.56722
	620.966	1.03205	2.56924
	622.895	1.02947	2.56825
	624.823	1.02831	2.564
	626.752	1.02677	2.56112
	628.68	1.02617	2.55926
	630.609	1.02614	2.55768
	632.537	1.02345	2.55468
	634.466	1.02098	2.5504
	636.394	1.01882	2.54612
	638.322	1.01516	2.54161
	640.251	1.01231	2.53972
	642.179	1.01027	2.53579
	644.108	1.00655	2.53294
	646.036	1.00024	2.52737
	647.965	0.992692	2.52223
	649.893	0.986471	2.52214
	651.822	0.983252	2.52081
	653.75	0.979953	2.51527
	655.679	0.976	2.50981
	657.607	0.972661	2.50422
	659.536	0.970485	2.50236
	661.464	0.96946	2.50067
	663.393	0.968636	2.49645
	665.321	0.9648	2.48561
	667.25	0.953345	2.46909
	669.178	0.946455	2.46869
	671.106	0.949123	2.46892
	673.035	0.942492	2.46532
	674.963	0.928463	2.45743
	676.892	0.912328	2.44986
	678.82	0.900388	2.44324
	680.749	0.891395	2.43969
	682.677	0.885774	2.43687
	684.606	0.881625	2.43263
	686.534	0.878536	2.42642
	688.463	0.876702	2.42244
	690.391	0.876656	2.42238
	692.32	0.875916	2.41781
	694.248	0.874906	2.41085
	696.177	0.873325	2.40685
	698.105	0.872305	2.40596
	700.034	0.872282	2.40512
	701.962	0.872531	2.40193
	703.89	0.874046	2.39794
	705.819	0.875004	2.39456
	707.747	0.875322	2.3922
	709.676	0.877536	2.38944
	711.604	0.879817	2.3838
	713.533	0.883882	2.37934
	715.461	0.888178	2.37625
	717.39	0.891818	2.3734
	719.318	0.895863	2.36883
	721.247	0.903801	2.36653
	723.175	0.91247	2.36578
	725.104	0.919357	2.36591
	727.032	0.925075	2.36609
	728.961	0.92992	2.36358
	730.889	0.934671	2.36242
	732.817	0.938612	2.36231
	734.746	0.942529	2.36116
	736.674	0.946783	2.35989
	738.603	0.951603	2.35931
	740.531	0.955855	2.35686
	742.46	0.960047	2.35479
	744.388	0.964382	2.3544
	746.317	0.967956	2.35447
	748.245	0.970895	2.35432
	750.174	0.974912	2.35309
	752.102	0.97985	2.3518
	754.031	0.984762	2.3506
	755.959	0.991877	2.3523
	757.888	0.999004	2.35316
	759.816	1.00386	2.35134
	761.744	1.00817	2.35086
	763.673	1.01258	2.35139
	765.601	1.01546	2.35078
	767.53	1.01756	2.34913
	769.458	1.01877	2.34814
	771.387	1.01865	2.34981
	773.315	1.01862	2.35364
	775.244	1.0182	2.35572
	777.172	1.01688	2.35657
	779.101	1.01632	2.35664
	781.029	1.01675	2.35631
	782.957	1.01676	2.35655
	784.886	1.01835	2.35854
	786.814	1.02189	2.35934
	788.743	1.02549	2.35809
	790.671	1.03033	2.35652
	792.6	1.03679	2.35557
	794.528	1.04369	2.3545
	796.457	1.05112	2.35324
	798.385	1.06119	2.35167
	800.314	1.07286	2.35081
	802.242	1.08276	2.35288
	804.171	1.09303	2.35513
	806.099	1.10499	2.35701
	808.028	1.11614	2.35939
	809.956	1.12145	2.36286
	811.885	1.12396	2.36592
	813.813	1.12767	2.36716
	815.741	1.12858	2.36503
	817.67	1.12566	2.36089
	819.598	1.12319	2.35649
	821.527	1.12002	2.35197
	823.455	1.11553	2.34528
	825.384	1.11049	2.33638
	827.312	1.10533	2.32759
	829.241	1.10187	2.31978
	831.169	1.09973	2.31232
	833.098	1.09913	2.30588
	835.026	1.10196	2.30099
	836.955	1.10871	2.29567
	838.883	1.11888	2.28956
	840.812	1.13338	2.28517
	842.74	1.15104	2.28372
	844.668	1.17108	2.28358
	846.597	1.1923	2.2841
	848.525	1.21126	2.28521
	850.454	1.22618	2.2863
	852.382	1.23555	2.28838
	854.311	1.2408	2.29078
	856.239	1.24308	2.29047
	858.168	1.24353	2.28969
	860.096	1.24181	2.28916
	862.025	1.23955	2.28784
	863.953	1.23628	2.28545
	865.882	1.23002	2.28204
	867.81	1.22515	2.27752
	869.738	1.22196	2.27134
	871.667	1.21666	2.26482
	873.596	1.2086	2.25812
	875.524	1.19808	2.25025
	877.452	1.18731	2.24068
	879.381	1.17704	2.23074
	881.309	1.16853	2.22145
	883.238	1.15943	2.2116
	885.166	1.14929	2.20149
	887.095	1.14056	2.19224
	889.023	1.13403	2.18311
	890.952	1.1277	2.17499
	892.88	1.12074	2.16779
	894.809	1.11183	2.16012
	896.737	1.10214	2.15256
	898.666	1.09396	2.14667
	900.594	1.08689	2.14289
	902.523	1.08316	2.13929
	904.451	1.08089	2.13593
	906.379	1.08025	2.1326
	908.308	1.08217	2.1303
	910.236	1.08632	2.12991
	912.165	1.09214	2.12919
	914.093	1.09932	2.1267
	916.022	1.10649	2.12411
	917.95	1.1126	2.12292
	919.879	1.12091	2.12302
	921.807	1.1299	2.12361
	923.736	1.13779	2.12349
	925.664	1.14612	2.12339
	927.593	1.15418	2.12482
	929.521	1.16201	2.12677
	931.449	1.16948	2.12906
	933.378	1.17717	2.13071
	935.306	1.18462	2.13106
	937.235	1.19208	2.13219
	939.163	1.19941	2.13443
	941.092	1.20587	2.1371
	943.02	1.2121	2.13918
	944.949	1.21871	2.14046
	946.877	1.22615	2.14315
	948.806	1.23479	2.14743
	950.734	1.24371	2.15159
	952.663	1.25231	2.15565
	954.591	1.26148	2.15892
	956.52	1.27112	2.16225
	958.448	1.28112	2.16646
	960.377	1.29158	2.17092
	962.305	1.30237	2.1753
	964.233	1.31423	2.17889
	966.162	1.32734	2.18228
	968.09	1.33939	2.1872
	970.019	1.35144	2.19329
	971.947	1.36536	2.19845
	973.876	1.38143	2.20319
	975.804	1.40079	2.20872
	977.733	1.42191	2.21516
	979.661	1.44334	2.22131
	981.59	1.4673	2.22721
	983.518	1.49435	2.2335
	985.447	1.52145	2.24047
	987.375	1.55111	2.24616
	989.304	1.58045	2.25295
	991.232	1.60941	2.26091
	993.16	1.64172	2.26897
	995.089	1.67474	2.27751
	997.017	1.70349	2.28652
	998.946	1.72945	2.29532
	1000.87	1.75434	2.30443
	1002.8	1.77972	2.31373
	1004.73	1.81101	2.32283
	1006.66	1.84556	2.33212
	1008.59	1.88057	2.34292
	1010.52	1.91952	2.35393
	1012.45	1.96028	2.36558
	1014.37	1.99952	2.37738
	1016.3	2.04145	2.38885
	1018.23	2.08416	2.40011
	1020.16	2.11947	2.41064
	1022.09	2.15418	2.42069
	1024.02	2.18953	2.43
	1025.94	2.2212	2.43782
	1027.87	2.24778	2.44415
	1029.8	2.26542	2.44875
	1031.73	2.2698	2.45081
	1033.66	2.25001	2.44982
	1035.59	2.20745	2.44701
	1037.52	2.16575	2.44355
	1039.44	2.12719	2.44112
	1041.37	2.09973	2.44036
	1043.3	2.08208	2.44115
	1045.23	2.06772	2.44417
	1047.16	2.05309	2.44837
	1049.09	2.04119	2.45368
	1051.02	2.03218	2.45881
	1052.94	2.01579	2.46313
	1054.87	1.9983	2.46794
	1056.8	1.98729	2.47396
	1058.73	1.97811	2.48011
	1060.66	1.96845	2.4862
	1062.59	1.95444	2.49205
	1064.51	1.93995	2.49741
	1066.44	1.93693	2.50291
	1068.37	1.93415	2.50914
	1070.3	1.93281	2.51485
	1072.23	1.94148	2.51996
	1074.16	1.95318	2.52524
	1076.09	1.96209	2.53013
	1078.01	1.97108	2.53484
	1079.94	1.98107	2.54004
	1081.87	1.98424	2.54434
	1083.8	1.98644	2.54812
	1085.73	1.98816	2.55277
	1087.65	1.98304	2.55769
	1089.58	1.96812	2.56222
	1091.51	1.95579	2.56624
	1093.44	1.93672	2.5711
	1095.37	1.91421	2.57703
	1097.3	1.89142	2.58353
	1099.23	1.8687	2.59076
	1101.15	1.84475	2.59787
	1103.08	1.82296	2.60514
	1105.01	1.81121	2.61323
	1106.94	1.81352	2.62251
	1108.87	1.82213	2.63324
	1110.8	1.8342	2.64551
	1112.72	1.84823	2.65889
	1114.65	1.86721	2.67252
	1116.58	1.89455	2.68695
	1118.51	1.92643	2.7011
	1120.44	1.953	2.71398
	1122.37	1.97972	2.72508
	1124.3	1.99974	2.73489
	1126.22	2.01233	2.74281
	1128.15	2.01998	2.74867
	1130.08	2.02255	2.74859
	1132.01	2.02734	2.74387
	1133.94	2.03608	2.7401
	1135.87	2.03885	2.73817
	1137.8	2.04416	2.73793
	1139.72	2.04768	2.73983
	1141.65	2.04814	2.74283
	1143.58	2.04798	2.74814
	1145.51	2.03491	2.75569
	1147.44	2.01167	2.76408
	1149.37	1.99017	2.77315
	1151.3	1.96669	2.7827
	1153.22	1.94065	2.79118
	1155.15	1.91362	2.79932
	1157.08	1.88091	2.80735
	1159.01	1.84922	2.81604
	1160.94	1.81299	2.82522
	1162.87	1.77424	2.83648
	1164.79	1.7373	2.84842
	1166.72	1.70487	2.85993
	1168.65	1.67895	2.87197
	1170.58	1.66179	2.88436
	1172.51	1.65554	2.89494
	1174.44	1.6548	2.9048
	1176.37	1.65927	2.91292
	1178.29	1.67127	2.92033
	1180.22	1.69142	2.9286
	1182.15	1.71713	2.93726
	1184.08	1.74911	2.94681
	1186.01	1.78377	2.95819
	1187.94	1.81619	2.97174
	1189.86	1.84933	2.98613
	1191.79	1.88282	3.00228
	1193.72	1.91832	3.01975
	1195.65	1.95454	3.03822
	1197.58	1.98864	3.05669
	1199.51	2.02576	3.07485
	1201.43	2.06316	3.09263
	1203.36	2.10084	3.11018
	1205.29	2.13233	3.12611
	1207.22	2.15787	3.14044
	1209.15	2.17416	3.15334
	1211.08	2.18685	3.16348
	1213.01	2.19805	3.17192
	1214.93	2.2047	3.18066
	1216.86	2.20311	3.1902
	1218.79	2.19437	3.19987
	1220.72	2.18161	3.20867
	1222.65	2.16989	3.2184
	1224.58	2.15426	3.22872
	1226.51	2.13833	3.23994
	1228.43	2.1149	3.25141
	1230.36	2.09179	3.26251
	1232.29	2.07692	3.27367
	1234.22	2.05819	3.28554
	1236.15	2.03719	3.29726
	1238.08	2.0219	3.31008
	1240	2.01187	3.32398
	1241.93	2.00705	3.33857
	1243.86	2.01052	3.35422
	1245.79	2.0193	3.37209
	1247.72	2.03326	3.39013
	1249.65	2.05457	3.40854
	1251.58	2.08284	3.42704
	1253.5	2.11767	3.44446
	1255.43	2.16235	3.4594
	1257.36	2.21237	3.47371
	1259.29	2.25732	3.4857
	1261.22	2.29412	3.49828
	1263.15	2.33491	3.50692
	1265.07	2.36994	3.51308
	1267	2.37705	3.51695
	1268.93	2.374	3.5195
	1270.86	2.36373	3.52049
	1272.79	2.34005	3.51972
	1274.72	2.31731	3.51545
	1276.64	2.2945	3.50828
	1278.57	2.25646	3.49931
	1280.5	2.22608	3.49018
	1282.43	2.18791	3.47874
	1284.36	2.14542	3.46535
	1286.29	2.10045	3.45077
	1288.22	2.06656	3.43715
	1290.14	2.03095	3.42193
	1292.07	1.99996	3.40594
	1294	1.96614	3.38955
	1295.93	1.93299	3.37386
	1297.86	1.90145	3.35928
	1299.79	1.87587	3.3446
	1301.71	1.8498	3.33113
	1303.64	1.82759	3.3194
	1305.57	1.80691	3.30907
	1307.5	1.79196	3.30077
	1309.43	1.77741	3.29455
	1311.36	1.76558	3.28898
	1313.29	1.75209	3.28903
	1315.21	1.74212	3.28856
	1317.14	1.72761	3.28696
	1319.07	1.71586	3.28962
	1321	1.70375	3.29072
	1322.93	1.69197	3.28825
	1324.86	1.67763	3.28669
	1326.79	1.665	3.28527
	1328.71	1.65357	3.28411
	1330.64	1.64383	3.28393
	1332.57	1.63085	3.28438
	1334.5	1.61906	3.28307
	1336.43	1.6068	3.2833
	1338.36	1.58986	3.28724
	1340.28	1.5739	3.30351
	1342.21	1.56286	3.30796
	1344.14	1.55049	3.30963
	1346.07	1.53985	3.31858
	1348	1.53151	3.33047
	1349.93	1.52367	3.34684
	1351.86	1.51719	3.36236
	1353.78	1.51117	3.37686
	1355.71	1.50669	3.39497
	1357.64	1.50337	3.4084
	1359.57	1.49817	3.41605
	1361.5	1.49012	3.42918
	1363.43	1.48707	3.4611
	1365.36	1.48224	3.47016
	1367.28	1.47337	3.4741
	1369.21	1.46243	3.49107
	1371.14	1.44973	3.49748
	1373.07	1.43189	3.50252
	1375	1.41432	3.52763
	1376.92	1.39585	3.53189
	1378.85	1.37441	3.53297
	1380.78	1.35018	3.53514
	1382.71	1.32652	3.53369
	1384.64	1.30452	3.52466
	1386.57	1.2859	3.52156
	1388.5	1.2718	3.52718
	1390.42	1.2619	3.5156
	1392.35	1.25173	3.50135
	1394.28	1.24559	3.49863
	1396.21	1.24701	3.50338
	1398.14	1.25284	3.49499
	1400.07	1.27107	3.50016
	1401.99	1.28753	3.48433
	1403.92	1.31065	3.47352
	1405.85	1.35164	3.4746
	1407.78	1.39106	3.46357
	1409.71	1.43266	3.45194
	1411.64	1.48103	3.4479
	1413.57	1.52228	3.4376
	1415.49	1.55659	3.42233
	1417.42	1.58425	3.41032
	1419.35	1.62417	3.43363
	1421.28	1.6351	3.42989
	1423.21	1.63767	3.41886
	1425.14	1.63711	3.429
	1427.07	1.62918	3.41964
	1428.99	1.61312	3.41872
	1430.92	1.59441	3.4288
	1432.85	1.57021	3.42778
	1434.78	1.54631	3.41503
	1436.71	1.52723	3.44193
	1438.64	1.53089	3.45371
	1440.57	1.55351	3.44528
	1442.49	1.6044	3.44613
	1444.42	1.67048	3.44717
	1446.35	1.73777	3.44703
	1448.28	1.81397	3.46438
	1450.21	1.86142	3.46716
	1452.14	1.87754	3.46031
	1454.06	1.87847	3.44187
	1455.99	1.86633	3.42601
	1457.92	1.88585	3.48076
	1459.85	1.9156	3.47665
	1461.78	1.93855	3.45272
	1463.71	1.95089	3.43928
	1465.63	1.92509	3.44807
	1467.56	1.87219	3.42792
	1469.49	1.80777	3.39296
	1471.42	1.73619	3.36476
	1473.35	1.63687	3.38018
	1475.28	1.60112	3.37474
	1477.21	1.58039	3.37317
	1479.13	1.58312	3.36264
	1481.06	1.60394	3.36619
	1482.99	1.64203	3.37274
	1484.92	1.67388	3.36265
	1486.85	1.7181	3.35592
	1488.78	1.76686	3.3624
	1490.7	1.85033	3.39173
	1492.63	1.89613	3.37707
	1494.56	1.94618	3.34697
	1496.49	2.01082	3.33991
	1498.42	2.08832	3.3397
	1500.35	2.12045	3.32727
	1502.28	2.17446	3.30337
	1504.2	2.19581	3.26647
	1506.13	2.35047	3.24599
	1508.06	2.32696	3.34062
	1509.99	2.37587	3.32928
	1511.92	2.31976	3.32604
	1513.85	2.31926	3.31578
	1515.78	2.17821	3.30728
	1517.7	2.04616	3.32207
	1519.63	1.90388	3.29813
	1521.56	1.6935	3.31916
	1523.49	1.50043	3.33401
	1525.42	1.38019	3.32472
	1527.35	1.23419	3.34859
	1529.27	1.1345	3.35522
	1531.2	1.05965	3.34668
	1533.13	0.978108	3.37612
	1535.06	0.908688	3.42983
	1536.99	0.871588	3.40522
	1538.92	0.831751	3.39763
	1540.85	0.789317	3.50462
	1542.77	0.777539	3.55616
	1544.7	0.765584	3.60477
	1546.63	0.755157	3.64206
	1548.56	0.743218	3.65039
	1550.49	0.740956	3.70674
	1552.42	0.733912	3.72257
	1554.34	0.734337	3.75492
	1556.27	0.729143	3.75842
	1558.2	0.729982	3.75921
	1560.13	0.786131	3.92828
	1562.06	0.788761	3.90987
	1563.99	0.801264	3.90865
	1565.91	0.832151	3.93574
	1567.84	0.851158	3.93067
	1569.77	0.910073	3.97758
	1571.7	0.958541	3.99823
	1573.63	0.989083	3.98134
	1575.56	1.04533	3.98871
	1577.49	1.15142	4.04588
	1579.41	1.19751	4.04082
	1581.34	1.25737	4.0434
	1583.27	1.31334	4.04716
	1585.2	1.36989	4.05207
	1587.13	1.41009	4.05044
	1589.06	1.4496	4.05045
	1590.98	1.47284	4.04598
	1592.91	1.49422	4.0401
	1594.84	1.50567	4.03237
	1596.77	1.52163	4.02811
	1598.7	1.52863	4.01463
	1600.63	1.5362	4.00313
	1602.56	1.53434	3.9914
	1604.48	1.52739	3.98321
	1606.41	1.50911	3.965
	1608.34	1.4883	3.95765
	1610.27	1.46083	3.94759
	1612.2	1.43182	3.93331
	1614.13	1.40169	3.90063
	1616.06	1.36727	3.89259
	1617.98	1.32335	3.89761
	1619.91	1.28857	3.86972
	1621.84	1.25128	3.84026
	1623.77	1.20292	3.84601
	1625.7	1.16398	3.82356
	1627.63	1.12584	3.8114
	1629.56	1.09143	3.79938
	1631.48	1.06377	3.77092
	1633.41	1.03914	3.72862
	1635.34	1.01965	3.71499
	1637.27	1.00963	3.7168
	1639.2	0.998487	3.68695
	1641.12	0.989565	3.65246
	1643.05	0.979931	3.61454
	1644.98	0.969947	3.56934
	1646.91	0.972058	3.56346
	1648.84	0.974705	3.52994
	1650.77	0.962588	3.4714
	1652.7	0.965621	3.4444
	1654.62	0.990514	3.46216
	1656.55	0.984087	3.40522
	1658.48	0.982587	3.36531
	1660.41	0.981781	3.32202
	1662.34	0.987728	3.2955
	1664.27	0.99583	3.26603
	1666.19	0.992023	3.21686
	1668.12	0.991035	3.1746
	1670.05	1.00111	3.16059
	1671.98	1.00101	3.12042
	1673.91	0.996246	3.07599
	1675.84	1.00093	3.0545
	1677.77	0.995166	3.01128
	1679.69	0.988035	2.96685
	1681.62	0.980587	2.92311
	1683.55	0.980505	2.8998
	1685.48	0.986691	2.90306
	1687.41	0.975702	2.84745
	1689.34	0.974646	2.82103
	1691.27	0.973477	2.7896
	1693.19	0.967849	2.74603
	1695.12	0.968042	2.71293
	1697.05	0.97717	2.70172
	1698.98	0.973891	2.65725
	1700.91	0.997171	2.65964
	1702.84	0.99283	2.60369
	1704.77	1.00046	2.56296
	1706.69	1.01948	2.5362
	1708.62	1.02963	2.49223
	1710.55	1.03902	2.44979
	1712.48	1.04784	2.40338
	1714.41	1.05454	2.36361
	1716.34	1.07082	2.33959
	1718.26	1.07819	2.34959
	1720.19	1.06839	2.31116
	1722.12	1.0542	2.27413
	1724.05	1.04223	2.25379
	1725.98	1.02305	2.2266
	1727.91	1.00491	2.19334
	1729.84	0.98336	2.1695
	1731.76	0.964804	2.13905
	1733.69	0.950136	2.1447
	1735.62	0.929192	2.14752
	1737.55	0.906086	2.10114
	1739.48	0.890898	2.09325
	1741.41	0.872729	2.08359
	1743.33	0.856658	2.06888
	1745.26	0.839533	2.05571
	1747.19	0.823977	2.03685
	1749.12	0.810377	2.03828
	1751.05	0.797284	2.04509
	1752.98	0.780071	2.03407
	1754.9	0.762086	2.00368
	1756.83	0.748521	2.00424
	1758.76	0.732486	1.99161
	1760.69	0.718486	1.97844
	1762.62	0.706716	1.98733
	1764.55	0.691544	1.97004
	1766.48	0.676281	1.94824
	1768.4	0.664576	1.94614
	1770.33	0.650364	1.92657
	1772.26	0.644937	1.94631
	1774.19	0.634288	1.94584
	1776.12	0.622336	1.92926
	1778.05	0.610522	1.91277
	1779.97	0.602358	1.91046
	1781.9	0.594655	1.91104
	1783.83	0.586071	1.90207
	1785.76	0.580241	1.905
	1787.69	0.57144	1.89316
	1789.62	0.561574	1.8753
	1791.55	0.558668	1.88497
	1793.47	0.557173	1.90206
	1795.4	0.549146	1.889
	1797.33	0.542598	1.88116
	1799.26	0.537106	1.87697
	1801.19	0.535376	1.88793
	1803.12	0.53137	1.88815
	1805.05	0.525167	1.88032
	1806.97	0.519639	1.87508
	1808.9	0.515182	1.87371
	1810.83	0.513072	1.87935
	1812.76	0.510878	1.88457
	1814.69	0.505648	1.87681
	1816.62	0.50254	1.87771
	1818.54	0.500462	1.8802
	1820.47	0.497094	1.87834
	1822.4	0.492822	1.87102
	1824.33	0.492233	1.87568
	1826.26	0.492661	1.88274
	1828.19	0.487243	1.86996
	1830.12	0.49268	1.8932
	1832.04	0.492289	1.89497
	1833.97	0.488863	1.88379
	1835.9	0.48825	1.88417
	1837.83	0.489353	1.88912
	1839.76	0.488228	1.88661
	1841.69	0.484279	1.87319
	1843.61	0.487886	1.8861
	1845.54	0.493389	1.90591
	1847.47	0.491205	1.89929
	1849.4	0.491566	1.89962
	1851.33	0.49083	1.89696
	1853.26	0.491338	1.89791
	1855.18	0.491478	1.89826
	1857.11	0.491996	1.89937
	1859.04	0.49269	1.90171
	1860.97	0.493815	1.90465
	1862.9	0.493737	1.90436
	1864.83	0.49184	1.89801
	1866.76	0.490306	1.89362
	1868.68	0.497366	1.91579
	1870.61	0.500687	1.92661
	1872.54	0.497743	1.91643
	1874.47	0.497086	1.91422
	1876.4	0.497453	1.91545
	1878.33	0.49796	1.91768
	1880.26	0.498609	1.91962
	1882.18	0.498683	1.92007
	1884.11	0.499231	1.92187
	1886.04	0.499157	1.92222
	1887.97	0.498024	1.91867
	1889.9	0.502108	1.93227
	1891.83	0.502032	1.93152
	1893.75	0.500592	1.92685
	1895.68	0.502965	1.93501
	1897.61	0.503319	1.93646
	1899.54	0.503079	1.93563
	1901.47	0.503493	1.93684
	1903.4	0.504087	1.93863
	1905.33	0.504186	1.93841
	1907.25	0.504034	1.93788
	1909.18	0.505841	1.94414
	1911.11	0.507758	1.94971
	1913.04	0.50755	1.94772
	1914.97	0.506529	1.94332
	1916.9	0.50689	1.94447
	1918.82	0.511362	1.95898
	1920.75	0.509068	1.95036
	1922.68	0.511636	1.95689
	1924.61	0.514166	1.964
	1926.54	0.513341	1.95997
	1928.47	0.513917	1.9607
	1930.39	0.514817	1.96243
	1932.32	0.515604	1.96413
	1934.25	0.516789	1.96653
	1936.18	0.517697	1.96782
	1938.11	0.51848	1.96841
	1940.04	0.517433	1.96316
	1941.97	0.52004	1.97016
	1943.89	0.523736	1.98127
	1945.82	0.523492	1.97864
	1947.75	0.524495	1.98024
	1949.68	0.525225	1.98053
	1951.61	0.526544	1.98212
	1953.54	0.527459	1.98276
	1955.46	0.529024	1.98639
	1957.39	0.530114	1.98785
	1959.32	0.531234	1.98955
	1961.25	0.53228	1.99138
	1963.18	0.532966	1.99218
	1965.11	0.532909	1.99031
	1967.04	0.535894	1.99816
	1968.96	0.538001	2.00302
	1970.89	0.538098	2.00143
	1972.82	0.538899	2.00244
	1974.75	0.539908	2.00433
	1976.68	0.541024	2.00658
	1978.61	0.542042	2.00885
	1980.54	0.543152	2.0111
	1982.46	0.544149	2.01298
	1984.39	0.545136	2.01467
	1986.32	0.545685	2.01457
	1988.25	0.546981	2.01685
	1990.18	0.54734	2.01676
	1992.11	0.550096	2.02508
	1994.04	0.552003	2.03005
	1995.96	0.551656	2.02715
	1997.89	0.552599	2.02869
	1999.82	0.553718	2.0308
	2001.75	0.554824	2.0334
	2003.68	0.555748	2.03513
	2005.61	0.556985	2.03706
	2007.53	0.558225	2.03874
	2009.46	0.559569	2.04109
	2011.39	0.560524	2.04263
	2013.32	0.561407	2.04394
	2015.25	0.56186	2.04387
	2017.18	0.564267	2.04985
	2019.11	0.565931	2.05356
	2021.03	0.566494	2.05382
	2022.96	0.567549	2.05554
	2024.89	0.568709	2.05766
	2026.82	0.569713	2.05932
	2028.75	0.570939	2.06155
	2030.68	0.571922	2.06346
	2032.6	0.572874	2.06545
	2034.53	0.573717	2.0669
	2036.46	0.574742	2.06859
	2038.39	0.575423	2.06964
	2040.32	0.576288	2.07184
	2042.25	0.577773	2.07606
	2044.17	0.578543	2.07748
	2046.1	0.579291	2.0788
	2048.03	0.580163	2.0809
	2049.96	0.580816	2.08262
	2051.89	0.581273	2.08434
	2053.82	0.581786	2.08614
	2055.75	0.582332	2.08782
	2057.67	0.582783	2.08901
	2059.6	0.583066	2.091
	2061.53	0.583092	2.09265
	2063.46	0.582848	2.09312
	2065.39	0.583694	2.09732
	2067.32	0.583769	2.09905
	2069.24	0.583393	2.09936
	2071.17	0.583254	2.10115
	2073.1	0.583071	2.10302
	2075.03	0.582939	2.10475
	2076.96	0.582762	2.10615
	2078.89	0.582772	2.10799
	2080.82	0.582742	2.10942
	2082.74	0.58272	2.11086
	2084.67	0.582618	2.11217
	2086.6	0.582837	2.11358
	2088.53	0.583058	2.11481
	2090.46	0.583643	2.11772
	2092.39	0.583819	2.11924
	2094.32	0.583908	2.12043
	2096.24	0.584218	2.12214
	2098.17	0.584464	2.12349
	2100.1	0.584798	2.12514
	2102.03	0.585093	2.12668
	2103.96	0.585537	2.12855
	2105.89	0.585669	2.12955
	2107.81	0.586102	2.13121
	2109.74	0.586542	2.13256
	2111.67	0.586977	2.13409
	2113.6	0.587362	2.13532
	2115.53	0.58806	2.13742
	2117.46	0.588405	2.13865
	2119.39	0.588742	2.14004
	2121.31	0.589114	2.1415
	2123.24	0.58952	2.14267
	2125.17	0.590058	2.14399
	2127.1	0.590584	2.14538
	2129.03	0.590957	2.14715
	2130.96	0.591254	2.14851
	2132.89	0.591673	2.14987
	2134.81	0.592019	2.15102
	2136.74	0.59253	2.15284
	2138.67	0.593084	2.15396
	2140.6	0.593552	2.15564
	2142.53	0.593776	2.15706
	2144.45	0.594191	2.15818
	2146.38	0.594732	2.15959
	2148.31	0.595219	2.16109
	2150.24	0.595667	2.16225
	2152.17	0.596225	2.16357
	2154.1	0.596797	2.16468
	2156.03	0.597255	2.16622
	2157.95	0.597688	2.16764
	2159.88	0.598134	2.16903
	2161.81	0.598695	2.1705
	2163.74	0.599228	2.17155
	2165.67	0.599689	2.17276
	2167.6	0.600282	2.17429
	2169.53	0.600816	2.17566
	2171.45	0.601189	2.17706
	2173.38	0.601683	2.1781
	2175.31	0.602405	2.17929
	2177.24	0.602992	2.18078
	2179.17	0.603449	2.18226
	2181.1	0.603877	2.1834
	2183.03	0.604341	2.18495
	2184.95	0.604904	2.18593
	2186.88	0.605633	2.18697
	2188.81	0.606332	2.1885
	2190.74	0.606721	2.19017
	2192.67	0.607009	2.19145
	2194.59	0.607656	2.19267
	2196.52	0.608311	2.19393
	2198.45	0.608961	2.19542
	2200.38	0.60965	2.19691
	2202.31	0.610173	2.19825
	2204.24	0.610987	2.19964
	2206.17	0.611784	2.20079
	2208.09	0.612325	2.20212
	2210.02	0.613078	2.20362
	2211.95	0.613865	2.20512
	2213.88	0.614644	2.20638
	2215.81	0.615396	2.20744
	2217.74	0.616036	2.20895
	2219.66	0.616842	2.21067
	2221.59	0.617693	2.2121
	2223.52	0.618459	2.21347
	2225.45	0.619354	2.215
	2227.38	0.620406	2.21661
	2229.31	0.621337	2.21809
	2231.24	0.622278	2.21959
	2233.16	0.623253	2.22111
	2235.09	0.624041	2.22227
	2237.02	0.624806	2.22335
	2238.95	0.625726	2.22489
	2240.88	0.626621	2.22656
	2242.81	0.627511	2.2281
	2244.74	0.628452	2.22976
	2246.66	0.629209	2.23123
	2248.59	0.630008	2.23233
	2250.52	0.630924	2.23371
	2252.45	0.631854	2.23529
	2254.38	0.632621	2.23695
	2256.31	0.633466	2.23853
	2258.24	0.634369	2.24007
	2260.16	0.635174	2.24103
	2262.09	0.635957	2.24204
	2264.02	0.636953	2.24379
	2265.95	0.637979	2.24555
	2267.88	0.63893	2.24661
	2269.81	0.640044	2.24781
	2271.73	0.641223	2.24994
	2273.66	0.642422	2.25185
	2275.59	0.643593	2.25357
	2277.52	0.644879	2.25545
	2279.45	0.646279	2.25723
	2281.38	0.647615	2.25906
	2283.3	0.648573	2.26062
	2285.23	0.64891	2.26121
	2287.16	0.648922	2.26159
	2289.09	0.649027	2.2624
	2291.02	0.6492	2.26335
	2292.95	0.649263	2.26404
	2294.88	0.649247	2.26442
	2296.8	0.649057	2.26457
	2298.73	0.648619	2.26519
	2300.66	0.648286	2.26582
	2302.59	0.648013	2.26691
	2304.52	0.64705	2.26691
	2306.45	0.645208	2.2662
	2308.38	0.643428	2.2659
	2310.3	0.642205	2.2659
	2312.23	0.642009	2.26694
	2314.16	0.642117	2.26853
	2316.09	0.640435	2.26828
	2318.02	0.637534	2.26691
	2319.95	0.634995	2.26804
	2321.87	0.633226	2.26948
	2323.8	0.632375	2.2706
	2325.73	0.630851	2.26947
	2327.66	0.629479	2.26975
	2329.59	0.629334	2.27345
	2331.52	0.630789	2.27856
	2333.45	0.631906	2.28076
	2335.37	0.632004	2.28002
	2337.3	0.632008	2.28162
	2339.23	0.631575	2.28334
	2341.16	0.630844	2.28448
	2343.09	0.633229	2.28889
	2345.02	0.640959	2.30302
	2346.94	0.649396	2.30959
	2348.87	0.646827	2.29235
	2350.8	0.638764	2.27869
	2352.73	0.634045	2.28052
	2354.66	0.631023	2.28477
	2356.59	0.628489	2.29152
	2358.51	0.628935	2.29808
	2360.44	0.631616	2.30495
	2362.37	0.633921	2.30851
	2364.3	0.63849	2.31524
	2366.23	0.644847	2.32112
	2368.16	0.652525	2.32499
	2370.09	0.660069	2.32878
	2372.01	0.66702	2.33383
	2373.94	0.673637	2.33868
	2375.87	0.680654	2.34371
	2377.8	0.686973	2.34811
	2379.73	0.69231	2.35208
	2381.66	0.697571	2.35519
	2383.59	0.702486	2.35817
	2385.51	0.706353	2.36085
	2387.44	0.709128	2.36312
	2389.37	0.711119	2.3652
	2391.3	0.712622	2.36738
	2393.23	0.713945	2.36983
	2395.16	0.71536	2.37219
	2397.08	0.716876	2.37399
	2399.01	0.718523	2.3765
	2400.94	0.719943	2.37939
	2402.87	0.721479	2.38177
	2404.8	0.723132	2.38356
	2406.73	0.724755	2.38558
	2408.66	0.726313	2.38804
	2410.58	0.727973	2.3905
	2412.51	0.729515	2.3927
	2414.44	0.731007	2.39509
	2416.37	0.732692	2.39777
	2418.3	0.734464	2.40015
	2420.23	0.735954	2.40233
	2422.16	0.737427	2.40439
	2424.08	0.738925	2.40667
	2426.01	0.740273	2.40911
	2427.94	0.741647	2.41164
	2429.87	0.743335	2.41452
	2431.8	0.744867	2.41726
	2433.72	0.74621	2.41952
	2435.65	0.74759	2.4217
	2437.58	0.749109	2.42446
	2439.51	0.750572	2.42725
	2441.44	0.752144	2.42939
	2443.37	0.753708	2.43152
	2445.3	0.754952	2.43402
	2447.22	0.755936	2.43636
	2449.15	0.757124	2.43885
	2451.08	0.758944	2.44158
	2453.01	0.760838	2.44451
	2454.94	0.762164	2.44706
	2456.87	0.763438	2.44933
	2458.8	0.765022	2.4515
	2460.72	0.766699	2.45409
	2462.65	0.768101	2.45686
	2464.58	0.769656	2.45928
	2466.51	0.771023	2.46148
	2468.44	0.772288	2.46435
	2470.37	0.77388	2.46754
	2472.3	0.775221	2.47009
	2474.22	0.776562	2.4726
	2476.15	0.77806	2.47507
	2478.08	0.779724	2.47734
	2480.01	0.781382	2.4802
	2481.94	0.782755	2.48293
	2483.86	0.78426	2.48519
	2485.79	0.785807	2.48738
	2487.72	0.787182	2.48996
	2489.65	0.788711	2.49302
	2491.58	0.790248	2.49572
	2493.51	0.791723	2.49789
	2495.44	0.793153	2.50034
	2497.36	0.794634	2.50317
	2499.29	0.796225	2.50572
	2501.22	0.797666	2.50789
	2503.15	0.799207	2.51046
	2505.08	0.800943	2.5134
	2507.01	0.80233	2.51585
	2508.93	0.803843	2.51858
	2510.86	0.805513	2.52157
	2512.79	0.806905	2.524
	2514.72	0.808302	2.52574
	2516.65	0.810107	2.52764
	2518.58	0.811664	2.52998
	2520.51	0.813023	2.53277
	2522.43	0.81471	2.53617
	2524.36	0.816273	2.53912
	2526.29	0.817908	2.54126
	2528.22	0.819624	2.54332
	2530.15	0.821008	2.54596
	2532.08	0.822616	2.54845
	2534.01	0.824293	2.55124
	2535.93	0.825826	2.55432
	2537.86	0.827523	2.55717
	2539.79	0.82879	2.55945
	2541.72	0.830084	2.56159
	2543.65	0.83146	2.56392
	2545.58	0.832884	2.56734
	2547.51	0.834377	2.57074
	2549.43	0.835845	2.57348
	2551.36	0.837092	2.57595
	2553.29	0.838518	2.57845
	2555.22	0.839926	2.58138
	2557.15	0.841198	2.58391
	2559.07	0.842481	2.58623
	2561	0.843845	2.5888
	2562.93	0.845127	2.592
	2564.86	0.846282	2.59495
	2566.79	0.847669	2.59705
	2568.72	0.848991	2.59897
	2570.65	0.850536	2.6016
	2572.57	0.85203	2.60412
	2574.5	0.853288	2.60598
	2576.43	0.854979	2.60857
	2578.36	0.856826	2.6114
	2580.29	0.858163	2.61382
	2582.22	0.859675	2.61602
	2584.15	0.861707	2.61907
	2586.07	0.863809	2.62163
	2588	0.865704	2.62389
	2589.93	0.867063	2.62582
	2591.86	0.868035	2.6277
	2593.79	0.869305	2.63029
	2595.72	0.870844	2.63324
	2597.64	0.872059	2.63571
	2599.57	0.873009	2.63801
	2601.5	0.873877	2.64026
	2603.43	0.874893	2.64224
	2605.36	0.87583	2.64441
	2607.29	0.876685	2.6469
	2609.22	0.877615	2.649
	2611.14	0.878884	2.65114
	2613.07	0.880095	2.65328
	2615	0.881068	2.655
	2616.93	0.882046	2.65736
	2618.86	0.883142	2.66
	2620.79	0.884557	2.66221
	2622.72	0.885792	2.66391
	2624.64	0.886646	2.66523
	2626.57	0.888101	2.6676
	2628.5	0.889732	2.67003
	2630.43	0.891459	2.67255
	2632.36	0.893118	2.67472
	2634.29	0.894637	2.67677
	2636.21	0.895649	2.67839
	2638.14	0.89666	2.67993
	2640.07	0.898465	2.68323
	2642	0.900069	2.68713
	2643.93	0.901341	2.6898
	2645.86	0.90246	2.69148
	2647.78	0.903359	2.69396
	2649.71	0.904077	2.69672
	2651.64	0.904964	2.69922
	2653.57	0.905708	2.70139
	2655.5	0.906309	2.70391
	2657.43	0.907334	2.70622
	2659.36	0.908458	2.70833
	2661.28	0.909913	2.71079
	2663.21	0.911182	2.7129
	2665.14	0.912228	2.71491
	2667.07	0.91354	2.71745
	2669	0.915004	2.72086
	2670.93	0.915893	2.72242
	2672.86	0.916537	2.72293
	2674.78	0.917963	2.72482
	2676.71	0.918819	2.72574
	2678.64	0.919933	2.72688
	2680.57	0.922209	2.73076
	2682.5	0.925527	2.73608
	2684.43	0.928339	2.74019
	2686.36	0.930317	2.74318
	2688.28	0.932042	2.74568
	2690.21	0.933951	2.74801
	2692.14	0.936173	2.7506
	2694.07	0.93845	2.75337
	2696	0.940472	2.75621
	2697.93	0.942144	2.75865
	2699.85	0.944744	2.76118
	2701.78	0.947201	2.76403
	2703.71	0.949078	2.76645
	2705.64	0.951384	2.76911
	2707.57	0.953591	2.77109
	2709.5	0.955449	2.77326
	2711.43	0.958214	2.77745
	2713.35	0.960568	2.78105
	2715.28	0.962655	2.78374
	2717.21	0.965155	2.78666
	2719.14	0.967308	2.78881
	2721.07	0.96825	2.78891
	2722.99	0.969446	2.79019
	2724.92	0.970358	2.7915
	2726.85	0.972893	2.79665
	2728.78	0.976698	2.80347
	2730.71	0.97891	2.80677
	2732.64	0.980452	2.80905
	2734.57	0.981743	2.80992
	2736.49	0.982544	2.8106
	2738.42	0.984223	2.8139
	2740.35	0.986288	2.81792
	2742.28	0.987175	2.8204
	2744.21	0.987791	2.82116
	2746.14	0.98811	2.81998
	2748.07	0.988776	2.82114
	2749.99	0.990898	2.82561
	2751.92	0.993828	2.83122
	2753.85	0.995256	2.83488
	2755.78	0.996867	2.83699
	2757.71	0.998978	2.83938
	2759.64	1.0011	2.84311
	2761.57	1.00364	2.84655
	2763.49	1.00594	2.84911
	2765.42	1.00828	2.8523
	2767.35	1.01062	2.85546
	2769.28	1.01286	2.85769
	2771.21	1.01468	2.85747
	2773.14	1.01657	2.85707
	2775.06	1.01997	2.86066
	2776.99	1.0247	2.86657
	2778.92	1.02929	2.87124
	2780.85	1.03301	2.87541
	2782.78	1.03696	2.87952
	2784.71	1.04076	2.88239
	2786.64	1.04349	2.88175
	2788.56	1.0461	2.88125
	2790.49	1.05071	2.88562
	2792.42	1.05645	2.89246
	2794.35	1.06184	2.89637
	2796.28	1.06708	2.89762
	2798.2	1.07296	2.90051
	2800.13	1.07981	2.90828
	2802.06	1.08746	2.91546
	2803.99	1.09532	2.91973
	2805.92	1.10229	2.92313
	2807.85	1.10929	2.92439
	2809.78	1.11723	2.92667
	2811.7	1.12797	2.93429
	2813.63	1.13912	2.94131
	2815.56	1.15125	2.9464
	2817.49	1.164	2.95108
	2819.42	1.17809	2.95593
	2821.35	1.19525	2.9619
	2823.28	1.21555	2.96836
	2825.2	1.23879	2.97586
	2827.13	1.2624	2.9832
	2829.06	1.28699	2.99068
	2830.99	1.31257	2.99677
	2832.92	1.33533	3.00234
	2834.85	1.35393	3.00761
	2836.78	1.36774	3.01122
	2838.7	1.37513	3.01774
	2840.63	1.37741	3.02881
	2842.56	1.37406	3.03621
	2844.49	1.36735	3.04003
	2846.42	1.358	3.04146
	2848.35	1.35057	3.04625
	2850.27	1.34614	3.05404
	2852.2	1.34157	3.05932
	2854.13	1.33916	3.06294
	2856.06	1.3393	3.06593
	2857.99	1.34165	3.06755
	2859.92	1.34666	3.07171
	2861.84	1.35413	3.08017
	2863.77	1.36237	3.08572
	2865.7	1.37083	3.08995
	2867.63	1.37891	3.09498
	2869.56	1.38635	3.0976
	2871.49	1.39116	3.09579
	2873.42	1.39641	3.09798
	2875.34	1.40355	3.10535
	2877.27	1.40893	3.11144
	2879.2	1.41066	3.11575
	2881.13	1.4122	3.11939
	2883.06	1.41425	3.12286
	2884.99	1.41654	3.12864
	2886.91	1.41993	3.13467
	2888.84	1.42491	3.14048
	2890.77	1.42954	3.14649
	2892.7	1.43342	3.15157
	2894.63	1.43676	3.15551
	2896.56	1.4422	3.16465
	2898.49	1.45075	3.17746
	2900.41	1.45968	3.18704
	2902.34	1.46789	3.19336
	2904.27	1.47517	3.20071
	2906.2	1.482	3.21089
	2908.13	1.48652	3.21717
	2910.06	1.49046	3.22247
	2911.99	1.4936	3.22952
	2913.91	1.49785	3.23781
	2915.84	1.50453	3.24775
	2917.77	1.51266	3.26027
	2919.7	1.52302	3.27414
	2921.63	1.53394	3.28568
	2923.56	1.54519	3.29392
	2925.48	1.55891	3.29894
	2927.41	1.57347	3.29969
	2929.34	1.58877	3.30093
	2931.27	1.60525	3.30795
	2933.2	1.61873	3.31465
	2935.13	1.62563	3.31634
	2937.05	1.62389	3.31756
	2938.98	1.61334	3.31788
	2940.91	1.59753	3.31288
	2942.84	1.57657	3.30554
	2944.77	1.55584	3.30389
	2946.7	1.5388	3.30738
	2948.63	1.52401	3.31301
	2950.55	1.51072	3.31517
	2952.48	1.4975	3.31852
	2954.41	1.48632	3.3284
	2956.34	1.47441	3.33473
	2958.27	1.46213	3.33863
	2960.2	1.44893	3.34021
	2962.12	1.43452	3.34133
	2964.05	1.42177	3.34491
	2965.98	1.40826	3.34825
	2967.91	1.39371	3.34864
	2969.84	1.37779	3.34564
	2971.77	1.35943	3.33929
	2973.7	1.34173	3.33443
	2975.62	1.326	3.3335
	2977.55	1.31011	3.3287
	2979.48	1.29591	3.32478
	2981.41	1.28673	3.32585
	2983.34	1.2812	3.3285
	2985.27	1.27637	3.32993
	2987.2	1.27263	3.33008
	2989.12	1.27025	3.32823
	2991.05	1.26659	3.32384
	2992.98	1.26653	3.32669
	2994.91	1.26928	3.33328
	2996.84	1.2694	3.33552
	2998.77	1.2696	3.34128
	3000.7	1.26809	3.34783
	3002.62	1.26204	3.35141
	3004.55	1.25555	3.35748
	3006.48	1.24778	3.36275
	3008.41	1.23586	3.36352
	3010.34	1.22249	3.36422
	3012.26	1.21327	3.36893
	3014.19	1.20677	3.37518
	3016.12	1.20199	3.38351
	3018.05	1.19825	3.38922
	3019.98	1.19586	3.39466
	3021.91	1.19389	3.40155
	3023.84	1.18972	3.40672
	3025.76	1.19028	3.41552
	3027.69	1.19001	3.42076
	3029.62	1.18598	3.42214
	3031.55	1.18454	3.42924
	3033.48	1.18416	3.43659
	3035.41	1.18807	3.44707
	3037.34	1.19171	3.45364
	3039.26	1.1913	3.45458
	3041.19	1.19053	3.45929
	3043.12	1.19142	3.46639
	3045.05	1.19472	3.47399
	3046.98	1.19958	3.4811
	3048.91	1.20251	3.48738
	3050.84	1.20437	3.49458
	3052.76	1.20726	3.50072
	3054.69	1.21085	3.50426
	3056.62	1.21487	3.51299
	3058.55	1.21868	3.52273
	3060.48	1.22114	3.52834
	3062.41	1.22245	3.5322
	3064.33	1.22522	3.53625
	3066.26	1.2288	3.54075
	3068.19	1.2307	3.54794
	3070.12	1.23058	3.55347
	3072.05	1.23123	3.56
	3073.98	1.23379	3.56448
	3075.91	1.23839	3.56546
	3077.83	1.24171	3.56956
	3079.76	1.24444	3.57728
	3081.69	1.2453	3.58331
	3083.62	1.24626	3.58834
	3085.55	1.24752	3.59518
	3087.47	1.24886	3.60233
	3089.4	1.25205	3.60698
	3091.33	1.25185	3.61456
	3093.26	1.2483	3.62358
	3095.19	1.24888	3.63268
	3097.12	1.2543	3.63626
	3099.05	1.26132	3.63693
	3100.97	1.26336	3.64774
	3102.9	1.26307	3.65993
	3104.83	1.26636	3.66514
	3106.76	1.27402	3.66541
	3108.69	1.28012	3.66892
	3110.62	1.28089	3.67907
	3112.55	1.28529	3.68405
	3114.47	1.29465	3.68479
	3116.4	1.30112	3.69066
	3118.33	1.30612	3.69871
	3120.26	1.30921	3.70699
	3122.19	1.30685	3.71976
	3124.12	1.30556	3.73195
	3126.05	1.30798	3.73859
	3127.97	1.31523	3.74365
	3129.9	1.32229	3.74844
	3131.83	1.32313	3.75876
	3133.76	1.32448	3.76747
	3135.69	1.33181	3.76934
	3137.61	1.34249	3.77023
	3139.54	1.3492	3.77945
	3141.47	1.34979	3.79393
	3143.4	1.35189	3.80286
	3145.33	1.35627	3.80916
	3147.26	1.36191	3.81453
	3149.19	1.36931	3.81538
	3151.11	1.37698	3.81741
	3153.04	1.38349	3.82507
	3154.97	1.38697	3.8367
	3156.9	1.39021	3.84778
	3158.83	1.39506	3.85734
	3160.76	1.39961	3.86396
	3162.69	1.40403	3.87183
	3164.61	1.41063	3.88092
	3166.54	1.41731	3.88714
	3168.47	1.42261	3.89208
	3170.4	1.42825	3.89895
	3172.33	1.43314	3.90685
	3174.26	1.4376	3.91398
	3176.18	1.44354	3.91867
	3178.11	1.44989	3.92706
	3180.04	1.4548	3.93363
	3181.97	1.45946	3.93721
	3183.9	1.46385	3.94539
	3185.83	1.46794	3.95378
	3187.76	1.47269	3.95741
	3189.68	1.47892	3.96277
	3191.61	1.48415	3.97013
	3193.54	1.48651	3.9779
	3195.47	1.4902	3.98408
	3197.4	1.49588	3.99096
	3199.33	1.50018	3.99826
	3201.26	1.50396	4.002
	3203.18	1.50796	4.00563
	3205.11	1.51223	4.00862
	3207.04	1.51599	4.01282
	3208.97	1.52124	4.02099
	3210.9	1.52603	4.02763
	3212.83	1.53103	4.03081
	3214.75	1.53651	4.03902
	3216.68	1.5398	4.04131
	3218.61	1.54392	4.04264
	3220.54	1.54809	4.05138
	3222.47	1.55228	4.0575
	3224.4	1.55564	4.05802
	3226.32	1.55854	4.06034
	3228.25	1.5612	4.06433
	3230.18	1.56543	4.06428
	3232.11	1.56989	4.06472
	3234.04	1.57372	4.07035
	3235.97	1.57748	4.07892
	3237.9	1.58037	4.08438
	3239.82	1.58245	4.08652
	3241.75	1.58426	4.08807
	3243.68	1.58857	4.08957
	3245.61	1.5964	4.09241
	3247.54	1.59996	4.09601
	3249.47	1.59897	4.1015
	3251.39	1.5984	4.10368
	3253.32	1.60319	4.1042
	3255.25	1.60969	4.10925
	3257.18	1.60928	4.11564
	3259.11	1.61023	4.12075
	3261.04	1.61262	4.12514
	3262.97	1.61391	4.12636
	3264.89	1.6165	4.12835
	3266.82	1.62696	4.13132
	3268.75	1.64428	4.1326
	3270.68	1.6519	4.13223
	3272.61	1.64781	4.13601
	3274.54	1.64743	4.14177
	3276.47	1.64266	4.14777
	3278.39	1.64067	4.15211
	3280.32	1.64382	4.15477
	3282.25	1.64864	4.15896
	3284.18	1.65433	4.16588
	3286.11	1.65617	4.16938
	3288.04	1.66157	4.17042
	3289.97	1.67841	4.17309
	3291.89	1.6931	4.17788
	3293.82	1.69903	4.18433
	3295.75	1.69854	4.18706
	3297.68	1.68801	4.19067
	3299.61	1.68481	4.19494
	3301.53	1.69519	4.20268
	3303.46	1.7155	4.21333
	3305.39	1.73079	4.22117
	3307.32	1.73323	4.227
	3309.25	1.72462	4.23465
	3311.18	1.7136	4.23736
	3313.11	1.71115	4.24039
	3315.03	1.71091	4.24332
	3316.96	1.71126	4.24674
	3318.89	1.71433	4.25153
	3320.82	1.72418	4.25769
	3322.75	1.73885	4.26623
	3324.68	1.75337	4.27715
	3326.61	1.7524	4.28318
	3328.53	1.74405	4.28509
	3330.46	1.74465	4.28956
	3332.39	1.74735	4.29554
	3334.32	1.75947	4.30593
	3336.25	1.78317	4.32084
	3338.18	1.79688	4.33433
	3340.11	1.78932	4.33667
	3342.03	1.78686	4.34339
	3343.96	1.78318	4.34593
	3345.89	1.78047	4.34417
	3347.82	1.79323	4.35641
	3349.75	1.81542	4.37767
	3351.68	1.81092	4.37614
	3353.6	1.79349	4.36234
	3355.53	1.79056	4.36166
	3357.46	1.79899	4.37538
	3359.39	1.82131	4.39797
	3361.32	1.82199	4.40031
	3363.25	1.82033	4.39504
	3365.18	1.84812	4.41932
	3367.1	1.87054	4.44901
	3369.03	1.86874	4.45651
	3370.96	1.84863	4.43912
	3372.89	1.8256	4.41859
	3374.82	1.8293	4.42617
	3376.74	1.83862	4.43668
	3378.67	1.83789	4.43659
	3380.6	1.83458	4.43372
	3382.53	1.82445	4.41973
	3384.46	1.82535	4.4186
	3386.39	1.83196	4.42542
	3388.32	1.85391	4.44918
	3390.24	1.88966	4.48419
	3392.17	1.90045	4.49687
	3394.1	1.88376	4.47684
	3396.03	1.8764	4.46669
	3397.96	1.89267	4.4898
	3399.89	1.91475	4.51734
	3401.82	1.90657	4.5026
	3403.74	1.87667	4.46526
	3405.67	1.86271	4.44926
	3407.6	1.8775	4.46558
	3409.53	1.88624	4.46823
	3411.46	1.89774	4.46611
	3413.39	1.89324	4.45697
	3415.32	1.87105	4.4201
	3417.24	1.86768	4.4001
	3419.17	1.87085	4.40893
	3421.1	1.8714	4.40698
	3423.03	1.87083	4.39051
	3424.96	1.87957	4.39395
	3426.89	1.90102	4.42083
	3428.81	1.91799	4.45081
	3430.74	1.91566	4.44363
	3432.67	1.91906	4.43759
	3434.6	1.93759	4.46395
	3436.53	1.93368	4.45401
	3438.46	1.90608	4.39244
	3440.39	1.88267	4.33735
	3442.31	1.87893	4.32224
	3444.24	1.8762	4.31285
	3446.17	1.87264	4.31795
	3448.1	1.86058	4.3075
	3450.03	1.85761	4.28542
	3451.96	1.85745	4.27477
	3453.88	1.85208	4.26471
	3455.81	1.84694	4.25759
	3457.74	1.85766	4.2811
	3459.67	1.87286	4.30959
	3461.6	1.85847	4.27644
	3463.53	1.86084	4.26878
	3465.45	1.88327	4.31354
	3467.38	1.89936	4.34707
	3469.31	1.88657	4.31566
	3471.24	1.84547	4.23605
	3473.17	1.82417	4.19209
	3475.1	1.82532	4.18498
	3477.03	1.84275	4.19725
	3478.95	1.86329	4.22079
	3480.88	1.83096	4.17987
	3482.81	1.79897	4.13179
	3484.74	1.81858	4.15166
	3486.67	1.8319	4.16649
	3488.6	1.81147	4.1351
	3490.53	1.79894	4.112
	3492.45	1.80279	4.11651
	3494.38	1.81134	4.12436
	3496.31	1.82519	4.13279
	3498.24	1.80942	4.10705
	3500.17	1.79348	4.07714
	3502.1	1.80453	4.08778
	3504.03	1.76476	4.04824
	3505.95	1.72421	3.98909
	3507.88	1.70083	3.95183
	3509.81	1.69486	3.94854
	3511.74	1.7227	3.98358
	3513.67	1.73435	3.99087
	3515.59	1.70505	3.94575
	3517.52	1.67862	3.9126
	3519.45	1.66497	3.8939
	3521.38	1.67718	3.9011
	3523.31	1.69096	3.9276
	3525.24	1.6439	3.87144
	3527.17	1.60166	3.81968
	3529.09	1.59182	3.81518
	3531.02	1.59187	3.81206
	3532.95	1.59511	3.80753
	3534.88	1.61096	3.82458
	3536.81	1.60633	3.82497
	3538.74	1.57617	3.7832
	3540.66	1.58122	3.78356
	3542.59	1.59721	3.7983
	3544.52	1.58874	3.7999
	3546.45	1.53954	3.76437
	3548.38	1.50135	3.71342
	3550.31	1.48982	3.6912
	3552.24	1.46693	3.67352
	3554.16	1.44536	3.65198
	3556.09	1.4358	3.63793
	3558.02	1.42686	3.62893
	3559.95	1.42141	3.63208
	3561.88	1.40189	3.6107
	3563.81	1.35388	3.53351
	3565.74	1.30482	3.47306
	3567.66	1.31999	3.54087
	3569.59	1.34614	3.57831
	3571.52	1.32618	3.53888
	3573.45	1.30486	3.50831
	3575.38	1.29326	3.49522
	3577.31	1.28475	3.48567
	3579.24	1.28246	3.48842
	3581.16	1.28799	3.50366
	3583.09	1.27893	3.48875
	3585.02	1.25911	3.45253
	3586.95	1.21878	3.41441
	3588.88	1.21566	3.4298
	3590.8	1.2191	3.4167
	3592.73	1.20139	3.37956
	3594.66	1.17976	3.35298
	3596.59	1.17969	3.35506
	3598.52	1.18317	3.35668
	3600.45	1.17573	3.35057
	3602.38	1.16958	3.3405
	3604.3	1.15651	3.30606
	3606.23	1.12746	3.24671
	3608.16	1.11157	3.2359
	3610.09	1.10765	3.22319
	3612.02	1.09612	3.18988
	3613.95	1.09774	3.19807
	3615.88	1.08773	3.16565
	3617.8	1.06791	3.1247
	3619.73	1.08498	3.17099
	3621.66	1.0907	3.16872
	3623.59	1.07493	3.11863
	3625.52	1.05051	3.05065
	3627.45	1.01466	2.97716
	3629.38	1.02651	3.04253
	3631.3	1.03795	3.02971
	3633.23	1.03571	3.0029
	3635.16	1.03387	2.99198
	3637.09	1.02263	2.95689
	3639.02	1.01442	2.93325
	3640.95	1.00571	2.90304
	3642.87	0.998158	2.87718
	3644.8	0.976664	2.81279
	3646.73	0.943939	2.75224
	3648.66	0.943376	2.77234
	3650.59	0.978225	2.85561
	3652.52	0.962614	2.78856
	3654.45	0.941377	2.72083
	3656.37	0.945931	2.74108
	3658.3	0.951324	2.73468
	3660.23	0.941486	2.70253
	3662.16	0.925481	2.67441
	3664.09	0.911495	2.647
	3666.01	0.896368	2.60636
	3667.94	0.8735	2.55836
	3669.87	0.87298	2.60246
	3671.8	0.871875	2.58343
	3673.73	0.848969	2.50891
	3675.66	0.862463	2.60008
	3677.59	0.866885	2.59164
	3679.51	0.866613	2.57547
	3681.44	0.864457	2.56153
	3683.37	0.859312	2.54308
	3685.3	0.849639	2.51366
	3687.23	0.844356	2.49471
	3689.16	0.856012	2.55596
	3691.09	0.857322	2.57784
	3693.01	0.854754	2.55998
	3694.94	0.852457	2.54029
	3696.87	0.852139	2.54175
	3698.8	0.842565	2.51825
	3700.73	0.841335	2.52545
	3702.66	0.851284	2.55868
	3704.59	0.848974	2.54336
	3706.51	0.840266	2.51712
	3708.44	0.82931	2.49409
	3710.37	0.829439	2.51598
	3712.3	0.852016	2.58486
	3714.23	0.857749	2.57876
	3716.16	0.852044	2.54842
	3718.08	0.849111	2.54203
	3720.01	0.845228	2.53606
	3721.94	0.844996	2.54263
	3723.87	0.845238	2.54961
	3725.8	0.849518	2.56499
	3727.73	0.85598	2.57708
	3729.66	0.844568	2.53097
	3731.58	0.83847	2.51874
	3733.51	0.834592	2.52043
	3735.44	0.856847	2.59603
	3737.37	0.875525	2.62795
	3739.3	0.866555	2.59111
	3741.23	0.8501	2.54644
	3743.15	0.834003	2.52313
	3745.08	0.85463	2.6098
	3747.01	0.847562	2.56135
	3748.94	0.83474	2.53732
	3750.87	0.848604	2.60375
	3752.8	0.87257	2.6452
	3754.72	0.869329	2.60523
	3756.65	0.864005	2.58511
	3758.58	0.869284	2.60577
	3760.51	0.880772	2.63749
	3762.44	0.874606	2.60694
	3764.37	0.871611	2.59719
	3766.3	0.876459	2.61561
	3768.22	0.871479	2.60114
	3770.15	0.884038	2.64546
	3772.08	0.88787	2.64566
	3774.01	0.885367	2.62972
	3775.94	0.882019	2.61626
	3777.87	0.883063	2.61481
	3779.8	0.895089	2.66059
	3781.72	0.888691	2.64143
	3783.65	0.885048	2.631
	3785.58	0.891949	2.65288
	3787.51	0.894632	2.65073
	3789.44	0.896788	2.65087
	3791.37	0.896261	2.65173
	3793.29	0.888806	2.63447
	3795.22	0.883536	2.62789
	3797.15	0.887515	2.64942
	3799.08	0.873231	2.60671
	3801.01	0.876719	2.64439
	3802.94	0.897144	2.69249
	3804.86	0.884295	2.63581
	3806.79	0.896755	2.68051
	3808.72	0.90693	2.69835
	3810.65	0.902744	2.67377
	3812.58	0.894893	2.6459
	3814.51	0.886639	2.62889
	3816.44	0.89957	2.6874
	3818.36	0.88882	2.64236
	3820.29	0.88752	2.65742
	3822.22	0.910335	2.7314
	3824.15	0.90264	2.68281
	3826.08	0.904329	2.68669
	3828.01	0.90816	2.6948
	3829.93	0.901933	2.67334
	3831.86	0.904191	2.68483
	3833.79	0.904245	2.67681
	3835.72	0.901073	2.66977
	3837.65	0.895618	2.68472
	3839.58	0.90277	2.71597
	3841.51	0.908624	2.7127
	3843.43	0.919961	2.72635
	3845.36	0.92886	2.7364
	3847.29	0.918048	2.7035
	3849.22	0.902943	2.66768
	3851.15	0.878032	2.61383
	3853.08	0.887767	2.70753
	3855.01	0.920415	2.76982
	3856.93	0.925814	2.75058
	3858.86	0.92086	2.71993
	3860.79	0.913293	2.69662
	3862.72	0.909775	2.69668
	3864.65	0.921726	2.74151
	3866.58	0.919795	2.72336
	3868.51	0.905558	2.68802
	3870.43	0.923865	2.75966
	3872.36	0.922715	2.73174
	3874.29	0.934136	2.76385
	3876.22	0.935048	2.75132
	3878.15	0.923137	2.70793
	3880.07	0.927349	2.74052
	3882	0.93366	2.75409
	3883.93	0.932036	2.72786
	3885.86	0.948931	2.78898
	3887.79	0.939861	2.75844
	3889.72	0.928337	2.72334
	3891.65	0.941519	2.77638
	3893.57	0.947832	2.78643
	3895.5	0.939152	2.75408
	3897.43	0.928524	2.72774
	3899.36	0.927576	2.7402
	3901.29	0.927482	2.74462
	3903.22	0.933188	2.76614
	3905.14	0.950533	2.80927
	3907.07	0.955041	2.80135
	3909	0.953307	2.78417
	3910.93	0.953402	2.78226
	3912.86	0.951341	2.77524
	3914.79	0.945901	2.76149
	3916.72	0.949522	2.78217
	3918.64	0.954563	2.7968
	3920.57	0.956025	2.79503
	3922.5	0.950962	2.77846
	3924.43	0.95667	2.7991
	3926.36	0.960487	2.8049
	3928.29	0.953867	2.78167
	3930.22	0.953458	2.78468
	3932.14	0.962777	2.81108
	3934.07	0.970249	2.82524
	3936	0.966948	2.80999
	3937.93	0.965196	2.80767
	3939.86	0.961088	2.79473
	3941.79	0.961009	2.80274
	3943.72	0.967456	2.82342
	3945.64	0.965069	2.80561
	3947.57	0.9638	2.80504
	3949.5	0.968726	2.82485
	3951.43	0.971441	2.82732
	3953.36	0.972734	2.82266
	3955.29	0.972827	2.81942
	3957.21	0.973877	2.82348
	3959.14	0.973454	2.8223
	3961.07	0.974082	2.82675
	3963	0.976908	2.83522
	3964.93	0.977659	2.8334
	3966.86	0.977444	2.83023
	3968.78	0.977563	2.83205
	3970.71	0.977877	2.83329
	3972.64	0.978836	2.83372
	3974.57	0.98139	2.83866
	3976.5	0.984035	2.84427
	3978.43	0.982309	2.84103
	3980.36	0.982173	2.84066
	3982.28	0.987076	2.8479
	3984.21	0.989712	2.85287
	3986.14	0.986881	2.85015
	3988.07	0.984368	2.84584
	3990	0.984781	2.85017
	3991.93	0.98523	2.85248
	3993.86	0.985724	2.85213
	3995.78	0.988961	2.85741
	3997.71	0.99071	2.85841
	3999.64	0.990354	2.85849

## Sheet: Fig. 1c
Fig. 1c	SAL	HSAL
Methoxy group content	5.56	1.97
	6.13	1.83
	6.04	1.92

## Sheet: Fig. 1d
Fig. 1d	ppm	1H NMR of HSAL	Lorenz curve of phenolic acetates	Spectra of phenolic acetates
	-0.783556	0.0390334
	-0.783182	0.0390071
	-0.782808	0.0386447
	-0.782435	0.0380862
	-0.782061	0.0380134
	-0.781687	0.038461
	-0.781313	0.0387367
	-0.780939	0.0385455
	-0.780565	0.0384176
	-0.780191	0.0382611
	-0.779818	0.0381336
	-0.779444	0.0382978
	-0.77907	0.0381028
	-0.778696	0.0381857
	-0.778322	0.0383677
	-0.777948	0.038275
	-0.777574	0.0380965
	-0.7772	0.0378291
	-0.776826	0.0377211
	-0.776453	0.0378148
	-0.776079	0.0377711
	-0.775705	0.0379103
	-0.775331	0.0376278
	-0.774957	0.0376273
	-0.774583	0.0377357
	-0.774209	0.0378962
	-0.773836	0.0379371
	-0.773462	0.0378441
	-0.773088	0.0376881
	-0.772714	0.0374548
	-0.77234	0.0372055
	-0.771966	0.0371693
	-0.771592	0.0371248
	-0.771219	0.0370287
	-0.770845	0.0367905
	-0.770471	0.0369456
	-0.770097	0.0371461
	-0.769723	0.0371514
	-0.769349	0.0370403
	-0.768975	0.0369437
	-0.768601	0.0369456
	-0.768227	0.0364918
	-0.767854	0.0362904
	-0.76748	0.0363368
	-0.767106	0.0365699
	-0.766732	0.0367695
	-0.766358	0.0366205
	-0.765984	0.0367036
	-0.76561	0.0367726
	-0.765237	0.03665
	-0.764863	0.0368268
	-0.764489	0.0372202
	-0.764115	0.0372761
	-0.763741	0.0369003
	-0.763367	0.0366199
	-0.762993	0.0366541
	-0.76262	0.0364247
	-0.762246	0.0361785
	-0.761872	0.0362366
	-0.761498	0.036165
	-0.761124	0.0361058
	-0.76075	0.0358348
	-0.760376	0.0360393
	-0.760002	0.0360401
	-0.759629	0.0355758
	-0.759255	0.0355913
	-0.758881	0.0356325
	-0.758507	0.0354869
	-0.758133	0.0354702
	-0.757759	0.0355685
	-0.757385	0.0355972
	-0.757011	0.0357564
	-0.756638	0.0359375
	-0.756264	0.0357539
	-0.75589	0.0358012
	-0.755516	0.0356359
	-0.755142	0.035518
	-0.754768	0.0354516
	-0.754394	0.0353201
	-0.75402	0.0352437
	-0.753647	0.0351103
	-0.753273	0.0351797
	-0.752899	0.0353946
	-0.752525	0.0352136
	-0.752151	0.0349355
	-0.751777	0.0346764
	-0.751404	0.0347085
	-0.75103	0.0347169
	-0.750656	0.034811
	-0.750282	0.0347659
	-0.749908	0.0349341
	-0.749534	0.0348497
	-0.74916	0.0346088
	-0.748786	0.0345098
	-0.748413	0.034484
	-0.748039	0.0342716
	-0.747665	0.0342979
	-0.747291	0.0343863
	-0.746917	0.0344985
	-0.746543	0.0344486
	-0.746169	0.0344688
	-0.745795	0.0344885
	-0.745421	0.0344082
	-0.745048	0.0344098
	-0.744674	0.0345498
	-0.7443	0.0341204
	-0.743926	0.0340429
	-0.743552	0.0342421
	-0.743178	0.0345495
	-0.742804	0.034377
	-0.742431	0.0342446
	-0.742057	0.0344674
	-0.741683	0.0342611
	-0.741309	0.034174
	-0.740935	0.0343804
	-0.740561	0.0342757
	-0.740187	0.0343123
	-0.739814	0.0344334
	-0.73944	0.0347153
	-0.739066	0.0349492
	-0.738692	0.0348369
	-0.738318	0.0345193
	-0.737944	0.0341183
	-0.73757	0.0342761
	-0.737196	0.0344649
	-0.736823	0.0342242
	-0.736449	0.0337217
	-0.736075	0.0337474
	-0.735701	0.0336594
	-0.735327	0.0331263
	-0.734953	0.0331003
	-0.734579	0.033251
	-0.734205	0.0330888
	-0.733832	0.0327778
	-0.733458	0.0328673
	-0.733084	0.0332401
	-0.73271	0.0332752
	-0.732336	0.0330819
	-0.731962	0.0333544
	-0.731588	0.0334489
	-0.731215	0.033368
	-0.730841	0.0331876
	-0.730467	0.0325127
	-0.730093	0.0322329
	-0.729719	0.0324954
	-0.729345	0.0325452
	-0.728971	0.0326328
	-0.728598	0.0325303
	-0.728224	0.0324388
	-0.72785	0.0323687
	-0.727476	0.0322865
	-0.727102	0.0324644
	-0.726728	0.0325191
	-0.726354	0.0325295
	-0.72598	0.0324247
	-0.725607	0.0319958
	-0.725233	0.0318014
	-0.724859	0.0316492
	-0.724485	0.0319368
	-0.724111	0.0319892
	-0.723737	0.0318384
	-0.723363	0.0321158
	-0.722989	0.0319893
	-0.722616	0.0320258
	-0.722242	0.0322527
	-0.721868	0.0320176
	-0.721494	0.0320832
	-0.72112	0.031964
	-0.720746	0.0320245
	-0.720372	0.0320875
	-0.719998	0.0320314
	-0.719625	0.0320664
	-0.719251	0.0320414
	-0.718877	0.0318149
	-0.718503	0.0317035
	-0.718129	0.0316301
	-0.717755	0.0315656
	-0.717381	0.0317972
	-0.717008	0.031778
	-0.716634	0.0313694
	-0.71626	0.0309509
	-0.715886	0.0310276
	-0.715512	0.0314804
	-0.715138	0.0316644
	-0.714764	0.0311516
	-0.714391	0.0307922
	-0.714017	0.030769
	-0.713643	0.031023
	-0.713269	0.0314572
	-0.712895	0.0317481
	-0.712521	0.0313452
	-0.712147	0.0312517
	-0.711773	0.031026
	-0.7114	0.0305654
	-0.711026	0.0304535
	-0.710652	0.0304183
	-0.710278	0.0303395
	-0.709904	0.030454
	-0.70953	0.0303733
	-0.709156	0.0303099
	-0.708782	0.0303325
	-0.708409	0.0302959
	-0.708035	0.0302888
	-0.707661	0.030314
	-0.707287	0.0304941
	-0.706913	0.0304633
	-0.706539	0.0305363
	-0.706165	0.0307769
	-0.705792	0.0308867
	-0.705418	0.0307474
	-0.705044	0.0307238
	-0.70467	0.030747
	-0.704296	0.0303053
	-0.703922	0.030107
	-0.703548	0.0304799
	-0.703174	0.0305962
	-0.702801	0.030544
	-0.702427	0.030202
	-0.702053	0.0298956
	-0.701679	0.0294957
	-0.701305	0.0296513
	-0.700931	0.0302539
	-0.700557	0.0303488
	-0.700183	0.0301326
	-0.69981	0.0299417
	-0.699436	0.0298377
	-0.699062	0.0299523
	-0.698688	0.0301199
	-0.698314	0.0301268
	-0.69794	0.0298313
	-0.697566	0.0297099
	-0.697192	0.0296693
	-0.696819	0.0295518
	-0.696445	0.0291414
	-0.696071	0.0288748
	-0.695697	0.0285091
	-0.695323	0.0284922
	-0.694949	0.0287595
	-0.694575	0.0289993
	-0.694202	0.0296269
	-0.693828	0.0295337
	-0.693454	0.0292531
	-0.69308	0.0290966
	-0.692706	0.0288379
	-0.692332	0.0286619
	-0.691958	0.028923
	-0.691585	0.0287929
	-0.691211	0.0289532
	-0.690837	0.0285556
	-0.690463	0.0282244
	-0.690089	0.0280442
	-0.689715	0.0281185
	-0.689341	0.0282569
	-0.688967	0.0282349
	-0.688594	0.028392
	-0.68822	0.0283853
	-0.687846	0.0285656
	-0.687472	0.028444
	-0.687098	0.0281277
	-0.686724	0.028355
	-0.68635	0.0284442
	-0.685976	0.0282723
	-0.685603	0.028123
	-0.685229	0.0278238
	-0.684855	0.0275203
	-0.684481	0.0271385
	-0.684107	0.027067
	-0.683733	0.0272718
	-0.683359	0.0271757
	-0.682986	0.0268686
	-0.682612	0.0266377
	-0.682238	0.0267589
	-0.681864	0.0270379
	-0.68149	0.0272335
	-0.681116	0.027216
	-0.680742	0.0272151
	-0.680368	0.0272836
	-0.679995	0.0275635
	-0.679621	0.0275017
	-0.679247	0.0269671
	-0.678873	0.0270438
	-0.678499	0.0269306
	-0.678125	0.0269081
	-0.677751	0.0269603
	-0.677377	0.0269934
	-0.677004	0.0272248
	-0.67663	0.026904
	-0.676256	0.0263252
	-0.675882	0.02631
	-0.675508	0.0266202
	-0.675134	0.0266051
	-0.67476	0.0267234
	-0.674387	0.0268731
	-0.674013	0.0266695
	-0.673639	0.0263851
	-0.673265	0.0266568
	-0.672891	0.0271
	-0.672517	0.0269474
	-0.672143	0.0265007
	-0.67177	0.0265379
	-0.671396	0.0266177
	-0.671022	0.0267781
	-0.670648	0.0268784
	-0.670274	0.0266648
	-0.6699	0.0267398
	-0.669526	0.0268313
	-0.669152	0.0267661
	-0.668779	0.026701
	-0.668405	0.0266781
	-0.668031	0.0265521
	-0.667657	0.0262941
	-0.667283	0.0261847
	-0.666909	0.0263695
	-0.666535	0.0262188
	-0.666161	0.0260648
	-0.665788	0.0263199
	-0.665414	0.0262915
	-0.66504	0.0261862
	-0.664666	0.0260525
	-0.664292	0.0262915
	-0.663918	0.0265429
	-0.663544	0.0265046
	-0.66317	0.02671
	-0.662797	0.0267142
	-0.662423	0.0264877
	-0.662049	0.0261491
	-0.661675	0.0259174
	-0.661301	0.0256258
	-0.660927	0.0254379
	-0.660553	0.0251173
	-0.66018	0.0250802
	-0.659806	0.0252054
	-0.659432	0.0253395
	-0.659058	0.0253896
	-0.658684	0.0251436
	-0.65831	0.0252819
	-0.657936	0.025407
	-0.657563	0.0254092
	-0.657189	0.025286
	-0.656815	0.0250501
	-0.656441	0.025353
	-0.656067	0.025525
	-0.655693	0.0249782
	-0.655319	0.0248472
	-0.654945	0.0252185
	-0.654571	0.0253167
	-0.654198	0.0252659
	-0.653824	0.0249794
	-0.65345	0.0246724
	-0.653076	0.0242539
	-0.652702	0.0243007
	-0.652328	0.0244389
	-0.651954	0.0243506
	-0.651581	0.0244833
	-0.651207	0.0247711
	-0.650833	0.0248625
	-0.650459	0.0246044
	-0.650085	0.0240753
	-0.649711	0.0244363
	-0.649337	0.0246916
	-0.648964	0.0242237
	-0.64859	0.0241163
	-0.648216	0.024398
	-0.647842	0.0245546
	-0.647468	0.0241601
	-0.647094	0.0237669
	-0.64672	0.0237488
	-0.646346	0.0239802
	-0.645972	0.0234726
	-0.645599	0.0233596
	-0.645225	0.0233523
	-0.644851	0.0230211
	-0.644477	0.0229576
	-0.644103	0.0231513
	-0.643729	0.0231789
	-0.643355	0.0234839
	-0.642982	0.0236423
	-0.642608	0.0239124
	-0.642234	0.0241954
	-0.64186	0.0239461
	-0.641486	0.0240976
	-0.641112	0.0241437
	-0.640738	0.023809
	-0.640365	0.0235216
	-0.639991	0.0232786
	-0.639617	0.0233319
	-0.639243	0.0236201
	-0.638869	0.0237806
	-0.638495	0.0235992
	-0.638121	0.0233481
	-0.637748	0.0229129
	-0.637374	0.0227619
	-0.637	0.022955
	-0.636626	0.0232791
	-0.636252	0.0231495
	-0.635878	0.0228054
	-0.635504	0.0227121
	-0.63513	0.0227586
	-0.634756	0.0228824
	-0.634383	0.0231546
	-0.634009	0.0231297
	-0.633635	0.0230679
	-0.633261	0.02267
	-0.632887	0.0227355
	-0.632513	0.0227888
	-0.632139	0.0223895
	-0.631765	0.0220048
	-0.631392	0.0219821
	-0.631018	0.021991
	-0.630644	0.0222
	-0.63027	0.0222354
	-0.629896	0.0224123
	-0.629522	0.0224522
	-0.629148	0.0224015
	-0.628775	0.0223103
	-0.628401	0.0220461
	-0.628027	0.0216333
	-0.627653	0.0213015
	-0.627279	0.0217155
	-0.626905	0.0216074
	-0.626531	0.0215931
	-0.626158	0.0217024
	-0.625784	0.0215252
	-0.62541	0.0216344
	-0.625036	0.0214379
	-0.624662	0.021284
	-0.624288	0.0210119
	-0.623914	0.0208967
	-0.623541	0.0214104
	-0.623167	0.0219165
	-0.622793	0.0214648
	-0.622419	0.0214621
	-0.622045	0.0212368
	-0.621671	0.0212712
	-0.621297	0.0216844
	-0.620923	0.0220131
	-0.620549	0.0219672
	-0.620176	0.0218912
	-0.619802	0.0214806
	-0.619428	0.0212305
	-0.619054	0.0210051
	-0.61868	0.0212056
	-0.618306	0.0212305
	-0.617932	0.0208411
	-0.617559	0.020677
	-0.617185	0.0204825
	-0.616811	0.020746
	-0.616437	0.0209595
	-0.616063	0.0206903
	-0.615689	0.0201823
	-0.615315	0.0202221
	-0.614942	0.0201216
	-0.614568	0.0199458
	-0.614194	0.0197788
	-0.61382	0.0201643
	-0.613446	0.0201467
	-0.613072	0.020118
	-0.612698	0.0203102
	-0.612324	0.0200999
	-0.61195	0.0204168
	-0.611577	0.020675
	-0.611203	0.0208217
	-0.610829	0.0203911
	-0.610455	0.0195413
	-0.610081	0.0191227
	-0.609707	0.0193321
	-0.609333	0.0196692
	-0.60896	0.0199174
	-0.608586	0.0196086
	-0.608212	0.0192663
	-0.607838	0.0194808
	-0.607464	0.0196255
	-0.60709	0.0195068
	-0.606716	0.0193334
	-0.606343	0.0193186
	-0.605969	0.0196161
	-0.605595	0.019839
	-0.605221	0.0195553
	-0.604847	0.0192224
	-0.604473	0.0191082
	-0.604099	0.0193512
	-0.603725	0.0199079
	-0.603352	0.0204119
	-0.602978	0.0200775
	-0.602604	0.0199911
	-0.60223	0.0196963
	-0.601856	0.019617
	-0.601482	0.0199776
	-0.601108	0.0201125
	-0.600734	0.0196972
	-0.600361	0.0192898
	-0.599987	0.0193896
	-0.599613	0.0194617
	-0.599239	0.0191339
	-0.598865	0.0188393
	-0.598491	0.018729
	-0.598117	0.0184655
	-0.597743	0.0183433
	-0.59737	0.0181542
	-0.596996	0.0182564
	-0.596622	0.0181966
	-0.596248	0.0180523
	-0.595874	0.0183679
	-0.5955	0.0184955
	-0.595127	0.0182349
	-0.594753	0.0186905
	-0.594379	0.0193052
	-0.594005	0.0191171
	-0.593631	0.0187744
	-0.593257	0.0181933
	-0.592883	0.0176993
	-0.592509	0.0177041
	-0.592136	0.0181299
	-0.591762	0.0182776
	-0.591388	0.0181294
	-0.591014	0.018089
	-0.59064	0.0182654
	-0.590266	0.0178242
	-0.589892	0.0174764
	-0.589518	0.0171897
	-0.589144	0.0170756
	-0.588771	0.0171957
	-0.588397	0.0173581
	-0.588023	0.0179735
	-0.587649	0.0179661
	-0.587275	0.0178185
	-0.586901	0.0177721
	-0.586527	0.0174548
	-0.586154	0.0176143
	-0.58578	0.0176295
	-0.585406	0.0172891
	-0.585032	0.0169466
	-0.584658	0.0168251
	-0.584284	0.0167817
	-0.58391	0.016808
	-0.583537	0.0171039
	-0.583163	0.0171734
	-0.582789	0.0171583
	-0.582415	0.0168193
	-0.582041	0.0160546
	-0.581667	0.0166552
	-0.581293	0.0169872
	-0.580919	0.0167835
	-0.580546	0.0168503
	-0.580172	0.0169905
	-0.579798	0.0170022
	-0.579424	0.0170687
	-0.57905	0.0168374
	-0.578676	0.0169957
	-0.578302	0.017079
	-0.577928	0.0168941
	-0.577555	0.0166293
	-0.577181	0.0164127
	-0.576807	0.0164679
	-0.576433	0.0166511
	-0.576059	0.0165751
	-0.575685	0.016795
	-0.575311	0.0167988
	-0.574938	0.0166706
	-0.574564	0.0161729
	-0.57419	0.0160206
	-0.573816	0.0161028
	-0.573442	0.0156995
	-0.573068	0.0155215
	-0.572694	0.0157975
	-0.572321	0.0161657
	-0.571947	0.0163468
	-0.571573	0.0166694
	-0.571199	0.0166395
	-0.570825	0.016512
	-0.570451	0.016543
	-0.570077	0.0163587
	-0.569703	0.0158001
	-0.56933	0.0155397
	-0.568956	0.0154715
	-0.568582	0.0152212
	-0.568208	0.0150301
	-0.567834	0.0151369
	-0.56746	0.0149675
	-0.567086	0.0151901
	-0.566712	0.0154274
	-0.566339	0.015471
	-0.565965	0.0152768
	-0.565591	0.015138
	-0.565217	0.0154782
	-0.564843	0.0160794
	-0.564469	0.0162782
	-0.564095	0.0162169
	-0.563721	0.0157165
	-0.563348	0.0151419
	-0.562974	0.0147975
	-0.5626	0.0145825
	-0.562226	0.0144882
	-0.561852	0.0142895
	-0.561478	0.0139369
	-0.561104	0.0136703
	-0.560731	0.0135811
	-0.560357	0.0134286
	-0.559983	0.0137132
	-0.559609	0.0139714
	-0.559235	0.0135995
	-0.558861	0.0135904
	-0.558487	0.0140409
	-0.558114	0.0145693
	-0.55774	0.0144924
	-0.557366	0.0142991
	-0.556992	0.0142942
	-0.556618	0.0141106
	-0.556244	0.0142732
	-0.55587	0.0142719
	-0.555496	0.0140814
	-0.555123	0.0137871
	-0.554749	0.013385
	-0.554375	0.0132282
	-0.554001	0.0131051
	-0.553627	0.0131128
	-0.553253	0.0133786
	-0.552879	0.0140352
	-0.552505	0.0145793
	-0.552132	0.0146739
	-0.551758	0.014134
	-0.551384	0.0138333
	-0.55101	0.0135089
	-0.550636	0.0134617
	-0.550262	0.0134545
	-0.549888	0.0137322
	-0.549515	0.0138643
	-0.549141	0.0137705
	-0.548767	0.0137054
	-0.548393	0.0132982
	-0.548019	0.0134662
	-0.547645	0.0138126
	-0.547271	0.0136952
	-0.546897	0.0138887
	-0.546524	0.0141234
	-0.54615	0.0141064
	-0.545776	0.0140959
	-0.545402	0.013703
	-0.545028	0.0135759
	-0.544654	0.0132874
	-0.54428	0.0129359
	-0.543906	0.0130935
	-0.543533	0.0132422
	-0.543159	0.0132615
	-0.542785	0.0131992
	-0.542411	0.0133489
	-0.542037	0.0133135
	-0.541663	0.0135328
	-0.541289	0.0133977
	-0.540915	0.0131856
	-0.540542	0.0133656
	-0.540168	0.0135376
	-0.539794	0.0133192
	-0.53942	0.0132208
	-0.539046	0.0129706
	-0.538672	0.0125185
	-0.538298	0.0124048
	-0.537925	0.0124396
	-0.537551	0.0122623
	-0.537177	0.0120784
	-0.536803	0.0118808
	-0.536429	0.0117285
	-0.536055	0.0114391
	-0.535681	0.0113103
	-0.535308	0.0112356
	-0.534934	0.0114292
	-0.53456	0.0115047
	-0.534186	0.0115885
	-0.533812	0.0119966
	-0.533438	0.0117839
	-0.533064	0.0113124
	-0.53269	0.0108679
	-0.532317	0.0106004
	-0.531943	0.0105961
	-0.531569	0.0108133
	-0.531195	0.0106215
	-0.530821	0.0109382
	-0.530447	0.0118467
	-0.530073	0.0120916
	-0.529699	0.0116895
	-0.529326	0.0112955
	-0.528952	0.0113888
	-0.528578	0.0116934
	-0.528204	0.0114738
	-0.52783	0.0108614
	-0.527456	0.0110486
	-0.527082	0.0111212
	-0.526709	0.0107087
	-0.526335	0.0105367
	-0.525961	0.0108899
	-0.525587	0.011007
	-0.525213	0.0108971
	-0.524839	0.0109644
	-0.524465	0.0106768
	-0.524091	0.0108551
	-0.523718	0.0113793
	-0.523344	0.0115656
	-0.52297	0.0112496
	-0.522596	0.0109967
	-0.522222	0.0109165
	-0.521848	0.0108916
	-0.521474	0.011211
	-0.5211	0.011187
	-0.520727	0.0105755
	-0.520353	0.0104219
	-0.519979	0.0105518
	-0.519605	0.0107265
	-0.519231	0.0106127
	-0.518857	0.0106263
	-0.518483	0.0109044
	-0.51811	0.01059
	-0.517736	0.0104661
	-0.517362	0.0105729
	-0.516988	0.0101851
	-0.516614	0.00973521
	-0.51624	0.00981426
	-0.515866	0.0103208
	-0.515493	0.0104152
	-0.515119	0.0106329
	-0.514745	0.0107293
	-0.514371	0.010872
	-0.513997	0.0105344
	-0.513623	0.0101084
	-0.513249	0.00996756
	-0.512875	0.0100707
	-0.512502	0.00993618
	-0.512128	0.00963905
	-0.511754	0.00951597
	-0.51138	0.00946456
	-0.511006	0.00943776
	-0.510632	0.00921685
	-0.510258	0.00898334
	-0.509884	0.00904266
	-0.509511	0.00940667
	-0.509137	0.00914566
	-0.508763	0.00914375
	-0.508389	0.00941982
	-0.508015	0.00921805
	-0.507641	0.00923673
	-0.507267	0.00883849
	-0.506893	0.00843191
	-0.50652	0.00905936
	-0.506146	0.00960407
	-0.505772	0.00944299
	-0.505398	0.00901117
	-0.505024	0.0090037
	-0.50465	0.00919716
	-0.504276	0.00889422
	-0.503903	0.00852343
	-0.503529	0.00856335
	-0.503155	0.00865655
	-0.502781	0.00903526
	-0.502407	0.00885013
	-0.502033	0.00859716
	-0.501659	0.00819702
	-0.501286	0.00804664
	-0.500912	0.00812451
	-0.500538	0.00820435
	-0.500164	0.008146
	-0.49979	0.00767081
	-0.499416	0.00770673
	-0.499042	0.00805832
	-0.498668	0.00858249
	-0.498294	0.00904301
	-0.497921	0.00843236
	-0.497547	0.00833762
	-0.497173	0.00808984
	-0.496799	0.00781872
	-0.496425	0.00800365
	-0.496051	0.00804019
	-0.495677	0.00761461
	-0.495304	0.00746546
	-0.49493	0.00793568
	-0.494556	0.00787728
	-0.494182	0.00770962
	-0.493808	0.00752675
	-0.493434	0.00736823
	-0.49306	0.007122
	-0.492687	0.00717994
	-0.492313	0.00728772
	-0.491939	0.00779828
	-0.491565	0.00815288
	-0.491191	0.00843153
	-0.490817	0.00851592
	-0.490443	0.00800656
	-0.490069	0.00721609
	-0.489696	0.00742088
	-0.489322	0.00767167
	-0.488948	0.00743095
	-0.488574	0.00724468
	-0.4882	0.00714925
	-0.487826	0.00655618
	-0.487452	0.00612943
	-0.487079	0.00627145
	-0.486705	0.00662504
	-0.486331	0.00655202
	-0.485957	0.00634191
	-0.485583	0.00630518
	-0.485209	0.00654891
	-0.484835	0.00660376
	-0.484461	0.00688578
	-0.484088	0.00703887
	-0.483714	0.0072245
	-0.48334	0.00705342
	-0.482966	0.00656946
	-0.482592	0.00650176
	-0.482218	0.0063048
	-0.481844	0.00640432
	-0.48147	0.00626293
	-0.481097	0.00598703
	-0.480723	0.00604485
	-0.480349	0.00562078
	-0.479975	0.0056566
	-0.479601	0.00569613
	-0.479227	0.00567144
	-0.478853	0.00562233
	-0.47848	0.0057263
	-0.478106	0.00615521
	-0.477732	0.00634828
	-0.477358	0.00622023
	-0.476984	0.00621405
	-0.47661	0.00620805
	-0.476236	0.00582096
	-0.475862	0.00589985
	-0.475488	0.00572374
	-0.475115	0.00547877
	-0.474741	0.00532033
	-0.474367	0.00512376
	-0.473993	0.00495913
	-0.473619	0.0044815
	-0.473245	0.00452884
	-0.472872	0.00397369
	-0.472498	0.00400472
	-0.472124	0.00395332
	-0.47175	0.00394654
	-0.471376	0.00459457
	-0.471002	0.00499174
	-0.470628	0.00463976
	-0.470254	0.00440159
	-0.46988	0.00452124
	-0.469507	0.00449166
	-0.469133	0.00433284
	-0.468759	0.00480275
	-0.468385	0.00483562
	-0.468011	0.00445
	-0.467637	0.0042271
	-0.467263	0.00451159
	-0.46689	0.00478845
	-0.466516	0.00466183
	-0.466142	0.00447087
	-0.465768	0.00437408
	-0.465394	0.00390262
	-0.46502	0.00403774
	-0.464646	0.00390233
	-0.464272	0.0038163
	-0.463899	0.00385657
	-0.463525	0.00370245
	-0.463151	0.00371717
	-0.462777	0.00412982
	-0.462403	0.00411514
	-0.462029	0.00375769
	-0.461655	0.00364902
	-0.461282	0.00357774
	-0.460908	0.00380201
	-0.460534	0.00367835
	-0.46016	0.00354086
	-0.459786	0.00344067
	-0.459412	0.00341203
	-0.459038	0.0032904
	-0.458664	0.00314903
	-0.458291	0.00304994
	-0.457917	0.00305388
	-0.457543	0.00284944
	-0.457169	0.00332751
	-0.456795	0.00365685
	-0.456421	0.0037614
	-0.456047	0.00361185
	-0.455674	0.00333881
	-0.4553	0.0033341
	-0.454926	0.00365812
	-0.454552	0.00373634
	-0.454178	0.00352416
	-0.453804	0.00337962
	-0.45343	0.00306177
	-0.453056	0.00298416
	-0.452683	0.00284477
	-0.452309	0.00280822
	-0.451935	0.00292452
	-0.451561	0.00329828
	-0.451187	0.00389647
	-0.450813	0.00374922
	-0.450439	0.00317257
	-0.450066	0.00293646
	-0.449692	0.00251363
	-0.449318	0.002396
	-0.448944	0.00260726
	-0.44857	0.0025414
	-0.448196	0.00210217
	-0.447822	0.00138253
	-0.447448	0.00144032
	-0.447075	0.0014599
	-0.446701	0.00175514
	-0.446327	0.00237287
	-0.445953	0.00272431
	-0.445579	0.00264807
	-0.445205	0.00233262
	-0.444831	0.00238191
	-0.444458	0.00252176
	-0.444084	0.00258796
	-0.44371	0.00261753
	-0.443336	0.00274911
	-0.442962	0.00269134
	-0.442588	0.00212877
	-0.442214	0.0014868
	-0.44184	0.00115953
	-0.441466	0.00113976
	-0.441093	0.0013841
	-0.440719	0.00158775
	-0.440345	0.00148827
	-0.439971	0.00104605
	-0.439597	0.000988083
	-0.439223	0.00117372
	-0.438849	0.00100381
	-0.438476	0.000997824
	-0.438102	0.00158567
	-0.437728	0.00162681
	-0.437354	0.00130031
	-0.43698	0.0013648
	-0.436606	0.00106703
	-0.436232	0.00106217
	-0.435858	0.00138182
	-0.435485	0.00117898
	-0.435111	0.00108566
	-0.434737	0.00133381
	-0.434363	0.00132971
	-0.433989	0.00170681
	-0.433615	0.00174761
	-0.433241	0.00175593
	-0.432868	0.00145618
	-0.432494	0.00111139
	-0.43212	0.000776419
	-0.431746	0.000935568
	-0.431372	0.000883132
	-0.430998	0.000947113
	-0.430624	0.000770263
	-0.43025	0.00028034
	-0.429877	0.000164128
	-0.429503	0.000157273
	-0.429129	-5.91234e-06
	-0.428755	-0.000102149
	-0.428381	-0.000193245
	-0.428007	-0.000377099
	-0.427633	-0.000485754
	-0.42726	-0.000392372
	-0.426886	0.000432612
	-0.426512	0.000649777
	-0.426138	0.000426217
	-0.425764	0.00031595
	-0.42539	0.000514504
	-0.425016	0.000241819
	-0.424642	8.37414e-05
	-0.424269	0.000384919
	-0.423895	0.00057049
	-0.423521	0.000731266
	-0.423147	0.000202522
	-0.422773	-5.62522e-05
	-0.422399	-0.000389693
	-0.422025	-0.000508258
	-0.421652	-0.000704957
	-0.421278	-0.00059002
	-0.420904	-0.000415922
	-0.42053	-0.000304922
	-0.420156	-0.000444164
	-0.419782	-0.000518863
	-0.419408	-0.000392574
	-0.419034	-0.000357551
	-0.418661	-0.000545632
	-0.418287	-0.000552049
	-0.417913	-0.0008655
	-0.417539	-0.000744101
	-0.417165	-0.000394286
	-0.416791	-0.000360356
	-0.416417	-9.806e-05
	-0.416044	-0.000194665
	-0.41567	2.05641e-05
	-0.415296	-0.000113912
	-0.414922	-0.000657399
	-0.414548	-0.000839355
	-0.414174	-0.000625521
	-0.4138	4.02123e-05
	-0.413426	1.47122e-06
	-0.413052	-0.000460182
	-0.412679	-0.00116192
	-0.412305	-0.00128074
	-0.411931	-0.000654735
	-0.411557	4.57395e-05
	-0.411183	0.000362843
	-0.410809	-0.000560118
	-0.410435	-0.000830116
	-0.410062	-0.000976907
	-0.409688	-0.0007263
	-0.409314	-0.000640692
	-0.40894	-0.000817234
	-0.408566	-0.000854478
	-0.408192	-0.000561599
	-0.407818	-0.000469414
	-0.407444	-0.000572933
	-0.407071	-0.000721017
	-0.406697	-0.0008248
	-0.406323	-0.000600947
	-0.405949	-0.000726115
	-0.405575	-0.000846686
	-0.405201	-0.00078871
	-0.404827	-0.00090644
	-0.404454	-0.00138909
	-0.40408	-0.00131499
	-0.403706	-0.00112106
	-0.403332	-0.000994614
	-0.402958	-0.000946085
	-0.402584	-0.000823959
	-0.40221	-0.000804697
	-0.401836	-0.000629377
	-0.401463	-0.000741112
	-0.401089	-0.000567454
	-0.400715	-0.000413901
	-0.400341	-0.000373019
	-0.399967	-0.000464889
	-0.399593	-0.000773778
	-0.399219	-0.000829155
	-0.398846	-0.000802193
	-0.398472	-0.00105959
	-0.398098	-0.000959632
	-0.397724	-0.00120159
	-0.39735	-0.00146992
	-0.396976	-0.00108013
	-0.396602	-0.000746839
	-0.396228	-0.000678015
	-0.395855	-0.000796534
	-0.395481	-0.00122072
	-0.395107	-0.00148204
	-0.394733	-0.00138832
	-0.394359	-0.00149837
	-0.393985	-0.00115749
	-0.393611	-0.000905133
	-0.393238	-0.00136546
	-0.392864	-0.000925156
	-0.39249	-0.000553908
	-0.392116	-0.000651948
	-0.391742	-0.0012139
	-0.391368	-0.00134269
	-0.390994	-0.00114071
	-0.39062	-0.00111835
	-0.390246	-0.00112521
	-0.389873	-0.000893678
	-0.389499	-0.000895739
	-0.389125	-0.000905029
	-0.388751	-0.00106336
	-0.388377	-0.00102057
	-0.388003	-0.00113323
	-0.38763	-0.00149012
	-0.387256	-0.00171149
	-0.386882	-0.00130984
	-0.386508	-0.00100752
	-0.386134	-0.00107429
	-0.38576	-0.00098515
	-0.385386	-0.00122106
	-0.385012	-0.0012587
	-0.384638	-0.00125756
	-0.384265	-0.00119218
	-0.383891	-0.00138194
	-0.383517	-0.00151934
	-0.383143	-0.00183887
	-0.382769	-0.00160826
	-0.382395	-0.0013053
	-0.382022	-0.00143096
	-0.381648	-0.00153868
	-0.381274	-0.00108456
	-0.3809	-0.00129254
	-0.380526	-0.00160982
	-0.380152	-0.00171973
	-0.379778	-0.00123164
	-0.379404	-0.000565954
	-0.37903	-0.000267318
	-0.378657	-0.000652872
	-0.378283	-0.00132138
	-0.377909	-0.00180716
	-0.377535	-0.00134772
	-0.377161	-0.000954643
	-0.376787	-0.000972169
	-0.376413	-0.00149446
	-0.37604	-0.0018141
	-0.375666	-0.0019704
	-0.375292	-0.00162747
	-0.374918	-0.00178081
	-0.374544	-0.00213726
	-0.37417	-0.00211981
	-0.373796	-0.00185783
	-0.373422	-0.00213215
	-0.373049	-0.00195177
	-0.372675	-0.00167925
	-0.372301	-0.00127243
	-0.371927	-0.00133807
	-0.371553	-0.00142424
	-0.371179	-0.00133451
	-0.370805	-0.00126488
	-0.370432	-0.00125982
	-0.370058	-0.00187348
	-0.369684	-0.0022381
	-0.36931	-0.00215339
	-0.368936	-0.00153246
	-0.368562	-0.00124554
	-0.368188	-0.00173986
	-0.367814	-0.00228807
	-0.367441	-0.00202517
	-0.367067	-0.00173084
	-0.366693	-0.00160677
	-0.366319	-0.00186632
	-0.365945	-0.0024341
	-0.365571	-0.0025579
	-0.365197	-0.00274374
	-0.364824	-0.00234982
	-0.36445	-0.00161692
	-0.364076	-0.00123996
	-0.363702	-0.00148092
	-0.363328	-0.00182095
	-0.362954	-0.00223287
	-0.36258	-0.00283932
	-0.362206	-0.00287108
	-0.361833	-0.00277025
	-0.361459	-0.00227549
	-0.361085	-0.00185496
	-0.360711	-0.00174627
	-0.360337	-0.00243383
	-0.359963	-0.00265963
	-0.359589	-0.00284072
	-0.359216	-0.00304508
	-0.358842	-0.0031503
	-0.358468	-0.00330967
	-0.358094	-0.00298523
	-0.35772	-0.00251255
	-0.357346	-0.00221407
	-0.356972	-0.00222661
	-0.356598	-0.00218933
	-0.356224	-0.00211841
	-0.355851	-0.00215321
	-0.355477	-0.00191317
	-0.355103	-0.00192014
	-0.354729	-0.00209742
	-0.354355	-0.00232861
	-0.353981	-0.00214289
	-0.353607	-0.00161503
	-0.353234	-0.00140031
	-0.35286	-0.00124359
	-0.352486	-0.0015977
	-0.352112	-0.00158191
	-0.351738	-0.00151119
	-0.351364	-0.00132335
	-0.35099	-0.00125961
	-0.350616	-0.00137852
	-0.350243	-0.00140227
	-0.349869	-0.00158526
	-0.349495	-0.00213251
	-0.349121	-0.00218965
	-0.348747	-0.00221629
	-0.348373	-0.00213877
	-0.347999	-0.00189334
	-0.347626	-0.00204587
	-0.347252	-0.00211834
	-0.346878	-0.00236873
	-0.346504	-0.00230055
	-0.34613	-0.00236371
	-0.345756	-0.00230851
	-0.345382	-0.00244784
	-0.345008	-0.00253639
	-0.344635	-0.00229264
	-0.344261	-0.00244728
	-0.343887	-0.00256636
	-0.343513	-0.00275976
	-0.343139	-0.00254662
	-0.342765	-0.00190508
	-0.342391	-0.00134281
	-0.342017	-0.00155613
	-0.341644	-0.00204161
	-0.34127	-0.00206478
	-0.340896	-0.00171101
	-0.340522	-0.00190194
	-0.340148	-0.00227942
	-0.339774	-0.00245468
	-0.3394	-0.00255535
	-0.339027	-0.00274765
	-0.338653	-0.00294998
	-0.338279	-0.00313566
	-0.337905	-0.00304531
	-0.337531	-0.00290108
	-0.337157	-0.0029876
	-0.336783	-0.00269298
	-0.336409	-0.00272077
	-0.336036	-0.00281405
	-0.335662	-0.00291234
	-0.335288	-0.00286353
	-0.334914	-0.00256292
	-0.33454	-0.00231139
	-0.334166	-0.00206725
	-0.333792	-0.00210054
	-0.333419	-0.00237818
	-0.333045	-0.00284181
	-0.332671	-0.00273737
	-0.332297	-0.00243429
	-0.331923	-0.00254872
	-0.331549	-0.00241881
	-0.331175	-0.00208349
	-0.330802	-0.00233733
	-0.330428	-0.00281117
	-0.330054	-0.00274881
	-0.32968	-0.0027054
	-0.329306	-0.00332507
	-0.328932	-0.00343358
	-0.328558	-0.00314343
	-0.328184	-0.0029647
	-0.327811	-0.00288345
	-0.327437	-0.00264431
	-0.327063	-0.00247763
	-0.326689	-0.00268427
	-0.326315	-0.00317345
	-0.325941	-0.00316033
	-0.325567	-0.00308351
	-0.325193	-0.0029947
	-0.32482	-0.00288452
	-0.324446	-0.00296274
	-0.324072	-0.00308001
	-0.323698	-0.00338675
	-0.323324	-0.00276756
	-0.32295	-0.00245215
	-0.322576	-0.00249571
	-0.322203	-0.00278447
	-0.321829	-0.00293454
	-0.321455	-0.00301816
	-0.321081	-0.00329345
	-0.320707	-0.00325393
	-0.320333	-0.00263746
	-0.319959	-0.00275591
	-0.319585	-0.00260876
	-0.319211	-0.00250742
	-0.318838	-0.00251101
	-0.318464	-0.00297115
	-0.31809	-0.0031322
	-0.317716	-0.00299345
	-0.317342	-0.00278751
	-0.316968	-0.00282213
	-0.316595	-0.00295713
	-0.316221	-0.00310452
	-0.315847	-0.00351184
	-0.315473	-0.00392349
	-0.315099	-0.00399423
	-0.314725	-0.00361168
	-0.314351	-0.00369634
	-0.313977	-0.00365881
	-0.313603	-0.00323768
	-0.31323	-0.00326575
	-0.312856	-0.00303924
	-0.312482	-0.00291441
	-0.312108	-0.0029527
	-0.311734	-0.00333355
	-0.31136	-0.00400997
	-0.310986	-0.00451529
	-0.310613	-0.00406322
	-0.310239	-0.00393124
	-0.309865	-0.00386147
	-0.309491	-0.00390058
	-0.309117	-0.00394979
	-0.308743	-0.00351258
	-0.308369	-0.0037259
	-0.307995	-0.00402499
	-0.307622	-0.00415158
	-0.307248	-0.00392007
	-0.306874	-0.00379883
	-0.3065	-0.00410281
	-0.306126	-0.00408061
	-0.305752	-0.00397372
	-0.305378	-0.00371673
	-0.305005	-0.00377808
	-0.304631	-0.00406607
	-0.304257	-0.00457454
	-0.303883	-0.00507766
	-0.303509	-0.00481313
	-0.303135	-0.00439877
	-0.302761	-0.00399843
	-0.302387	-0.0043659
	-0.302014	-0.00440037
	-0.30164	-0.00447767
	-0.301266	-0.00430596
	-0.300892	-0.00435503
	-0.300518	-0.00408434
	-0.300144	-0.00390115
	-0.29977	-0.00372849
	-0.299397	-0.00355345
	-0.299023	-0.00372735
	-0.298649	-0.00346867
	-0.298275	-0.00343651
	-0.297901	-0.00399163
	-0.297527	-0.00456235
	-0.297153	-0.00464164
	-0.296779	-0.00472238
	-0.296406	-0.00478394
	-0.296032	-0.00448854
	-0.295658	-0.0043049
	-0.295284	-0.00380254
	-0.29491	-0.00412749
	-0.294536	-0.00433265
	-0.294162	-0.00440482
	-0.293789	-0.0047976
	-0.293415	-0.00444092
	-0.293041	-0.00458363
	-0.292667	-0.0049625
	-0.292293	-0.00459022
	-0.291919	-0.00425039
	-0.291545	-0.00446406
	-0.291171	-0.00461629
	-0.290798	-0.00471376
	-0.290424	-0.00463491
	-0.29005	-0.00485343
	-0.289676	-0.00513419
	-0.289302	-0.00506135
	-0.288928	-0.00522845
	-0.288554	-0.00512637
	-0.288181	-0.00464555
	-0.287807	-0.00409517
	-0.287433	-0.00435419
	-0.287059	-0.00477624
	-0.286685	-0.00461595
	-0.286311	-0.00438686
	-0.285937	-0.00424969
	-0.285563	-0.00428943
	-0.285189	-0.0047846
	-0.284816	-0.00521921
	-0.284442	-0.00546757
	-0.284068	-0.00525114
	-0.283694	-0.00445602
	-0.28332	-0.00437348
	-0.282946	-0.0045132
	-0.282572	-0.00441976
	-0.282199	-0.0046176
	-0.281825	-0.00466659
	-0.281451	-0.00468894
	-0.281077	-0.00459446
	-0.280703	-0.00464976
	-0.280329	-0.00489245
	-0.279955	-0.00450325
	-0.279581	-0.00419312
	-0.279208	-0.00460704
	-0.278834	-0.00502239
	-0.27846	-0.00531874
	-0.278086	-0.00492518
	-0.277712	-0.0045971
	-0.277338	-0.00451005
	-0.276964	-0.00428037
	-0.276591	-0.00454777
	-0.276217	-0.00462757
	-0.275843	-0.00491191
	-0.275469	-0.00502611
	-0.275095	-0.00506295
	-0.274721	-0.00477654
	-0.274347	-0.00469253
	-0.273973	-0.00503897
	-0.2736	-0.00496434
	-0.273226	-0.00461586
	-0.272852	-0.00463391
	-0.272478	-0.00442268
	-0.272104	-0.004425
	-0.27173	-0.00450175
	-0.271356	-0.00414251
	-0.270983	-0.00439086
	-0.270609	-0.00492335
	-0.270235	-0.00497922
	-0.269861	-0.00517624
	-0.269487	-0.00547919
	-0.269113	-0.00578461
	-0.268739	-0.0055504
	-0.268365	-0.00502363
	-0.267992	-0.0043768
	-0.267618	-0.00424123
	-0.267244	-0.00440615
	-0.26687	-0.0046361
	-0.266496	-0.00488344
	-0.266122	-0.00465639
	-0.265748	-0.00444173
	-0.265375	-0.00455134
	-0.265001	-0.00459331
	-0.264627	-0.0046247
	-0.264253	-0.00484489
	-0.263879	-0.0049325
	-0.263505	-0.00487344
	-0.263131	-0.00505486
	-0.262757	-0.0051451
	-0.262384	-0.0050848
	-0.26201	-0.00505032
	-0.261636	-0.00492607
	-0.261262	-0.00492152
	-0.260888	-0.00467691
	-0.260514	-0.00471635
	-0.26014	-0.00489548
	-0.259767	-0.00451894
	-0.259393	-0.0043924
	-0.259019	-0.00431884
	-0.258645	-0.00416539
	-0.258271	-0.0042208
	-0.257897	-0.0045695
	-0.257523	-0.00472205
	-0.257149	-0.00468968
	-0.256775	-0.0047959
	-0.256402	-0.00498395
	-0.256028	-0.00503585
	-0.255654	-0.00515204
	-0.25528	-0.00535327
	-0.254906	-0.00527895
	-0.254532	-0.00530231
	-0.254158	-0.00507968
	-0.253785	-0.00517769
	-0.253411	-0.005429
	-0.253037	-0.00512472
	-0.252663	-0.00484605
	-0.252289	-0.0048362
	-0.251915	-0.0048352
	-0.251541	-0.00537051
	-0.251167	-0.00545893
	-0.250794	-0.00533736
	-0.25042	-0.00513847
	-0.250046	-0.00493962
	-0.249672	-0.00487801
	-0.249298	-0.00480357
	-0.248924	-0.00503934
	-0.24855	-0.00558981
	-0.248177	-0.00619648
	-0.247803	-0.00687802
	-0.247429	-0.00700304
	-0.247055	-0.00678306
	-0.246681	-0.00620275
	-0.246307	-0.00607222
	-0.245933	-0.00589053
	-0.245559	-0.00556663
	-0.245186	-0.00598587
	-0.244812	-0.0063233
	-0.244438	-0.00614461
	-0.244064	-0.00587944
	-0.24369	-0.00560038
	-0.243316	-0.0051083
	-0.242942	-0.00499891
	-0.242568	-0.00500601
	-0.242195	-0.00524914
	-0.241821	-0.00509473
	-0.241447	-0.00531601
	-0.241073	-0.00568348
	-0.240699	-0.00608868
	-0.240325	-0.00586412
	-0.239951	-0.00569073
	-0.239578	-0.00570881
	-0.239204	-0.00558168
	-0.23883	-0.00494478
	-0.238456	-0.00495584
	-0.238082	-0.00532873
	-0.237708	-0.00588314
	-0.237334	-0.00614583
	-0.23696	-0.00634587
	-0.236587	-0.00634059
	-0.236213	-0.00633188
	-0.235839	-0.00622793
	-0.235465	-0.00611948
	-0.235091	-0.00624745
	-0.234717	-0.00624747
	-0.234343	-0.00638717
	-0.23397	-0.0064192
	-0.233596	-0.00621503
	-0.233222	-0.0066176
	-0.232848	-0.00639027
	-0.232474	-0.00604768
	-0.2321	-0.00561996
	-0.231726	-0.00544316
	-0.231352	-0.00586639
	-0.230979	-0.00625468
	-0.230605	-0.00608365
	-0.230231	-0.00598666
	-0.229857	-0.00557872
	-0.229483	-0.00540422
	-0.229109	-0.00582145
	-0.228735	-0.00585119
	-0.228361	-0.00520394
	-0.227988	-0.00504284
	-0.227614	-0.00541223
	-0.22724	-0.00570454
	-0.226866	-0.00560776
	-0.226492	-0.00582549
	-0.226118	-0.00580687
	-0.225744	-0.00566055
	-0.225371	-0.0056238
	-0.224997	-0.00614656
	-0.224623	-0.00656941
	-0.224249	-0.00660628
	-0.223875	-0.00655106
	-0.223501	-0.00632486
	-0.223127	-0.00624342
	-0.222753	-0.00627027
	-0.22238	-0.00598024
	-0.222006	-0.00521461
	-0.221632	-0.00504923
	-0.221258	-0.00525109
	-0.220884	-0.00531018
	-0.22051	-0.0052951
	-0.220136	-0.0054283
	-0.219762	-0.00559682
	-0.219389	-0.00580667
	-0.219015	-0.00617638
	-0.218641	-0.00647112
	-0.218267	-0.00668442
	-0.217893	-0.00672647
	-0.217519	-0.00652095
	-0.217145	-0.00641447
	-0.216772	-0.0065253
	-0.216398	-0.00682499
	-0.216024	-0.00697673
	-0.21565	-0.00680754
	-0.215276	-0.00699897
	-0.214902	-0.00664665
	-0.214528	-0.00651256
	-0.214154	-0.00717243
	-0.213781	-0.00697052
	-0.213407	-0.00640589
	-0.213033	-0.00649703
	-0.212659	-0.00663053
	-0.212285	-0.00617941
	-0.211911	-0.00629588
	-0.211537	-0.00638934
	-0.211164	-0.00675164
	-0.21079	-0.00646987
	-0.210416	-0.00654953
	-0.210042	-0.00653462
	-0.209668	-0.00646096
	-0.209294	-0.00668014
	-0.20892	-0.00670297
	-0.208546	-0.0063684
	-0.208173	-0.00612736
	-0.207799	-0.00647595
	-0.207425	-0.0065044
	-0.207051	-0.00652421
	-0.206677	-0.00633392
	-0.206303	-0.00625706
	-0.205929	-0.00616781
	-0.205556	-0.00600599
	-0.205182	-0.00618559
	-0.204808	-0.0065752
	-0.204434	-0.00641309
	-0.20406	-0.00643708
	-0.203686	-0.006442
	-0.203312	-0.00673205
	-0.202938	-0.00667406
	-0.202565	-0.00650729
	-0.202191	-0.00660988
	-0.201817	-0.00647552
	-0.201443	-0.00592109
	-0.201069	-0.00596271
	-0.200695	-0.00580294
	-0.200321	-0.00617679
	-0.199948	-0.00670106
	-0.199574	-0.00719183
	-0.1992	-0.00694686
	-0.198826	-0.00689883
	-0.198452	-0.00718952
	-0.198078	-0.00716815
	-0.197704	-0.00662532
	-0.19733	-0.00653619
	-0.196957	-0.00728453
	-0.196583	-0.00708099
	-0.196209	-0.00663684
	-0.195835	-0.00654195
	-0.195461	-0.00651771
	-0.195087	-0.00663773
	-0.194713	-0.0067981
	-0.194339	-0.00672678
	-0.193966	-0.00673331
	-0.193592	-0.00678031
	-0.193218	-0.00690316
	-0.192844	-0.00743127
	-0.19247	-0.00708915
	-0.192096	-0.00684245
	-0.191722	-0.00664416
	-0.191349	-0.00630569
	-0.190975	-0.00600975
	-0.190601	-0.00586084
	-0.190227	-0.00615059
	-0.189853	-0.00652064
	-0.189479	-0.00638785
	-0.189105	-0.00630342
	-0.188731	-0.00627942
	-0.188358	-0.00617444
	-0.187984	-0.00665794
	-0.18761	-0.00721371
	-0.187236	-0.00729551
	-0.186862	-0.00705938
	-0.186488	-0.00614491
	-0.186114	-0.00583047
	-0.185741	-0.00614198
	-0.185367	-0.00684756
	-0.184993	-0.00758535
	-0.184619	-0.00773006
	-0.184245	-0.00725669
	-0.183871	-0.0070012
	-0.183497	-0.00703661
	-0.183123	-0.00692434
	-0.18275	-0.0062951
	-0.182376	-0.00585385
	-0.182002	-0.00637518
	-0.181628	-0.0064134
	-0.181254	-0.00650032
	-0.18088	-0.00667616
	-0.180506	-0.00689058
	-0.180133	-0.00686323
	-0.179759	-0.00661282
	-0.179385	-0.00657867
	-0.179011	-0.00734302
	-0.178637	-0.0073486
	-0.178263	-0.006806
	-0.177889	-0.00642377
	-0.177515	-0.00632009
	-0.177142	-0.00662465
	-0.176768	-0.00666354
	-0.176394	-0.00716197
	-0.17602	-0.00731527
	-0.175646	-0.00737258
	-0.175272	-0.00723945
	-0.174898	-0.00724646
	-0.174524	-0.00726543
	-0.174151	-0.00734586
	-0.173777	-0.00714312
	-0.173403	-0.0072372
	-0.173029	-0.00753966
	-0.172655	-0.00779286
	-0.172281	-0.00774499
	-0.171907	-0.00755755
	-0.171534	-0.00767331
	-0.17116	-0.00783196
	-0.170786	-0.0076565
	-0.170412	-0.00762183
	-0.170038	-0.00706806
	-0.169664	-0.00723317
	-0.16929	-0.00736111
	-0.168916	-0.00726476
	-0.168543	-0.00742707
	-0.168169	-0.00715253
	-0.167795	-0.00714455
	-0.167421	-0.00690729
	-0.167047	-0.00693266
	-0.166673	-0.00692511
	-0.166299	-0.00747385
	-0.165926	-0.00804721
	-0.165552	-0.00790725
	-0.165178	-0.0076925
	-0.164804	-0.00733467
	-0.16443	-0.00705491
	-0.164056	-0.00738573
	-0.163682	-0.00752578
	-0.163308	-0.00774497
	-0.162935	-0.00792358
	-0.162561	-0.00754036
	-0.162187	-0.00760957
	-0.161813	-0.00774499
	-0.161439	-0.00751111
	-0.161065	-0.00745827
	-0.160691	-0.00756819
	-0.160318	-0.00772256
	-0.159944	-0.00743528
	-0.15957	-0.00709445
	-0.159196	-0.00675333
	-0.158822	-0.00678282
	-0.158448	-0.00677561
	-0.158074	-0.00673112
	-0.1577	-0.00703486
	-0.157327	-0.00672778
	-0.156953	-0.00680774
	-0.156579	-0.00695804
	-0.156205	-0.00658552
	-0.155831	-0.00652116
	-0.155457	-0.00644024
	-0.155083	-0.00657486
	-0.154709	-0.00635818
	-0.154336	-0.00630544
	-0.153962	-0.00660121
	-0.153588	-0.00688776
	-0.153214	-0.00706288
	-0.15284	-0.00702377
	-0.152466	-0.00658376
	-0.152092	-0.00647699
	-0.151719	-0.00671964
	-0.151345	-0.00698275
	-0.150971	-0.00675794
	-0.150597	-0.00667243
	-0.150223	-0.00694153
	-0.149849	-0.00683592
	-0.149475	-0.00671009
	-0.149101	-0.0065083
	-0.148728	-0.00627346
	-0.148354	-0.00578837
	-0.14798	-0.00550924
	-0.147606	-0.005932
	-0.147232	-0.00635194
	-0.146858	-0.00669308
	-0.146484	-0.00673323
	-0.146111	-0.00648612
	-0.145737	-0.00658741
	-0.145363	-0.0064239
	-0.144989	-0.00672013
	-0.144615	-0.00693286
	-0.144241	-0.00702358
	-0.143867	-0.00701027
	-0.143493	-0.00738025
	-0.14312	-0.00735097
	-0.142746	-0.00765439
	-0.142372	-0.00789074
	-0.141998	-0.00803687
	-0.141624	-0.00756879
	-0.14125	-0.00685892
	-0.140876	-0.00676612
	-0.140503	-0.00713115
	-0.140129	-0.00713115
	-0.139755	-0.00679704
	-0.139381	-0.00666917
	-0.139007	-0.0069102
	-0.138633	-0.00710528
	-0.138259	-0.00711406
	-0.137885	-0.00667544
	-0.137512	-0.00656297
	-0.137138	-0.00685178
	-0.136764	-0.00743409
	-0.13639	-0.00790949
	-0.136016	-0.00819741
	-0.135642	-0.0083213
	-0.135268	-0.00851201
	-0.134894	-0.00838617
	-0.134521	-0.00810002
	-0.134147	-0.00774436
	-0.133773	-0.00792921
	-0.133399	-0.00814675
	-0.133025	-0.00802827
	-0.132651	-0.0079917
	-0.132277	-0.00794591
	-0.131904	-0.00782966
	-0.13153	-0.00781077
	-0.131156	-0.00780666
	-0.130782	-0.00756069
	-0.130408	-0.00782579
	-0.130034	-0.00839174
	-0.12966	-0.00842673
	-0.129286	-0.0080027
	-0.128913	-0.00806217
	-0.128539	-0.00841855
	-0.128165	-0.00850502
	-0.127791	-0.0082116
	-0.127417	-0.00786968
	-0.127043	-0.00797955
	-0.126669	-0.00824197
	-0.126295	-0.00791546
	-0.125922	-0.00788784
	-0.125548	-0.00824646
	-0.125174	-0.0085693
	-0.1248	-0.00888965
	-0.124426	-0.00930295
	-0.124052	-0.00936321
	-0.123678	-0.00880894
	-0.123304	-0.00838774
	-0.122931	-0.00841677
	-0.122557	-0.00862749
	-0.122183	-0.0086364
	-0.121809	-0.00840055
	-0.121435	-0.00827111
	-0.121061	-0.00840984
	-0.120687	-0.0085318
	-0.120314	-0.00880551
	-0.11994	-0.00888164
	-0.119566	-0.00874609
	-0.119192	-0.00880003
	-0.118818	-0.00874561
	-0.118444	-0.0086106
	-0.11807	-0.00858768
	-0.117696	-0.0083878
	-0.117323	-0.00866487
	-0.116949	-0.00879453
	-0.116575	-0.00881554
	-0.116201	-0.00829425
	-0.115827	-0.00809228
	-0.115453	-0.00862433
	-0.115079	-0.00910017
	-0.114706	-0.00928053
	-0.114332	-0.00920715
	-0.113958	-0.00928604
	-0.113584	-0.009407
	-0.11321	-0.00891419
	-0.112836	-0.00841356
	-0.112462	-0.00892718
	-0.112088	-0.00927402
	-0.111715	-0.00905865
	-0.111341	-0.00893113
	-0.110967	-0.00879869
	-0.110593	-0.00904238
	-0.110219	-0.00905039
	-0.109845	-0.0089756
	-0.109471	-0.00860666
	-0.109098	-0.00840255
	-0.108724	-0.00838227
	-0.10835	-0.00876663
	-0.107976	-0.00883969
	-0.107602	-0.00838162
	-0.107228	-0.00836785
	-0.106854	-0.00801053
	-0.10648	-0.00780495
	-0.106107	-0.00771089
	-0.105733	-0.00775092
	-0.105359	-0.0077641
	-0.104985	-0.00817885
	-0.104611	-0.00810287
	-0.104237	-0.00793478
	-0.103863	-0.00822708
	-0.103489	-0.00819555
	-0.103116	-0.00806294
	-0.102742	-0.00838452
	-0.102368	-0.00876522
	-0.101994	-0.00895133
	-0.10162	-0.00888725
	-0.101246	-0.00857318
	-0.100872	-0.00874688
	-0.100499	-0.00903112
	-0.100125	-0.00868845
	-0.0997508	-0.00837291
	-0.0993769	-0.00867824
	-0.099003	-0.00902079
	-0.0986292	-0.00909072
	-0.0982553	-0.0087996
	-0.0978814	-0.00907672
	-0.0975076	-0.00957695
	-0.0971337	-0.00973446
	-0.0967598	-0.00949864
	-0.096386	-0.00936689
	-0.0960121	-0.00945397
	-0.0956382	-0.00929724
	-0.0952644	-0.00972975
	-0.0948905	-0.0101003
	-0.0945166	-0.00986777
	-0.0941428	-0.00995724
	-0.0937689	-0.00973109
	-0.093395	-0.00969058
	-0.0930212	-0.00955436
	-0.0926473	-0.00904361
	-0.0922734	-0.00895986
	-0.0918995	-0.00900477
	-0.0915257	-0.00862751
	-0.0911518	-0.0083995
	-0.0907779	-0.00824099
	-0.0904041	-0.00889799
	-0.0900302	-0.0090403
	-0.0896563	-0.00906675
	-0.0892825	-0.00938518
	-0.0889086	-0.00951486
	-0.0885347	-0.00937488
	-0.0881609	-0.00947155
	-0.087787	-0.00945482
	-0.0874131	-0.00893563
	-0.0870393	-0.00875282
	-0.0866654	-0.00900548
	-0.0862915	-0.00965591
	-0.0859177	-0.00965195
	-0.0855438	-0.00953913
	-0.0851699	-0.0099745
	-0.0847961	-0.0106175
	-0.0844222	-0.0103864
	-0.0840483	-0.00974714
	-0.0836744	-0.00923518
	-0.0833006	-0.00934697
	-0.0829267	-0.00946392
	-0.0825528	-0.00924708
	-0.082179	-0.00876708
	-0.0818051	-0.008404
	-0.0814312	-0.00855595
	-0.0810574	-0.00886996
	-0.0806835	-0.00879659
	-0.0803096	-0.00851998
	-0.0799358	-0.00862405
	-0.0795619	-0.00854388
	-0.079188	-0.00834935
	-0.0788142	-0.0083719
	-0.0784403	-0.00862346
	-0.0780664	-0.00854568
	-0.0776925	-0.00860318
	-0.0773187	-0.00832424
	-0.0769448	-0.00864571
	-0.0765709	-0.00888376
	-0.0761971	-0.00900754
	-0.0758232	-0.0090103
	-0.0754493	-0.00903797
	-0.0750755	-0.00893853
	-0.0747016	-0.00902812
	-0.0743277	-0.00916286
	-0.0739539	-0.0088524
	-0.07358	-0.00895748
	-0.0732061	-0.00930014
	-0.0728323	-0.0092258
	-0.0724584	-0.00906689
	-0.0720845	-0.00890756
	-0.0717107	-0.00897255
	-0.0713368	-0.00865188
	-0.0709629	-0.00862084
	-0.0705891	-0.0092545
	-0.0702152	-0.00975147
	-0.0698413	-0.00958145
	-0.0694675	-0.00908509
	-0.0690936	-0.00929351
	-0.0687197	-0.00947298
	-0.0683458	-0.00955546
	-0.067972	-0.00926048
	-0.0675981	-0.00895723
	-0.0672242	-0.00935605
	-0.0668504	-0.00965182
	-0.0664765	-0.00942208
	-0.0661026	-0.00941732
	-0.0657288	-0.0097143
	-0.0653549	-0.00943211
	-0.064981	-0.00950285
	-0.0646072	-0.00981409
	-0.0642333	-0.0100817
	-0.0638594	-0.00964646
	-0.0634856	-0.00932145
	-0.0631117	-0.00944024
	-0.0627378	-0.00943413
	-0.062364	-0.00933416
	-0.0619901	-0.00911402
	-0.0616162	-0.00893285
	-0.0612423	-0.00907532
	-0.0608685	-0.00921743
	-0.0604946	-0.00923264
	-0.0601207	-0.00956772
	-0.0597469	-0.0093565
	-0.059373	-0.0092301
	-0.0589991	-0.00880483
	-0.0586253	-0.00860942
	-0.0582514	-0.00896163
	-0.0578775	-0.00940815
	-0.0575037	-0.00969818
	-0.0571298	-0.00963429
	-0.0567559	-0.00927028
	-0.0563821	-0.00890033
	-0.0560082	-0.00862123
	-0.0556343	-0.00869084
	-0.0552605	-0.00858406
	-0.0548866	-0.00820315
	-0.0545127	-0.0082743
	-0.0541388	-0.00821362
	-0.053765	-0.00814071
	-0.0533911	-0.00847538
	-0.0530172	-0.00859814
	-0.0526434	-0.00862986
	-0.0522695	-0.00866109
	-0.0518956	-0.00854615
	-0.0515218	-0.00827845
	-0.0511479	-0.00810432
	-0.050774	-0.00819108
	-0.0504002	-0.00799521
	-0.0500263	-0.007603
	-0.0496524	-0.00727032
	-0.0492785	-0.0072481
	-0.0489047	-0.00759209
	-0.0485308	-0.00757841
	-0.0481569	-0.0072176
	-0.0477831	-0.00679233
	-0.0474092	-0.00698654
	-0.0470353	-0.00710161
	-0.0466615	-0.00688337
	-0.0462876	-0.00662361
	-0.0459137	-0.00661052
	-0.0455399	-0.00659446
	-0.045166	-0.00633832
	-0.0447921	-0.00619233
	-0.0444183	-0.00635604
	-0.0440444	-0.00662839
	-0.0436705	-0.00712827
	-0.0432967	-0.00674216
	-0.0429228	-0.00609289
	-0.0425489	-0.00624907
	-0.042175	-0.00608799
	-0.0418012	-0.00558645
	-0.0414273	-0.00532433
	-0.0410534	-0.00516094
	-0.0406796	-0.00473109
	-0.0403057	-0.00507542
	-0.0399318	-0.00524239
	-0.039558	-0.0049674
	-0.0391841	-0.00463501
	-0.0388102	-0.00413577
	-0.0384364	-0.00428122
	-0.0380625	-0.00407553
	-0.0376886	-0.00351491
	-0.0373148	-0.00318275
	-0.0369409	-0.00328349
	-0.036567	-0.00346506
[truncated: 8,144 more rows]

## Sheet: Fig. 1e
Fig. 1e	HSAL	P-OH	A-OH
		4.8	0.9
		5.6	1.1
		5.8	1.2

## Sheet: Fig. 1f
Fig. 1f	SAL	P-OH	A-OH
		2.3	6.9
		2.4	7.1
		2	6.6

## Sheet: Fig. 2b
Fig. 2b		HSAL	HSAL + FeSO4	HSAL + FeCl3
	700	1642	4078	4172
	700.5	1555	4154	4451
	701	1572	4185	4320
	701.5	1652	4161	4400
	702	1642	4274	4349
	702.5	1561	4376	4503
	703	1653	4368	4457
	703.5	1523	4309	4491
	704	1636	4283	4460
	704.5	1615	4272	4346
	705	1606	4149	4374
	705.5	1623	4435	4540
	706	1626	4598	4497
	706.5	1510	4620	4476
	707	1594	4730	4688
	707.5	1671	4893	4671
	708	1693	5153	4920
	708.5	1631	5438	5188
	709	1606	5740	5456
	709.5	1572	5649	5915
	710	1610	5620	5814
	710.5	1626	5789	6121
	711	1695	5720	6097
	711.5	1588	5523	6291
	712	1545	5556	6015
	712.5	1532	5427	6051
	713	1586	5140	5904
	713.5	1674	5221	5816
	714	1518	5344	5679
	714.5	1550	5401	5673
	715	1598	5312	5787
	715.5	1518	5291	5773
	716	1457	5223	5625
	716.5	1561	5296	5614
	717	1502	5419	5454
	717.5	1593	5312	5650
	718	1657	5267	5636
	718.5	1601	5346	5829
	719	1586	5299	5629
	719.5	1602	5519	5580
	720	1527	5441	5706
	720.5	1564	5376	5700
	721	1545	5547	5736
	721.5	1607	5446	5902
	722	1666	5775	5964
	722.5	1594	5889	5802
	723	1665	5923	6208
	723.5	1637	5843	6183
	724	1690	5866	6165
	724.5	1639	5767	6221
	725	1637	5720	6197
	725.5	1572	5738	6279
	726	1633	5717	6188
	726.5	1650	5746	6159
	727	1610	5824	6210
	727.5	1701	5636	6081
	728	1647	5814	5960
	728.5	1641	5858	6006
	729	1658	5706	6014
	729.5	1688	5562	5940
	730	1746	5889	6051
	730.5	1771	5676	5810
	731	1682	5709	6118
	731.5	1899	5993	5964
	732	1866	6081	6073
	732.5	1923	6125	6046
	733	1966	6272	6323
	733.5	1928	6167	6435
	734	1940	6274	6347
	734.5	2062	6100	6373
	735	2140	6376	6454
	735.5	2207	6342	6279
	736	2127	6387	6360
	736.5	2137	6444	6496
	737	2271	6475	6363
	737.5	2177	6754	6626
	738	2341	6969	6829
	738.5	2403	6899	6942
	739	2449	7004	6971
	739.5	2425	6770	7030
	740	2422	7277	7331
	740.5	2393	7403	7280
	741	2427	7087	7299
	741.5	2395	7087	7446
	742	2441	6883	7419
	742.5	2480	6950	7342
	743	2384	6996	7328
	743.5	2427	7031	7071
	744	2311	6888	7250
	744.5	2311	6650	7105
	745	2255	6599	6966
	745.5	2223	6500	6685
	746	2167	6379	6880
	746.5	2165	6486	6754
	747	2181	6472	6700
	747.5	2132	6349	6610
	748	2130	5942	6596
	748.5	2070	6315	6529
	749	2110	6322	6492
	749.5	1996	6409	6314
	750	2102	6285	6271

## Sheet: Fig. 2c
Fig. 2c		HSAL	HSAL + CaCl2
	330	1205	944
	330.5	1296	850
	331	1333	889
	331.5	1280	925
	332	1299	955
	332.5	1267	948
	333	1352	963
	333.5	1285	888
	334	1295	947
	334.5	1148	974
	335	1272	1000
	335.5	1301	1020
	336	1304	1047
	336.5	1215	1114
	337	1240	1129
	337.5	1266	1175
	338	1232	1114
	338.5	1272	1110
	339	1245	1141
	339.5	1245	1165
	340	1189	1097
	340.5	1317	1057
	341	1280	1084
	341.5	1266	1140
	342	1269	1076
	342.5	1239	1095
	343	1247	1153
	343.5	1264	1146
	344	1245	1339
	344.5	1207	1510
	345	1370	1730
	345.5	1320	2103
	346	1370	2534
	346.5	1376	3011
	347	1279	3059
	347.5	1325	2728
	348	1277	2478
	348.5	1255	2331
	349	1307	2119
	349.5	1288	2349
	350	1263	2334
	350.5	1349	2282
	351	1307	2059
	351.5	1253	1858
	352	1240	1653
	352.5	1315	1588
	353	1251	1513
	353.5	1312	1460
	354	1232	1354
	354.5	1253	1473
	355	1312	1354
	355.5	1279	1342
	356	1253	1417
	356.5	1290	1333
	357	1189	1366
	357.5	1196	1424
	358	1245	1403
	358.5	1287	1366
	359	1192	1400
	359.5	1272	1368
	360	1287	1384

## Sheet: Fig. 2d
Fig. 2d		HSAL	HSAL-FeSO4	HSAL-FeCl3
	400	31.9	12.6	13.7
	400	31.9	12.6	13.7
	401	31.9	12.5	13.7
	401	31.9	12.5	13.6
	402	32	12.4	13.6
	402	32	12.4	13.6
	403	32	12.4	13.6
	403	32	12.4	13.7
	404	32	12.4	13.7
	404	31.9	12.4	13.7
	404	31.9	12.3	13.7
	405	31.9	12.2	13.6
	405	31.9	12.1	13.5
	406	31.9	12.1	13.4
	406	31.9	12.1	13.4
	407	31.9	12.1	13.4
	407	31.9	12.1	13.4
	408	31.9	12.1	13.4
	408	31.9	12	13.4
	409	31.9	12	13.3
	409	31.9	12	13.3
	410	32	11.9	13.2
	410	32	11.9	13.2
	411	32	11.9	13.2
	411	32	11.9	13.2
	412	32	11.9	13.1
	412	32	11.8	13.1
	413	32.1	11.8	13
	413	32	11.8	13
	414	32	11.8	12.9
	414	32	11.8	12.9
	415	32	11.7	12.9
	415	32	11.8	12.9
	416	32	11.8	12.9
	416	32	11.8	12.9
	417	32	11.8	12.9
	417	32	11.7	12.9
	418	31.9	11.7	12.9
	418	31.8	11.7	12.9
	418	31.7	11.7	12.8
	419	31.6	11.7	12.8
	419	31.5	11.7	12.8
	420	31.4	11.7	12.8
	420	31.3	11.6	12.7
	421	31.3	11.6	12.6
	421	31.3	11.6	12.6
	422	31.3	11.6	12.6
	422	31.3	11.6	12.6
	423	31.3	11.6	12.6
	423	31.2	11.6	12.6
	424	31.2	11.6	12.6
	424	31.2	11.6	12.5
	425	31.2	11.6	12.5
	425	31.1	11.5	12.5
	426	31.1	11.5	12.5
	426	31.1	11.6	12.5
	427	31	11.6	12.5
	427	31	11.6	12.5
	428	31	11.6	12.5
	428	31	11.6	12.5
	429	31	11.6	12.5
	429	31	11.6	12.5
	430	31	11.5	12.5
	430	31	11.5	12.5
	431	31	11.5	12.5
	431	31	11.5	12.5
	431	31	11.5	12.5
	432	31	11.5	12.5
	432	31	11.5	12.4
	433	31	11.5	12.4
	433	31	11.5	12.4
	434	30.9	11.5	12.4
	434	30.9	11.5	12.4
	435	30.9	11.5	12.5
	435	30.9	11.5	12.5
	436	30.9	11.5	12.4
	436	30.8	11.5	12.4
	437	30.8	11.6	12.5
	437	30.8	11.5	12.4
	438	30.7	11.5	12.4
	438	30.7	11.5	12.5
	439	30.7	11.5	12.5
	439	30.6	11.5	12.5
	440	30.6	11.5	12.5
	440	30.6	11.5	12.5
	441	30.5	11.5	12.5
	441	30.5	11.5	12.5
	442	30.4	11.5	12.5
	442	30.4	11.5	12.5
	443	30.4	11.5	12.5
	443	30.3	11.5	12.6
	444	30.3	11.4	12.6
	444	30.3	11.4	12.6
	445	30.3	11.4	12.6
	445	30.2	11.5	12.6
	445	30.2	11.5	12.7
	446	30.2	11.5	12.7
	446	30.2	11.4	12.7
	447	30.2	11.4	12.7
	447	30.1	11.4	12.7
	448	30.1	11.3	12.7
	448	30.1	11.3	12.7
	449	30.1	11.3	12.7
	449	30.1	11.3	12.8
	450	30.1	11.3	12.8
	450	30.1	11.3	12.8
	451	30.1	11.3	12.8
	451	30.1	11.2	12.8
	452	30.1	11.2	12.8
	452	30.1	11.2	12.8
	453	30.1	11.2	12.8
	453	30.1	11.2	12.8
	454	30.1	11.2	12.8
	454	30.1	11.2	12.8
	455	30.1	11.2	12.8
	455	30.2	11.1	12.8
	456	30.2	11.1	12.8
	456	30.2	11.1	12.8
	457	30.1	11.1	12.8
	457	30.1	11.1	12.8
	458	30	11.1	12.9
	458	30	11.1	12.9
	458	29.9	11	12.9
	459	29.9	11	12.9
	459	29.8	11	12.9
	460	29.9	11	12.9
	460	29.8	11	12.9
	461	29.8	11	12.9
	461	29.8	11	12.9
	462	29.8	11	12.9
	462	29.8	11	12.9
	463	29.8	11	12.9
	463	29.8	11	12.9
	464	29.8	11	12.9
	464	29.7	11	12.9
	465	29.7	11	13
	465	29.7	11.1	13
	466	29.6	11.1	13
	466	29.6	11.1	13.1
	467	29.6	11.1	13.1
	467	29.6	11.1	13.1
	468	29.6	11.1	13.1
	468	29.6	11.2	13.1
	469	29.6	11.2	13.1
	469	29.6	11.2	13.1
	470	29.6	11.2	13.2
	470	29.6	11.2	13.2
	471	29.6	11.3	13.2
	471	29.6	11.3	13.2
	472	29.6	11.3	13.2
	472	29.6	11.3	13.2
	472	29.6	11.3	13.3
	473	29.6	11.4	13.3
	473	29.6	11.4	13.3
	474	29.6	11.4	13.3
	474	29.6	11.4	13.3
	475	29.6	11.4	13.3
	475	29.6	11.5	13.4
	476	29.7	11.5	13.4
	476	29.7	11.5	13.4
	477	29.7	11.6	13.4
	477	29.6	11.6	13.4
	478	29.6	11.6	13.5
	478	29.6	11.6	13.5
	479	29.6	11.6	13.5
	479	29.6	11.7	13.5
	480	29.6	11.7	13.5
	480	29.6	11.7	13.6
	481	29.6	11.8	13.6
	481	29.6	11.8	13.7
	482	29.6	11.9	13.7
	482	29.6	11.9	13.8
	483	29.6	11.9	13.8
	483	29.5	12	13.8
	484	29.5	12	13.9
	484	29.5	12	13.9
	485	29.4	12.1	14
	485	29.4	12.1	14
	485	29.4	12.1	14
	486	29.4	12.1	14
	486	29.4	12.2	14.1
	487	29.4	12.2	14.1
	487	29.5	12.3	14.1
	488	29.5	12.3	14.2
	488	29.5	12.4	14.2
	489	29.5	12.4	14.3
	489	29.5	12.5	14.3
	490	29.5	12.5	14.3
	490	29.4	12.5	14.4
	491	29.4	12.6	14.4
	491	29.4	12.6	14.5
	492	29.4	12.7	14.5
	492	29.4	12.7	14.6
	493	29.4	12.8	14.6
	493	29.4	12.8	14.7
	494	29.4	12.9	14.7
	494	29.4	13	14.8
	495	29.4	13	14.8
	495	29.4	13.1	14.9
	496	29.4	13.1	14.9
	496	29.4	13.2	15
	497	29.3	13.3	15.1
	497	29.3	13.3	15.1
	498	29.3	13.4	15.1
	498	29.3	13.4	15.2
	499	29.4	13.5	15.2
	499	29.4	13.5	15.3
	499	29.4	13.6	15.4
	500	29.4	13.7	15.4
	500	29.4	13.8	15.5
	501	29.4	13.8	15.6
	501	29.3	13.9	15.6
	502	29.3	14	15.7
	502	29.3	14	15.7
	503	29.2	14.1	15.8
	503	29.2	14.1	15.8
	504	29.2	14.2	15.9
	504	29.2	14.3	16
	505	29.2	14.3	16
	505	29.2	14.4	16.1
	506	29.1	14.5	16.2
	506	29.1	14.5	16.2
	507	29.1	14.6	16.3
	507	29.1	14.7	16.4
	508	29.1	14.7	16.4
	508	29.1	14.8	16.5
	509	29	14.9	16.6
	509	29	14.9	16.6
	510	29	15	16.7
	510	29	15	16.7
	511	29	15.1	16.8
	511	29	15.2	16.8
	512	29	15.2	16.9
	512	29	15.3	17
	512	29	15.3	17
	513	29	15.4	17.1
	513	29	15.4	17.1
	514	29	15.5	17.2
	514	29	15.5	17.2
	515	29	15.6	17.3
	515	29	15.7	17.4
	516	29	15.8	17.4
	516	29	15.8	17.5
	517	29	15.9	17.5
	517	29	15.9	17.6
	518	29	16	17.6
	518	29	16	17.7
	519	28.9	16	17.7
	519	28.9	16.1	17.8
	520	28.9	16.1	17.9
	520	28.9	16.2	17.9
	521	28.9	16.2	18
	521	28.9	16.2	18.1
	522	28.9	16.3	18.1
	522	28.9	16.3	18.2
	523	28.9	16.3	18.2
	523	28.9	16.4	18.3
	524	28.9	16.4	18.4
	524	28.9	16.5	18.4
	525	28.9	16.5	18.5
	525	28.9	16.6	18.5
	526	28.8	16.6	18.5
	526	28.8	16.6	18.6
	526	28.8	16.7	18.7
	527	28.7	16.7	18.7
	527	28.7	16.7	18.8
	528	28.7	16.8	18.8
	528	28.7	16.8	18.8
	529	28.6	16.8	18.9
	529	28.6	16.9	18.9
	530	28.6	16.9	19
	530	28.6	17	19
	531	28.6	17	19.1
	531	28.6	17	19.2
	532	28.6	17.1	19.2
	532	28.6	17.1	19.2
	533	28.6	17.1	19.3
	533	28.6	17.1	19.3
	534	28.6	17.2	19.4
	534	28.6	17.2	19.4
	535	28.5	17.2	19.5
	535	28.5	17.2	19.5
	536	28.5	17.3	19.5
	536	28.5	17.3	19.6
	537	28.5	17.3	19.6
	537	28.5	17.3	19.6
	538	28.5	17.3	19.7
	538	28.5	17.4	19.7
	539	28.5	17.4	19.8
	539	28.4	17.4	19.8
	539	28.4	17.4	19.9
	540	28.4	17.5	19.9
	540	28.4	17.5	19.9
	541	28.4	17.5	20
	541	28.4	17.5	20
	542	28.4	17.5	20
	542	28.4	17.5	20.1
	543	28.4	17.6	20.1
	543	28.4	17.6	20.1
	544	28.4	17.6	20.2
	544	28.3	17.6	20.2
	545	28.3	17.6	20.2
	545	28.3	17.6	20.2
	546	28.2	17.6	20.3
	546	28.2	17.7	20.3
	547	28.2	17.7	20.3
	547	28.2	17.7	20.4
	548	28.1	17.7	20.4
	548	28.1	17.7	20.4
	549	28.1	17.7	20.4
	549	28.1	17.7	20.4
	550	28.1	17.7	20.5
	550	28.1	17.7	20.5
	551	28	17.7	20.5
	551	28	17.7	20.5
	552	28	17.7	20.6
	552	28	17.7	20.6
	553	28	17.8	20.6
	553	27.9	17.8	20.6
	553	27.9	17.8	20.6
	554	27.9	17.8	20.6
	554	27.9	17.8	20.7
	555	27.9	17.8	20.7
	555	27.9	17.7	20.7
	556	27.9	17.7	20.7
	556	27.8	17.7	20.7
	557	27.8	17.7	20.7
	557	27.8	17.7	20.7
	558	27.8	17.7	20.8
	558	27.8	17.7	20.8
	559	27.7	17.7	20.8
	559	27.7	17.7	20.8
	560	27.7	17.7	20.8
	560	27.7	17.7	20.8
	561	27.7	17.7	20.8
	561	27.7	17.7	20.8
	562	27.7	17.7	20.8
	562	27.7	17.7	20.9
	563	27.7	17.7	20.9
	563	27.7	17.7	20.9
	564	27.7	17.7	20.9
	564	27.7	17.7	20.9
	565	27.7	17.7	20.9
	565	27.6	17.7	20.9
	566	27.6	17.7	20.9
	566	27.6	17.7	20.9
	566	27.6	17.7	20.9
	567	27.6	17.7	20.9
	567	27.5	17.7	20.9
	568	27.5	17.7	20.9
	568	27.5	17.6	20.9
	569	27.5	17.6	20.9
	569	27.5	17.6	20.9
	570	27.5	17.6	20.9
	570	27.5	17.6	20.9
	571	27.5	17.6	20.9
	571	27.5	17.6	20.9
	572	27.4	17.6	20.9
	572	27.4	17.6	20.9
	573	27.4	17.6	20.9
	573	27.4	17.6	21
	574	27.4	17.6	21
	574	27.4	17.5	21
	575	27.4	17.5	20.9
	575	27.4	17.5	20.9
	576	27.4	17.5	20.9
	576	27.4	17.5	20.9
	577	27.4	17.5	20.9
	577	27.4	17.5	20.9
	578	27.4	17.4	20.9
	578	27.4	17.4	20.9
	579	27.4	17.4	20.9
	579	27.4	17.4	20.9
	580	27.4	17.4	20.9
	580	27.4	17.4	20.9
	580	27.4	17.4	20.9
	581	27.4	17.4	20.9
	581	27.4	17.4	20.9
	582	27.4	17.3	20.9
	582	27.4	17.3	20.9
	583	27.3	17.3	20.8
	583	27.3	17.3	20.8
	584	27.3	17.3	20.8
	584	27.3	17.3	20.8
	585	27.3	17.3	20.8
	585	27.3	17.2	20.8
	586	27.3	17.2	20.8
	586	27.3	17.2	20.8
	587	27.3	17.2	20.8
	587	27.3	17.2	20.8
	588	27.3	17.2	20.8
	588	27.2	17.2	20.8
	589	27.2	17.2	20.8
	589	27.2	17.2	20.8
	590	27.2	17.2	20.7
	590	27.2	17.1	20.7
	591	27.2	17.1	20.7
	591	27.2	17.1	20.7
	592	27.2	17.1	20.7
	592	27.2	17.1	20.7
	593	27.2	17.1	20.6
	593	27.2	17.1	20.6
	593	27.2	17.1	20.6
	594	27.2	17.1	20.6
	594	27.2	17.1	20.6
	595	27.2	17.1	20.5
	595	27.2	17.1	20.5
	596	27.2	17	20.5
	596	27.2	17	20.5
	597	27.1	17	20.5
	597	27.1	17	20.5
	598	27.1	17	20.4
	598	27.1	17	20.4
	599	27.2	17	20.4
	599	27.2	17	20.4
	600	27.2	17	20.4
	600	27.2	17.1	20.4
	601	27.2	17.1	20.4
	601	27.2	17.1	20.4
	602	27.2	17.1	20.3
	602	27.2	17.1	20.3
	603	27.2	17.1	20.3
	603	27.2	17.1	20.3
	604	27.2	17.1	20.3
	604	27.2	17.1	20.3
	605	27.2	17.1	20.2
	605	27.1	17.1	20.2
	606	27.1	17.1	20.2
	606	27.1	17.1	20.2
	607	27.1	17.1	20.1
	607	27.1	17.2	20.1
	607	27.1	17.2	20.1
	608	27.1	17.2	20.1
	608	27.1	17.2	20.1
	609	27.1	17.2	20.1
	609	27.1	17.2	20.1
	610	27.1	17.2	20
	610	27.1	17.2	20
	611	27.1	17.3	20
	611	27.1	17.3	20
	612	27.1	17.3	20
	612	27.1	17.3	20
	613	27.1	17.3	19.9
	613	27	17.3	19.9
	614	27	17.3	19.9
	614	27	17.4	19.9
	615	27	17.4	19.9
	615	27	17.4	19.9
	616	27	17.4	19.9
	616	27	17.4	19.8
	617	27	17.4	19.8
	617	27	17.5	19.8
	618	26.9	17.5	19.8
	618	26.9	17.5	19.8
	619	27	17.6	19.8
	619	27	17.6	19.8
	620	27	17.6	19.8
	620	27	17.7	19.8
	620	27.1	17.7	19.8
	621	27.1	17.8	19.8
	621	27.1	17.8	19.8
	622	27.1	17.8	19.7
	622	27.2	17.9	19.7
	623	27.2	17.9	19.7
	623	27.2	18	19.7
	624	27.2	18	19.7
	624	27.2	18	19.7
	625	27.2	18.1	19.7
	625	27.3	18.1	19.7
	626	27.3	18.2	19.7
	626	27.3	18.2	19.7
	627	27.3	18.2	19.7
	627	27.3	18.3	19.7
	628	27.3	18.3	19.7
	628	27.3	18.4	19.7
	629	27.3	18.4	19.7
	629	27.3	18.4	19.7
	630	27.4	18.5	19.7
	630	27.4	18.5	19.7
	631	27.4	18.6	19.7
	631	27.4	18.6	19.7
	632	27.4	18.7	19.7
	632	27.4	18.7	19.7
	633	27.4	18.8	19.6
	633	27.4	18.8	19.6
	634	27.4	18.8	19.6
	634	27.5	18.9	19.6
	634	27.5	18.9	19.6
	635	27.5	19	19.6
	635	27.5	19	19.6
	636	27.5	19	19.6
	636	27.5	19.1	19.6
	637	27.5	19.1	19.6
	637	27.5	19.2	19.6
	638	27.5	19.2	19.5
	638	27.5	19.2	19.5
	639	27.5	19.3	19.5
	639	27.5	19.3	19.5
	640	27.5	19.4	19.5
	640	27.5	19.4	19.5
	641	27.5	19.4	19.5
	641	27.6	19.5	19.5
	642	27.6	19.5	19.5
	642	27.6	19.5	19.5
	643	27.6	19.6	19.5
	643	27.6	19.6	19.5
	644	27.6	19.6	19.5
	644	27.6	19.7	19.5
	645	27.6	19.7	19.4
	645	27.6	19.7	19.4
	646	27.6	19.8	19.4
	646	27.6	19.8	19.4
	647	27.6	19.8	19.4
	647	27.6	19.8	19.4
	647	27.6	19.9	19.4
	648	27.6	19.9	19.4
	648	27.6	19.9	19.4
	649	27.6	19.9	19.3
	649	27.6	19.9	19.3
	650	27.6	20	19.3
	650	27.6	20	19.3
	651	27.6	20	19.3
	651	27.6	20	19.3
	652	27.6	20	19.2
	652	27.6	20.1	19.2
	653	27.6	20.1	19.2
	653	27.6	20.1	19.2
	654	27.6	20.1	19.2
	654	27.6	20.1	19.2
	655	27.6	20.1	19.2
	655	27.6	20.2	19.1
	656	27.6	20.2	19.1
	656	27.6	20.2	19.1
	657	27.7	20.2	19.1
	657	27.7	20.2	19.1
	658	27.7	20.2	19.1
	658	27.7	20.2	19
	659	27.7	20.2	19
	659	27.7	20.2	19
	660	27.7	20.3	19
	660	27.7	20.3	19
	660	27.7	20.3	18.9
	661	27.7	20.3	18.9
	661	27.8	20.3	18.9
	662	27.8	20.3	18.9
	662	27.8	20.3	18.9
	663	27.8	20.3	18.9
	663	27.9	20.4	18.8
	664	27.9	20.4	18.8
	664	28	20.4	18.8
	665	28	20.5	18.9
	665	28.1	20.5	18.9
	666	28.1	20.5	18.9
	666	28	20.5	18.9
	667	27.9	20.4	18.8
	667	27.6	20.2	18.7
	668	27.3	20	18.6
	668	27	19.8	18.5
	669	26.8	19.8	18.3
	669	26.8	19.8	18.3
	670	26.9	19.9	18.3
	670	27.1	20	18.3
	671	27.3	20.2	18.4
	671	27.5	20.3	18.4
	672	27.7	20.4	18.5
	672	27.8	20.5	18.5
	673	27.9	20.5	18.5
	673	27.9	20.6	18.5
	674	27.9	20.6	18.5
	674	27.9	20.6	18.5
	674	27.9	20.7	18.4
	675	27.9	20.7	18.4
	675	27.9	20.7	18.4
	676	27.9	20.7	18.4
	676	28	20.8	18.4
	677	28	20.8	18.3
	677	28	20.8	18.3
	678	28	20.9	18.3
	678	28	20.9	18.3
	679	28	20.9	18.3
	679	28	21	18.3
	680	28	21	18.3
	680	28.1	21	18.3
	681	28.1	21.1	18.2
	681	28.1	21.1	18.2
	682	28.1	21.1	18.2
	682	28.1	21.2	18.2
	683	28.2	21.2	18.2
	683	28.2	21.3	18.2
	684	28.2	21.3	18.2
	684	28.2	21.3	18.2
	685	28.2	21.4	18.2
	685	28.3	21.4	18.1
	686	28.3	21.4	18.1
	686	28.3	21.5	18.1
	687	28.3	21.5	18.1
	687	28.4	21.5	18.1
	687	28.4	21.6	18.1
	688	28.4	21.6	18.1
	688	28.4	21.6	18.1
	689	28.4	21.6	18.1
	689	28.4	21.7	18.1
	690	28.5	21.7	18.1
	690	28.5	21.7	18.1
	691	28.5	21.8	18.1
	691	28.5	21.8	18.1
	692	28.5	21.8	18.1
	692	28.5	21.9	18.1
	693	28.6	21.9	18.1
	693	28.6	21.9	18.1
	694	28.6	22	18.1
	694	28.6	22	18.1
	695	28.6	22	18.1
	695	28.6	22.1	18.2
	696	28.6	22.1	18.2
	696	28.6	22.1	18.2
	697	28.6	22.1	18.2
	697	28.6	22.2	18.2
	698	28.6	22.2	18.2
	698	28.7	22.2	18.3
	699	28.7	22.3	18.3
	699	28.7	22.3	18.3
	700	28.7	22.3	18.3
	700	28.7	22.3	18.3
	701	28.7	22.4	18.4
	701	28.7	22.4	18.4
	701	28.7	22.4	18.4
	702	28.7	22.5	18.5
	702	28.7	22.5	18.5
	703	28.7	22.5	18.5
	703	28.7	22.6	18.6
	704	28.7	22.6	18.6
	704	28.7	22.6	18.6
	705	28.7	22.7	18.7
	705	28.7	22.7	18.7
	706	28.7	22.7	18.8
	706	28.7	22.8	18.8
	707	28.7	22.8	18.9
	707	28.7	22.8	18.9
	708	28.7	22.9	19
	708	28.7	22.9	19
	709	28.7	22.9	19.1
	709	28.7	23	19.1
	710	28.7	23	19.2
	710	28.6	23	19.2
	711	28.6	23.1	19.3
	711	28.6	23.1	19.3
	712	28.6	23.1	19.4
	712	28.6	23.2	19.4
	713	28.6	23.2	19.5
	713	28.6	23.2	19.6
	714	28.6	23.3	19.6
	714	28.6	23.3	19.7
	714	28.6	23.3	19.8
	715	28.7	23.4	19.9
	715	28.7	23.4	20
	716	28.7	23.4	20
	716	28.7	23.5	20.1
	717	28.8	23.5	20.2
	717	28.8	23.5	20.3
	718	28.8	23.6	20.4
	718	28.8	23.6	20.5
	719	28.8	23.6	20.5
	719	28.8	23.6	20.6
	720	28.8	23.7	20.7
	720	28.9	23.7	20.8
	721	28.9	23.7	20.9
	721	28.9	23.7	21
	722	28.9	23.8	21.1
	722	29	23.8	21.2
	723	29	23.9	21.3
	723	29	23.9	21.3
	724	29.1	23.9	21.4
	724	29.1	24	21.5
	725	29.1	24	21.6
	725	29.1	24	21.7
	726	29.1	24	21.8
	726	29.1	24.1	21.9
	727	29.2	24.1	22
	727	29.2	24.1	22.1
	728	29.2	24.1	22.2
	728	29.2	24.2	22.3
	728	29.2	24.2	22.4
	729	29.3	24.2	22.5
	729	29.3	24.2	22.6
	730	29.3	24.3	22.7
	730	29.3	24.3	22.8
	731	29.4	24.3	22.9
	731	29.4	24.3	23
	732	29.4	24.3	23.1
	732	29.4	24.4	23.2
	733	29.4	24.4	23.3
	733	29.5	24.4	23.4
	734	29.5	24.4	23.5
	734	29.5	24.5	23.6
	735	29.5	24.5	23.7
	735	29.5	24.5	23.8
	736	29.5	24.5	23.9
	736	29.5	24.5	24
	737	29.6	24.5	24.1
	737	29.6	24.5	24.2
	738	29.6	24.6	24.3
	738	29.6	24.6	24.4
	739	29.6	24.6	24.5
	739	29.6	24.6	24.5
	740	29.7	24.6	24.6
	740	29.7	24.6	24.7
	741	29.7	24.6	24.8
	741	29.7	24.6	24.9
	741	29.7	24.6	25
	742	29.7	24.7	25.1
	742	29.7	24.7	25.2
	743	29.7	24.7	25.2
	743	29.7	24.7	25.3
	744	29.8	24.7	25.4
	744	29.8	24.7	25.5
	745	29.8	24.7	25.6
	745	29.8	24.7	25.7
	746	29.8	24.7	25.7
	746	29.8	24.7	25.8
	747	29.8	24.7	25.9
	747	29.8	24.7	26
	748	29.8	24.7	26
	748	29.8	24.6	26.1
	749	29.9	24.6	26.2
	749	29.9	24.6	26.2
	750	29.9	24.6	26.3
	750	29.9	24.6	26.4
	751	29.9	24.6	26.4
	751	29.9	24.6	26.5
	752	29.9	24.6	26.6
	752	29.9	24.6	26.6
	753	29.9	24.5	26.7
	753	29.9	24.5	26.8
	754	29.9	24.5	26.8
	754	29.9	24.5	26.9
	755	29.9	24.5	26.9
	755	29.9	24.5	27
	755	29.9	24.4	27
	756	29.9	24.4	27.1
	756	30	24.4	27.1
	757	30	24.4	27.2
	757	30	24.3	27.2
	758	30	24.3	27.3
	758	30	24.3	27.3
	759	30	24.3	27.3
	759	30	24.2	27.4
	760	30	24.2	27.4
	760	30	24.2	27.5
	761	30	24.1	27.5
	761	30	24.1	27.5
	762	30	24.1	27.5
	762	30	24	27.6
	763	30	24	27.6
	763	30	24	27.6
	764	30	23.9	27.7
	764	30	23.9	27.7
	765	30	23.9	27.7
	765	30	23.8	27.7
	766	30	23.8	27.7
	766	30	23.7	27.8
	767	30	23.7	27.8
	767	30	23.6	27.8
	768	30	23.6	27.8
	768	30	23.6	27.8
	768	30.1	23.5	27.9
	769	30.1	23.5	27.9
	769	30.1	23.4	27.9
	770	30.1	23.4	27.9
	770	30.1	23.3	27.9
	771	30.1	23.3	27.9
	771	30.1	23.2	27.9
	772	30.1	23.2	28
	772	30.1	23.1	28
	773	30.1	23.1	28
	773	30.1	23	28
	774	30.1	23	28
	774	30.1	22.9	28
	775	30.2	22.8	28
	775	30.2	22.8	28
	776	30.2	22.7	28
	776	30.2	22.7	28
	777	30.2	22.6	28
	777	30.2	22.6	28
	778	30.2	22.5	28
	778	30.2	22.5	28.1
	779	30.2	22.4	28.1
	779	30.2	22.3	28.1
	780	30.2	22.3	28.1
	780	30.2	22.2	28.1
	781	30.2	22.2	28.1
	781	30.2	22.1	28.1
	782	30.2	22.1	28.1
	782	30.2	22	28.1
	782	30.2	22	28
	783	30.2	21.9	28
	783	30.2	21.9	28
	784	30.2	21.8	28
	784	30.2	21.7	28
	785	30.2	21.7	28
	785	30.2	21.7	28
	786	30.2	21.6	28
	786	30.2	21.6	28
	787	30.2	21.5	28
	787	30.2	21.5	28
	788	30.2	21.4	28
	788	30.2	21.4	27.9
	789	30.2	21.4	27.9
	789	30.2	21.3	27.9
	790	30.2	21.3	27.9
	790	30.2	21.3	27.9
	791	30.3	21.2	27.9
	791	30.3	21.2	27.9
	792	30.3	21.2	27.9
	792	30.3	21.2	27.9
	793	30.3	21.2	27.9
	793	30.3	21.2	27.9
	794	30.3	21.1	27.8
	794	30.3	21.1	27.8
	795	30.3	21.1	27.8
	795	30.3	21.1	27.8
	795	30.3	21.1	27.8
	796	30.3	21.1	27.8
	796	30.3	21.1	27.8
	797	30.4	21.2	27.8
	797	30.4	21.2	27.8
	798	30.4	21.2	27.8
	798	30.4	21.2	27.8
	799	30.4	21.2	27.8
	799	30.4	21.2	27.8
	800	30.4	21.3	27.7
	800	30.4	21.3	27.7
	801	30.4	21.3	27.7
	801	30.4	21.3	27.7
	802	30.4	21.4	27.7
	802	30.4	21.4	27.7
	803	30.4	21.4	27.7
	803	30.5	21.5	27.7
	804	30.5	21.5	27.7
	804	30.5	21.5	27.7
	805	30.5	21.6	27.6
	805	30.5	21.6	27.6
	806	30.5	21.6	27.6
	806	30.5	21.7	27.6
	807	30.5	21.7	27.6
	807	30.5	21.8	27.6
	808	30.5	21.8	27.6
	808	30.5	21.9	27.6
	809	30.5	21.9	27.6
	809	30.5	21.9	27.6
	809	30.5	22	27.6
	810	30.5	22	27.6
	810	30.5	22.1	27.6
	811	30.5	22.1	27.6
	811	30.5	22.2	27.6
	812	30.5	22.2	27.6
	812	30.5	22.3	27.6
	813	30.5	22.3	27.6
	813	30.5	22.4	27.6
	814	30.5	22.4	27.6
	814	30.5	22.4	27.6
	815	30.5	22.5	27.6
	815	30.5	22.5	27.6
	816	30.5	22.6	27.6
	816	30.5	22.6	27.6
	817	30.5	22.7	27.6
	817	30.6	22.7	27.6
	818	30.6	22.7	27.6
	818	30.6	22.8	27.6
	819	30.6	22.8	27.6
	819	30.6	22.8	27.6
	820	30.6	22.9	27.6
	820	30.6	22.9	27.6
	821	30.7	22.9	27.6
	821	30.7	23	27.6
	822	30.7	23	27.6
	822	30.7	23	27.6
	822	30.7	23.1	27.6
	823	30.7	23.1	27.6
	823	30.7	23.1	27.6
	824	30.8	23.2	27.6
	824	30.8	23.2	27.7
	825	30.8	23.2	27.7
	825	30.8	23.2	27.7
	826	30.8	23.3	27.7
	826	30.8	23.3	27.7
	827	30.8	23.3	27.7
	827	30.8	23.3	27.7
	828	30.8	23.3	27.7
	828	30.8	23.4	27.7
	829	30.8	23.4	27.7
	829	30.8	23.4	27.7
	830	30.9	23.4	27.7
	830	30.9	23.4	27.8
	831	30.9	23.5	27.8
	831	30.9	23.5	27.8
	832	30.9	23.5	27.8
	832	30.9	23.5	27.8
	833	30.9	23.5	27.8
	833	30.9	23.5	27.8
	834	30.9	23.5	27.8
	834	30.9	23.5	27.8
	835	30.9	23.5	27.9
	835	30.9	23.5	27.9
	836	30.9	23.5	27.9
	836	30.9	23.6	27.9
	836	30.9	23.6	27.9
	837	31	23.6	27.9
	837	31	23.6	27.9
	838	31	23.6	27.9
	838	31	23.6	27.9
	839	31	23.5	27.9
	839	31	23.5	28
	840	31	23.5	28
	840	31	23.5	28
	841	31	23.5	28
	841	31	23.5	28
	842	31	23.5	28
	842	31	23.5	28
	843	31	23.5	28
	843	31	23.5	28
	844	31	23.5	28
	844	31	23.4	28.1
	845	30.9	23.4	28.1
	845	30.9	23.4	28.1
	846	30.9	23.4	28.1
	846	30.8	23.3	28.1
	847	30.8	23.3	28.1
	847	30.8	23.3	28.1
	848	30.7	23.3	28.1
	848	30.7	23.2	28.1
	849	30.7	23.2	28.1
	849	30.7	23.2	28.1
	849	30.8	23.2	28.1
	850	30.8	23.1	28.1
	850	30.8	23.1	28.1
	851	30.8	23.1	28.1
	851	30.8	23	28.2
	852	30.8	23	28.2
	852	30.8	23	28.2
	853	30.8	22.9	28.2
	853	30.8	22.9	28.2
	854	30.8	22.8	28.2
	854	30.8	22.8	28.2
	855	30.8	22.8	28.2
	855	30.8	22.7	28.2
	856	30.7	22.7	28.2
	856	30.7	22.6	28.2
	857	30.7	22.6	28.2
	857	30.7	22.5	28.2
	858	30.6	22.5	28.2
	858	30.6	22.4	28.2
	859	30.6	22.4	28.2
	859	30.5	22.3	28.2
	860	30.5	22.3	28.2
	860	30.5	22.2	28.2
	861	30.4	22.2	28.2
	861	30.4	22.1	28.2
	862	30.3	22	28.2
	862	30.2	22	28.1
	863	30.2	21.9	28.1
	863	30.1	21.9	28.1
	863	30	21.8	28.1
	864	29.9	21.8	28.1
	864	29.8	21.7	28.1
	865	29.7	21.6	28.1
	865	29.6	21.6	28.1
	866	29.5	21.5	28
	866	29.4	21.4	28
	867	29.2	21.4	28
	867	29.1	21.3	28
	868	28.9	21.2	27.9
	868	28.8	21.2	27.9
	869	28.6	21.1	27.9
	869	28.5	21	27.8
	870	28.4	21	27.8
	870	28.2	20.9	27.7
	871	28.1	20.8	27.7
	871	28.1	20.8	27.7
	872	28	20.7	27.7
	872	28	20.7	27.7
	873	27.9	20.6	27.6
	873	27.9	20.6	27.6
	874	27.9	20.5	27.6
	874	27.9	20.5	27.6
	875	27.9	20.5	27.6
	875	27.9	20.4	27.7
	876	27.9	20.4	27.7
	876	27.9	20.4	27.7
	876	28	20.3	27.7
	877	28	20.3	27.7
	877	28	20.3	27.7
	878	28	20.3	27.7
	878	28	20.2	27.7
	879	28	20.2	27.7
	879	28.1	20.2	27.7
	880	28.1	20.2	27.7
	880	28.1	20.2	27.7
	881	28.1	20.2	27.7
	881	28.2	20.1	27.8
	882	28.2	20.1	27.8
	882	28.2	20.1	27.8
	883	28.2	20.1	27.8
	883	28.3	20.1	27.8
	884	28.3	20.1	27.8
	884	28.4	20.1	27.8
	885	28.4	20.1	27.8
	885	28.5	20.1	27.8
	886	28.5	20.1	27.8
	886	28.6	20.1	27.9
	887	28.7	20.1	27.9
	887	28.7	20.2	27.9
	888	28.8	20.2	27.9
	888	28.8	20.2	27.9
	889	28.8	20.2	27.9
	889	28.9	20.2	27.9
	890	28.9	20.2	27.9
	890	28.9	20.2	27.9
	890	28.9	20.2	27.9
	891	28.9	20.3	27.8
	891	28.9	20.3	27.8
	892	28.9	20.3	27.8
	892	28.9	20.3	27.8
	893	28.9	20.3	27.8
	893	28.9	20.4	27.8
	894	28.8	20.4	27.8
	894	28.8	20.4	27.8
	895	28.8	20.4	27.8
	895	28.8	20.5	27.7
	896	28.8	20.5	27.7
	896	28.8	20.5	27.7
	897	28.8	20.6	27.7
	897	28.8	20.6	27.7
	898	28.8	20.6	27.7
	898	28.8	20.7	27.7
	899	28.8	20.7	27.7
	899	28.9	20.8	27.7
	900	28.9	20.8	27.7
	900	28.9	20.8	27.7
	901	28.9	20.9	27.7
	901	28.9	20.9	27.7
	902	29	21	27.7
	902	29	21	27.7
	903	29	21.1	27.7
	903	29.1	21.1	27.7
	903	29.1	21.2	27.7
	904	29.1	21.2	27.7
	904	29.2	21.3	27.7
	905	29.2	21.3	27.7
	905	29.2	21.4	27.7
	906	29.3	21.4	27.6
	906	29.3	21.5	27.6
	907	29.3	21.6	27.6
	907	29.4	21.6	27.6
	908	29.4	21.7	27.6
	908	29.4	21.7	27.6
	909	29.4	21.8	27.6
	909	29.5	21.8	27.6
	910	29.5	21.9	27.6
	910	29.5	21.9	27.6
	911	29.5	22	27.6
	911	29.6	22	27.6
	912	29.6	22.1	27.6
	912	29.6	22.2	27.6
	913	29.6	22.2	27.6
	913	29.6	22.3	27.6
	914	29.7	22.3	27.6
	914	29.7	22.4	27.6
	915	29.7	22.4	27.6
	915	29.7	22.5	27.6
	916	29.7	22.5	27.6
	916	29.7	22.6	27.6
	917	29.7	22.6	27.6
	917	29.7	22.7	27.6
	917	29.7	22.7	27.6
	918	29.7	22.8	27.5
	918	29.7	22.8	27.5
	919	29.7	22.9	27.5
	919	29.7	22.9	27.5
	920	29.7	23	27.5
	920	29.7	23	27.5
	921	29.7	23.1	27.5
	921	29.7	23.1	27.5
	922	29.7	23.1	27.5
	922	29.7	23.2	27.5
	923	29.7	23.2	27.5
	923	29.7	23.3	27.5
	924	29.7	23.3	27.5
	924	29.6	23.3	27.5
	925	29.6	23.4	27.4
	925	29.6	23.4	27.4
	926	29.6	23.4	27.4
	926	29.6	23.5	27.4
	927	29.6	23.5	27.4
	927	29.6	23.6	27.4
	928	29.6	23.6	27.4
	928	29.5	23.6	27.4
	929	29.5	23.7	27.4
	929	29.5	23.7	27.4
	930	29.5	23.7	27.4
	930	29.5	23.8	27.4
	930	29.5	23.8	27.4
	931	29.5	23.8	27.4
	931	29.5	23.8	27.4
	932	29.4	23.9	27.3
	932	29.4	23.9	27.3
	933	29.4	23.9	27.3
	933	29.4	23.9	27.3
	934	29.4	24	27.3
	934	29.4	24	27.3
	935	29.4	24	27.3
	935	29.4	24	27.3
	936	29.3	24.1	27.3
	936	29.3	24.1	27.3
	937	29.3	24.1	27.3
	937	29.3	24.1	27.3
	938	29.3	24.1	27.3
	938	29.3	24.2	27.3
	939	29.2	24.2	27.3
	939	29.2	24.2	27.3
	940	29.2	24.2	27.3
	940	29.2	24.2	27.3
	941	29.2	24.2	27.2
	941	29.1	24.2	27.2
	942	29.1	24.3	27.2
	942	29.1	24.3	27.2
	943	29.1	24.3	27.2
	943	29	24.3	27.2
	944	29	24.3	27.2
	944	29	24.3	27.2
	944	29	24.3	27.2
	945	29	24.3	27.2
	945	28.9	24.3	27.2
	946	28.9	24.3	27.2
	946	28.9	24.3	27.2
	947	28.9	24.3	27.2
	947	28.8	24.3	27.2
	948	28.8	24.3	27.2
	948	28.8	24.3	27.1
	949	28.7	24.3	27.1
	949	28.7	24.3	27.1
	950	28.7	24.3	27.1
	950	28.6	24.3	27.1
	951	28.6	24.3	27.1
	951	28.6	24.3	27.1
	952	28.5	24.3	27.1
	952	28.5	24.3	27.1
	953	28.5	24.3	27.1
	953	28.4	24.3	27.1
	954	28.4	24.3	27.1
	954	28.4	24.3	27.1
	955	28.3	24.3	27
	955	28.3	24.3	27
	956	28.3	24.3	27
	956	28.2	24.3	27
	957	28.2	24.3	27
	957	28.2	24.2	27
	957	28.1	24.2	27
	958	28.1	24.2	27
	958	28.1	24.2	27
	959	28	24.2	27
	959	28	24.2	27
	960	28	24.2	27
	960	27.9	24.2	27
	961	27.9	24.2	27
	961	27.9	24.2	27
	962	27.9	24.2	27
	962	27.8	24.1	26.9
	963	27.8	24.1	26.9
	963	27.8	24.1	26.9
	964	27.7	24.1	26.9
	964	27.7	24.1	26.9
	965	27.7	24.1	26.9
	965	27.7	24.1	26.9
	966	27.6	24.1	26.9
	966	27.6	24	26.9
	967	27.6	24	26.9
	967	27.6	24	26.9
	968	27.6	24	26.9
	968	27.5	24	26.9
	969	27.5	24	26.9
	969	27.5	24	26.9
	970	27.5	24	26.9
	970	27.5	24	26.9
	971	27.4	24	26.9
	971	27.4	23.9	26.9
	971	27.4	23.9	26.9
	972	27.4	23.9	26.9
	972	27.4	23.9	26.9
	973	27.3	23.9	26.9
	973	27.3	23.9	26.9
	974	27.3	23.9	26.9
	974	27.3	23.9	26.9
	975	27.2	23.9	26.9
	975	27.2	23.8	26.9
	976	27.2	23.8	26.9
	976	27.2	23.8	26.9
	977	27.1	23.8	26.9
	977	27.1	23.8	26.9
	978	27.1	23.8	26.9
	978	27.1	23.8	26.9
	979	27	23.8	26.9
	979	27	23.8	26.9
	980	27	23.8	26.9
	980	26.9	23.7	26.9
	981	26.9	23.7	26.9
	981	26.9	23.7	26.9
	982	26.9	23.7	26.9
	982	26.8	23.7	26.9
	983	26.8	23.7	27
	983	26.8	23.7	27
	984	26.8	23.7	27
	984	26.8	23.7	27
	984	26.7	23.6	27
	985	26.7	23.6	27
	985	26.7	23.6	27
	986	26.7	23.6	27
	986	26.7	23.6	27
	987	26.6	23.6	27
	987	26.6	23.6	27
	988	26.6	23.6	27
	988	26.6	23.6	27
	989	26.6	23.6	27
	989	26.5	23.6	27.1
	990	26.5	23.6	27.1
	990	26.5	23.6	27.1
	991	26.5	23.5	27.1
	991	26.5	23.5	27.1
	992	26.5	23.5	27.1
	992	26.5	23.5	27.1
	993	26.4	23.5	27.1
	993	26.4	23.5	27.1
	994	26.4	23.5	27.1
	994	26.4	23.5	27.2
	995	26.4	23.5	27.2
	995	26.4	23.5	27.2
	996	26.4	23.5	27.2
	996	26.3	23.5	27.2
	997	26.3	23.5	27.2
	997	26.3	23.5	27.2
	997	26.3	23.5	27.2
	998	26.3	23.5	27.3
	998	26.3	23.5	27.3
	999	26.3	23.5	27.3
	999	26.2	23.4	27.3
	1000	26.2	23.4	27.3
	1000	26.2	23.4	27.3
	1000	26.2	23.4	27.3
	1000	26.2	23.4	27.3
	1000	26.2	23.4	27.3
	1000	26.2	23.4	27.4
	1000	26.1	23.4	27.4
	1000	26.1	23.4	27.4
	1000	26.1	23.4	27.4
	1000	26.1	23.4	27.4
	1000	26.1	23.4	27.4
	1010	26.1	23.4	27.4
	1010	26.1	23.4	27.4
	1010	26.1	23.4	27.4
	1010	26.1	23.4	27.5
	1010	26	23.4	27.5
	1010	26	23.4	27.5
	1010	26	23.4	27.5
	1010	26	23.4	27.5
	1010	26	23.3	27.5
	1010	26	23.3	27.5
	1010	25.9	23.3	27.5
	1010	25.9	23.3	27.5
	1010	25.9	23.3	27.5
	1010	25.9	23.3	27.5
	1010	25.9	23.3	27.5
	1010	25.9	23.3	27.6
	1010	25.8	23.2	27.6
	1010	25.8	23.2	27.6
	1010	25.8	23.2	27.6
	1010	25.8	23.2	27.6
	1010	25.8	23.2	27.6
	1020	25.8	23.2	27.6
	1020	25.8	23.2	27.6
	1020	25.7	23.2	27.6
	1020	25.7	23.1	27.6
	1020	25.7	23.1	27.6
	1020	25.7	23.1	27.7
	1020	25.7	23.1	27.7
	1020	25.7	23.1	27.7
	1020	25.7	23.1	27.7
	1020	25.7	23.1	27.7
	1020	25.6	23.1	27.7
	1020	25.6	23.1	27.7
	1020	25.6	23.1	27.7
	1020	25.6	23.1	27.8
	1020	25.6	23.1	27.8
	1020	25.6	23.1	27.8
	1020	25.6	23.1	27.8
	1020	25.6	23.1	27.8
	1020	25.5	23.1	27.8
	1020	25.5	23.1	27.8
	1020	25.5	23.1	27.9
	1030	25.5	23.1	27.9
	1030	25.5	23.1	27.9
	1030	25.5	23.1	27.9
	1030	25.5	23.1	27.9
	1030	25.4	23.1	27.9
	1030	25.4	23.1	27.9
	1030	25.4	23.1	28
	1030	25.4	23.1	28
	1030	25.4	23.1	28
	1030	25.4	23	28
	1030	25.4	23	28
	1030	25.4	23	28
	1030	25.3	23	28.1
	1030	25.3	23	28.1
	1030	25.3	23	28.1
	1030	25.3	23	28.1
	1030	25.3	23	28.1
	1030	25.3	23	28.1
	1030	25.3	23	28.1
	1030	25.3	23	28.2
	1040	25.3	23	28.2
	1040	25.3	23	28.2
	1040	25.2	23	28.2
	1040	25.2	23	28.2
	1040	25.2	23	28.2
	1040	25.2	23	28.3
	1040	25.2	23	28.3
	1040	25.2	23	28.3
	1040	25.2	23	28.3
	1040	25.2	23	28.3
	1040	25.2	23	28.3
	1040	25.2	23	28.4
	1040	25.2	23	28.4
	1040	25.2	23	28.4
	1040	25.2	23	28.4
	1040	25.2	23	28.4
	1040	25.2	23	28.4
	1040	25.2	23	28.5
	1040	25.1	23	28.5
	1040	25.1	23	28.5
	1040	25.1	23	28.5
	1050	25.1	23	28.5
	1050	25.1	23.1	28.5
	1050	25.1	23.1	28.6
	1050	25.1	23.1	28.6
	1050	25.1	23.1	28.6
	1050	25.1	23.1	28.6
	1050	25.1	23.1	28.6
	1050	25.1	23.1	28.7
	1050	25	23.1	28.7
	1050	25	23.1	28.7
	1050	25	23.1	28.7
	1050	25	23.1	28.7
	1050	25	23.2	28.8
	1050	25	23.2	28.8
	1050	25	23.2	28.8
	1050	25	23.2	28.8
	1050	25	23.2	28.9
	1050	25	23.2	28.9
	1050	24.9	23.2	28.9
	1050	24.9	23.2	28.9
	1050	24.9	23.2	28.9
	1060	24.9	23.3	29
	1060	24.9	23.3	29
	1060	24.9	23.3	29
	1060	24.9	23.3	29
	1060	24.9	23.3	29.1
	1060	24.9	23.3	29.1
	1060	24.8	23.3	29.1
	1060	24.8	23.3	29.1
	1060	24.8	23.3	29.2
	1060	24.8	23.3	29.2
	1060	24.8	23.4	29.2
	1060	24.8	23.4	29.2
	1060	24.8	23.4	29.3
	1060	24.8	23.4	29.3
	1060	24.8	23.4	29.3
	1060	24.8	23.4	29.3
	1060	24.8	23.4	29.4
	1060	24.8	23.4	29.4
	1060	24.8	23.4	29.4
	1060	24.8	23.4	29.4
	1060	24.8	23.4	29.5
	1070	24.8	23.4	29.5
	1070	24.8	23.4	29.5
	1070	24.8	23.4	29.5
	1070	24.7	23.5	29.6
	1070	24.7	23.5	29.6
	1070	24.7	23.5	29.6
	1070	24.7	23.5	29.6
	1070	24.7	23.5	29.7
	1070	24.7	23.5	29.7
	1070	24.7	23.5	29.7
	1070	24.7	23.5	29.7
	1070	24.7	23.5	29.8
	1070	24.7	23.5	29.8
	1070	24.7	23.5	29.8
	1070	24.7	23.5	29.8
	1070	24.7	23.5	29.9
	1070	24.7	23.5	29.9
	1070	24.7	23.5	29.9
	1070	24.7	23.5	29.9
	1070	24.7	23.5	29.9
	1080	24.6	23.5	29.9
	1080	24.6	23.5	30
	1080	24.6	23.5	30
	1080	24.6	23.5	30
	1080	24.6	23.5	30
	1080	24.6	23.5	30
	1080	24.6	23.5	30.1
	1080	24.6	23.6	30.1
	1080	24.6	23.6	30.1
	1080	24.6	23.6	30.1
	1080	24.6	23.6	30.2
	1080	24.6	23.6	30.2
	1080	24.6	23.6	30.2
	1080	24.6	23.6	30.2
	1080	24.6	23.6	30.3
	1080	24.6	23.6	30.3
	1080	24.5	23.6	30.3
	1080	24.5	23.6	30.3
	1080	24.5	23.6	30.4
	1080	24.5	23.6	30.4
	1080	24.5	23.6	30.4
	1090	24.5	23.6	30.4
	1090	24.5	23.6	30.4
	1090	24.5	23.6	30.4
	1090	24.5	23.6	30.5
	1090	24.5	23.6	30.5
	1090	24.5	23.6	30.5
	1090	24.5	23.6	30.5
	1090	24.5	23.6	30.5
	1090	24.5	23.6	30.6
	1090	24.5	23.6	30.6
	1090	24.5	23.6	30.6
	1090	24.4	23.6	30.6
	1090	24.4	23.6	30.6
	1090	24.4	23.6	30.6
	1090	24.4	23.6	30.7
	1090	24.4	23.6	30.7
	1090	24.4	23.6	30.7
	1090	24.4	23.6	30.7
	1090	24.4	23.6	30.7
	1090	24.4	23.6	30.7
	1090	24.4	23.6	30.7
	1100	24.4	23.6	30.7
	1100	24.4	23.6	30.7
	1100	24.4	23.6	30.8
	1100	24.3	23.6	30.8
	1100	24.3	23.6	30.8
	1100	24.3	23.6	30.8
	1100	24.3	23.5	30.8
	1100	24.3	23.5	30.8
	1100	24.3	23.5	30.8
	1100	24.3	23.5	30.8
	1100	24.2	23.5	30.8
	1100	24.2	23.5	30.8
	1100	24.2	23.5	30.8
	1100	24.2	23.5	30.8
	1100	24.2	23.5	30.8
	1100	24.2	23.5	30.8
	1100	24.2	23.4	30.8
	1100	24.2	23.4	30.8
	1100	24.1	23.4	30.8
	1100	24.1	23.4	30.8
	1110	24.1	23.4	30.8
	1110	24.1	23.4	30.8
	1110	24.1	23.3	30.8
	1110	24.1	23.3	30.7
	1110	24	23.3	30.7
	1110	24	23.3	30.7
	1110	24	23.3	30.7
	1110	24	23.3	30.7
	1110	24	23.2	30.7
	1110	24	23.2	30.7
	1110	24	23.2	30.7
	1110	23.9	23.2	30.7
	1110	23.9	23.2	30.7
	1110	23.9	23.1	30.7
	1110	23.9	23.1	30.7
	1110	23.9	23.1	30.6
	1110	23.9	23.1	30.6
	1110	23.9	23.1	30.6
	1110	23.9	23.1	30.6
	1110	23.9	23	30.6
	1110	23.8	23	30.6
	1120	23.8	23	30.6
	1120	23.8	23	30.6
	1120	23.8	23	30.6
	1120	23.8	23	30.6
	1120	23.8	22.9	30.6
	1120	23.8	22.9	30.5
	1120	23.8	22.9	30.5
	1120	23.8	22.9	30.5
	1120	23.8	22.9	30.5
	1120	23.8	22.9	30.5
	1120	23.8	22.9	30.5
	1120	23.8	22.9	30.5
	1120	23.7	22.8	30.5
	1120	23.7	22.8	30.5
	1120	23.7	22.8	30.5
	1120	23.7	22.8	30.5
	1120	23.7	22.8	30.5
	1120	23.7	22.8	30.5
	1120	23.7	22.8	30.5
	1120	23.7	22.8	30.5
	1120	23.7	22.8	30.5
	1130	23.7	22.8	30.5
	1130	23.7	22.7	30.5
	1130	23.7	22.7	30.5
	1130	23.7	22.7	30.5
	1130	23.7	22.7	30.5
	1130	23.7	22.7	30.5
	1130	23.6	22.7	30.5
	1130	23.6	22.7	30.5
	1130	23.6	22.7	30.5
	1130	23.6	22.7	30.5
	1130	23.6	22.7	30.6
	1130	23.6	22.7	30.6
	1130	23.6	22.7	30.6
	1130	23.6	22.7	30.6
	1130	23.6	22.7	30.7
	1130	23.6	22.7	30.7
	1130	23.6	22.7	30.7
	1130	23.6	22.7	30.8
	1130	23.6	22.7	30.8
	1130	23.6	22.7	30.8
	1130	23.6	22.7	30.9
	1140	23.6	22.7	30.9
	1140	23.6	22.7	30.9
	1140	23.6	22.7	31
	1140	23.6	22.7	31
	1140	23.6	22.7	31
	1140	23.6	22.7	31.1
	1140	23.6	22.7	31.1
	1140	23.6	22.8	31.1
	1140	23.6	22.8	31.2
	1140	23.6	22.8	31.2
	1140	23.6	22.8	31.2
	1140	23.6	22.8	31.2
	1140	23.6	22.8	31.3
	1140	23.5	22.8	31.3
	1140	23.5	22.8	31.3
	1140	23.5	22.8	31.3
	1140	23.5	22.8	31.3
	1140	23.5	22.8	31.3
	1140	23.5	22.8	31.4
	1140	23.5	22.8	31.4
	1150	23.5	22.8	31.4
	1150	23.4	22.8	31.4
	1150	23.4	22.8	31.4
	1150	23.4	22.8	31.4
	1150	23.4	22.8	31.4
	1150	23.4	22.8	31.4
	1150	23.4	22.8	31.4
	1150	23.4	22.8	31.5
	1150	23.4	22.8	31.5
	1150	23.3	22.8	31.5
	1150	23.3	22.8	31.5
	1150	23.3	22.8	31.5
	1150	23.3	22.8	31.5
	1150	23.3	22.8	31.5
	1150	23.3	22.8	31.5
	1150	23.2	22.8	31.5
	1150	23.2	22.8	31.5
	1150	23.2	22.8	31.5
	1150	23.2	22.8	31.5
	1150	23.2	22.8	31.5
	1150	23.2	22.8	31.5
	1160	23.2	22.8	31.5
	1160	23.1	22.8	31.5
	1160	23.1	22.8	31.5
	1160	23.1	22.8	31.5
	1160	23.1	22.8	31.5
	1160	23.1	22.8	31.5
	1160	23.1	22.8	31.5
	1160	23	22.8	31.5
	1160	23	22.8	31.5
	1160	23	22.8	31.5
	1160	23	22.8	31.5
	1160	23	22.8	31.5
	1160	23	22.7	31.5
	1160	23	22.7	31.5
	1160	22.9	22.7	31.5
	1160	22.9	22.7	31.5
	1160	22.9	22.7	31.6
	1160	22.9	22.7	31.6
	1160	22.9	22.7	31.6
	1160	22.9	22.7	31.6
	1160	22.9	22.7	31.6
	1170	22.9	22.7	31.6
	1170	22.8	22.7	31.6
	1170	22.8	22.7	31.6
	1170	22.8	22.7	31.6
	1170	22.8	22.7	31.6
	1170	22.8	22.7	31.6
	1170	22.8	22.7	31.6
	1170	22.8	22.7	31.6
	1170	22.8	22.7	31.6
	1170	22.8	22.7	31.6
	1170	22.8	22.7	31.6
	1170	22.8	22.7	31.6
	1170	22.8	22.7	31.7
	1170	22.8	22.7	31.7
	1170	22.8	22.7	31.7
	1170	22.8	22.7	31.7
	1170	22.8	22.7	31.7
	1170	22.8	22.7	31.7
	1170	22.8	22.7	31.7
	1170	22.8	22.7	31.7
	1170	22.8	22.7	31.7
	1180	22.8	22.7	31.7
	1180	22.8	22.7	31.8
	1180	22.8	22.7	31.8
	1180	22.8	22.7	31.8
	1180	22.8	22.7	31.8
	1180	22.8	22.7	31.8
	1180	22.8	22.7	31.8
	1180	22.8	22.7	31.8
	1180	22.8	22.7	31.8
	1180	22.8	22.7	31.8
	1180	22.8	22.7	31.8
	1180	22.8	22.7	31.8
	1180	22.8	22.7	31.8
	1180	22.8	22.7	31.8
	1180	22.8	22.7	31.8
	1180	22.8	22.7	31.9
	1180	22.8	22.7	31.9
	1180	22.8	22.7	31.9
	1180	22.8	22.7	31.9
	1180	22.8	22.7	31.9
	1190	22.8	22.7	31.9
	1190	22.8	22.7	31.9
	1190	22.8	22.7	31.9
	1190	22.8	22.7	32
	1190	22.8	22.7	32
	1190	22.8	22.7	32
	1190	22.8	22.7	32
	1190	22.8	22.7	32
	1190	22.8	22.7	32
	1190	22.8	22.7	32
	1190	22.8	22.7	32
	1190	22.8	22.7	32
	1190	22.8	22.7	32
	1190	22.8	22.7	32
	1190	22.8	22.7	32
	1190	22.8	22.7	32
	1190	22.8	22.7	32
	1190	22.8	22.7	32
	1190	22.8	22.7	32
	1190	22.7	22.7	32
	1190	22.7	22.6	32
	1200	22.7	22.6	32
	1200	22.7	22.6	32
	1200	22.7	22.6	32
	1200	22.7	22.6	32
	1200	22.7	22.6	32
	1200	22.7	22.6	32
	1200	22.6	22.6	32
	1200	22.6	22.6	32
	1200	22.6	22.6	32
	1200	22.6	22.6	32
	1200	22.6	22.6	32
	1200	22.6	22.6	32
	1200	22.6	22.6	32
	1200	22.6	22.6	32
	1200	22.6	22.6	32.1
	1200	22.6	22.6	32.1
	1200	22.6	22.6	32.1
	1200	22.5	22.6	32.1
	1200	22.5	22.6	32.1
	1200	22.5	22.6	32.1
	1200	22.5	22.6	32.1
	1210	22.5	22.6	32.1
	1210	22.5	22.6	32.1
	1210	22.5	22.6	32.1
	1210	22.5	22.5	32.1
	1210	22.5	22.5	32.1
	1210	22.5	22.5	32.1
	1210	22.5	22.5	32.1
	1210	22.5	22.5	32.2
	1210	22.6	22.5	32.2
	1210	22.6	22.5	32.2
	1210	22.6	22.5	32.2
	1210	22.6	22.5	32.2
	1210	22.6	22.5	32.2
	1210	22.6	22.5	32.2
	1210	22.6	22.5	32.2
	1210	22.6	22.5	32.2
	1210	22.6	22.5	32.2
	1210	22.6	22.5	32.2
	1210	22.6	22.5	32.2
	1210	22.6	22.5	32.2
	1210	22.6	22.5	32.2
	1220	22.6	22.5	32.2
	1220	22.6	22.5	32.2
	1220	22.6	22.5	32.3
	1220	22.6	22.5	32.3
	1220	22.6	22.5	32.3
	1220	22.6	22.5	32.3
	1220	22.6	22.5	32.3
	1220	22.6	22.5	32.3
	1220	22.5	22.5	32.3
	1220	22.5	22.4	32.3
	1220	22.5	22.4	32.3
	1220	22.5	22.4	32.3
	1220	22.5	22.4	32.2
	1220	22.5	22.4	32.2
	1220	22.5	22.4	32.2
	1220	22.5	22.4	32.2
	1220	22.5	22.4	32.2
	1220	22.5	22.4	32.2
	1220	22.4	22.4	32.2
	1220	22.4	22.4	32.2
	1230	22.4	22.4	32.2
	1230	22.4	22.4	32.2
	1230	22.4	22.3	32.2
	1230	22.4	22.3	32.2
	1230	22.3	22.3	32.2
	1230	22.3	22.3	32.2
	1230	22.3	22.3	32.2
	1230	22.3	22.3	32.2
	1230	22.3	22.3	32.1
	1230	22.3	22.3	32.1
	1230	22.3	22.3	32.1
	1230	22.2	22.2	32.1
	1230	22.2	22.2	32.1
	1230	22.2	22.2	32.1
	1230	22.2	22.2	32.1
	1230	22.2	22.2	32.1
	1230	22.2	22.2	32.1
	1230	22.2	22.2	32.1
	1230	22.2	22.2	32.1
	1230	22.1	22.2	32
	1230	22.1	22.2	32
	1240	22.1	22.2	32
	1240	22.1	22.1	32
	1240	22.1	22.1	32
	1240	22.1	22.1	32
	1240	22.1	22.1	32
	1240	22.1	22.1	32
	1240	22.1	22.1	32
	1240	22.1	22.1	32
	1240	22.1	22.1	32
	1240	22	22.1	31.9
	1240	22	22.1	31.9
	1240	22	22.1	31.9
	1240	22	22.1	31.9
	1240	22	22	31.9
	1240	22	22	31.9
	1240	22	22	31.9
	1240	22	22	31.9
	1240	22	22	31.9
	1240	22	22	31.9
	1240	22	22	31.9
	1240	22	22	31.8
	1250	22	22	31.8
	1250	21.9	22	31.8
	1250	21.9	22	31.8
	1250	21.9	21.9	31.8
	1250	21.9	21.9	31.8
	1250	21.9	21.9	31.8
	1250	21.9	21.9	31.8
	1250	21.9	21.9	31.8
	1250	21.9	21.9	31.8
	1250	21.9	21.9	31.7
	1250	21.9	21.9	31.7
	1250	21.9	21.8	31.7
	1250	21.9	21.8	31.7
	1250	21.9	21.8	31.7
	1250	21.9	21.8	31.7
	1250	21.9	21.8	31.7
	1250	21.9	21.8	31.7
	1250	21.9	21.8	31.7
	1250	21.8	21.8	31.7
	1250	21.8	21.8	31.7
	1250	21.8	21.8	31.6
	1260	21.8	21.7	31.6
	1260	21.8	21.7	31.6
	1260	21.8	21.7	31.6
	1260	21.8	21.7	31.6
	1260	21.8	21.7	31.6
	1260	21.8	21.7	31.6
	1260	21.8	21.7	31.6
	1260	21.8	21.6	31.5
	1260	21.7	21.6	31.5
	1260	21.7	21.6	31.5
	1260	21.7	21.6	31.5
	1260	21.7	21.6	31.5
	1260	21.7	21.5	31.4
	1260	21.6	21.5	31.4
	1260	21.6	21.5	31.4
	1260	21.6	21.5	31.3
	1260	21.6	21.5	31.3
	1260	21.6	21.4	31.3
	1260	21.6	21.4	31.3
	1260	21.6	21.4	31.3
	1270	21.5	21.4	31.3
	1270	21.5	21.4	31.3
	1270	21.5	21.4	31.2
	1270	21.5	21.4	31.2
	1270	21.5	21.4	31.2
	1270	21.5	21.4	31.2
	1270	21.5	21.4	31.2
	1270	21.5	21.4	31.2
	1270	21.5	21.3	31.2
	1270	21.5	21.3	31.2
	1270	21.5	21.3	31.2
	1270	21.5	21.3	31.2
	1270	21.5	21.3	31.2
	1270	21.5	21.3	31.2
	1270	21.5	21.3	31.2
	1270	21.5	21.3	31.2
	1270	21.5	21.3	31.2
	1270	21.5	21.3	31.1
	1270	21.5	21.3	31.1
	1270	21.5	21.3	31.1
	1270	21.5	21.3	31.1
	1280	21.5	21.3	31.1
	1280	21.5	21.2	31.1
	1280	21.5	21.2	31.1
	1280	21.4	21.2	31.1
	1280	21.4	21.2	31.1
	1280	21.4	21.2	31
	1280	21.4	21.2	31
	1280	21.4	21.2	31
	1280	21.4	21.2	31
	1280	21.4	21.2	31
	1280	21.4	21.2	31
	1280	21.4	21.2	31
	1280	21.4	21.2	31
	1280	21.4	21.2	31
	1280	21.4	21.2	30.9
	1280	21.4	21.2	30.9
	1280	21.4	21.2	30.9
	1280	21.4	21.2	30.9
	1280	21.4	21.2	30.9
	1280	21.4	21.2	30.9
	1280	21.4	21.2	30.9
	1290	21.4	21.2	30.9
	1290	21.4	21.2	30.9
	1290	21.4	21.2	30.9
	1290	21.4	21.2	30.9
	1290	21.4	21.2	30.9
	1290	21.4	21.2	30.9
	1290	21.4	21.2	30.9
	1290	21.4	21.2	30.9
	1290	21.4	21.2	30.8
	1290	21.4	21.2	30.8
	1290	21.4	21.1	30.8
	1290	21.4	21.1	30.8
	1290	21.4	21.1	30.8
	1290	21.4	21.1	30.8
	1290	21.4	21.1	30.8
	1290	21.4	21.1	30.8
	1290	21.4	21.1	30.8
	1290	21.4	21.1	30.8
	1290	21.4	21.1	30.7
	1290	21.4	21.1	30.7
	1290	21.4	21.1	30.7
	1300	21.4	21.1	30.7
	1300	21.4	21.1	30.7
	1300	21.4	21.1	30.7
	1300	21.4	21.1	30.7
	1300	21.4	21.1	30.7
	1300	21.4	21.1	30.7
	1300	21.4	21.1	30.7
	1300	21.4	21.1	30.6
	1300	21.4	21.1	30.6
	1300	21.4	21.1	30.6
	1300	21.4	21.1	30.6
	1300	21.4	21.1	30.6
	1300	21.4	21.1	30.6
	1300	21.4	21.1	30.6
	1300	21.4	21.1	30.5
	1300	21.4	21.1	30.5
	1300	21.3	21.1	30.5
	1300	21.3	21.1	30.5
	1300	21.3	21.1	30.5
	1300	21.3	21.1	30.5
	1310	21.3	21.1	30.5
	1310	21.3	21.1	30.4
	1310	21.3	21.1	30.4
	1310	21.3	21.1	30.4
	1310	21.3	21.1	30.4
	1310	21.3	21.1	30.4
	1310	21.3	21.1	30.4
	1310	21.3	21.1	30.4
	1310	21.3	21.1	30.3
	1310	21.2	21.1	30.3
	1310	21.2	21.1	30.3
	1310	21.2	21.1	30.3
	1310	21.2	21.1	30.3
	1310	21.2	21.1	30.3
	1310	21.2	21.1	30.3
	1310	21.2	21.1	30.3
	1310	21.2	21.1	30.2
	1310	21.2	21.1	30.2
	1310	21.2	21.1	30.2
	1310	21.2	21.1	30.2
	1310	21.2	21.1	30.2
	1320	21.2	21.1	30.2
	1320	21.2	21	30.2
	1320	21.2	21	30.1
	1320	21.2	21.1	30.1
	1320	21.2	21.1	30.1
	1320	21.2	21.1	30.1
	1320	21.2	21.1	30.1
	1320	21.2	21.1	30.1
	1320	21.2	21	30.1
	1320	21.2	21	30
	1320	21.2	21	30
	1320	21.2	21	30
	1320	21.2	21	30
	1320	21.2	21	29.9
	1320	21.2	21	29.9
	1320	21.2	21	29.9
	1320	21.2	21	29.9
	1320	21.2	20.9	29.9
	1320	21.2	20.9	29.9
	1320	21.2	20.9	29.8
	1320	21.2	20.9	29.8
	1330	21.2	20.9	29.8
	1330	21.2	20.9	29.8
	1330	21.2	20.9	29.8
	1330	21.2	20.9	29.8
	1330	21.2	20.9	29.8
	1330	21.2	20.9	29.7
	1330	21.2	20.9	29.7
	1330	21.2	20.9	29.7
	1330	21.2	20.9	29.7
	1330	21.2	20.9	29.7
	1330	21.2	20.8	29.7
	1330	21.2	20.8	29.6
	1330	21.2	20.8	29.6
	1330	21.2	20.8	29.6
	1330	21.2	20.8	29.6
	1330	21.2	20.8	29.6
	1330	21.2	20.8	29.5
	1330	21.2	20.8	29.5
	1330	21.2	20.8	29.5
	1330	21.2	20.7	29.5
	1330	21.2	20.7	29.5
	1340	21.2	20.7	29.5
	1340	21.2	20.8	29.5
	1340	21.2	20.8	29.5
	1340	21.2	20.8	29.5
	1340	21.2	20.8	29.5
	1340	21.3	20.8	29.5
	1340	21.3	20.8	29.5
	1340	21.3	20.8	29.5
	1340	21.2	20.8	29.5
	1340	21.2	20.7	29.5
	1340	21.2	20.7	29.4
	1340	21.1	20.6	29.3
	1340	21.1	20.6	29.3
	1340	21	20.6	29.2
	1340	21	20.5	29.2
	1340	21	20.5	29.1
	1340	21	20.5	29.1
	1340	20.9	20.4	29.1
	1340	20.9	20.4	29.1
	1340	20.9	20.4	29.1
	1350	20.9	20.4	29
	1350	20.9	20.4	29
	1350	20.9	20.4	29
	1350	20.9	20.4	29
	1350	20.8	20.3	29
	1350	20.8	20.3	29
	1350	20.8	20.3	29
	1350	20.8	20.3	28.9
	1350	20.8	20.3	28.9
	1350	20.8	20.3	28.9
	1350	20.7	20.2	28.9
	1350	20.7	20.2	28.9
	1350	20.7	20.2	28.8
	1350	20.7	20.2	28.8
	1350	20.7	20.1	28.8
	1350	20.6	20.1	28.8
	1350	20.6	20.1	28.8
	1350	20.6	20.1	28.8
	1350	20.6	20.1	28.8
	1350	20.6	20.1	28.7
	1350	20.6	20.1	28.7
	1360	20.5	20	28.7
	1360	20.5	20	28.7
	1360	20.5	20	28.7
	1360	20.5	20	28.6
	1360	20.5	20	28.6
	1360	20.4	20	28.6
	1360	20.4	20	28.6
	1360	20.4	20	28.6
	1360	20.4	20	28.6
	1360	20.4	20	28.6
	1360	20.5	20	28.7
	1360	20.5	20	28.7
	1360	20.5	20	28.7
	1360	20.5	20.1	28.7
	1360	20.5	20	28.7
	1360	20.4	20	28.7
	1360	20.4	20	28.6
[truncated: 5,470 more rows]

## Sheet: Fig. 2e
Fig. 2e		HSAL	HSAL-CaCl2
	400	31.9	16
	400	31.9	16
	401	31.9	16
	401	31.9	16
	402	32	16
	402	32	16
	403	32	16
	403	32	16.1
	404	32	16.1
	404	31.9	16.2
	404	31.9	16.2
	405	31.9	16.2
	405	31.9	16.3
	406	31.9	16.3
	406	31.9	16.3
	407	31.9	16.4
	407	31.9	16.5
	408	31.9	16.5
	408	31.9	16.6
	409	31.9	16.6
	409	31.9	16.6
	410	32	16.6
	410	32	16.6
	411	32	16.6
	411	32	16.6
	412	32	16.6
	412	32	16.6
	413	32.1	16.6
	413	32	16.6
	414	32	16.6
	414	32	16.6
	415	32	16.6
	415	32	16.6
	416	32	16.6
	416	32	16.7
	417	32	16.7
	417	32	16.7
	418	31.9	16.7
	418	31.8	16.7
	418	31.7	16.7
	419	31.6	16.7
	419	31.5	16.7
	420	31.4	16.7
	420	31.3	16.7
	421	31.3	16.7
	421	31.3	16.7
	422	31.3	16.6
	422	31.3	16.7
	423	31.3	16.7
	423	31.2	16.7
	424	31.2	16.7
	424	31.2	16.7
	425	31.2	16.7
	425	31.1	16.7
	426	31.1	16.7
	426	31.1	16.7
	427	31	16.8
	427	31	16.8
	428	31	16.8
	428	31	16.8
	429	31	16.8
	429	31	16.8
	430	31	16.8
	430	31	16.8
	431	31	16.9
	431	31	16.9
	431	31	16.9
	432	31	16.9
	432	31	16.9
	433	31	16.8
	433	31	16.8
	434	30.9	16.8
	434	30.9	16.8
	435	30.9	16.8
	435	30.9	16.8
	436	30.9	16.8
	436	30.8	16.8
	437	30.8	16.8
	437	30.8	16.8
	438	30.7	16.8
	438	30.7	16.8
	439	30.7	16.9
	439	30.6	16.9
	440	30.6	16.9
	440	30.6	16.8
	441	30.5	16.8
	441	30.5	16.8
	442	30.4	16.8
	442	30.4	16.8
	443	30.4	16.8
	443	30.3	16.8
	444	30.3	16.9
	444	30.3	16.9
	445	30.3	16.9
	445	30.2	16.9
	445	30.2	16.9
	446	30.2	16.9
	446	30.2	17
	447	30.2	17
	447	30.1	17
	448	30.1	17
	448	30.1	17
	449	30.1	17
	449	30.1	17
	450	30.1	17
	450	30.1	17
	451	30.1	17
	451	30.1	17
	452	30.1	17
	452	30.1	17
	453	30.1	17
	453	30.1	17
	454	30.1	17.1
	454	30.1	17.1
	455	30.1	17.1
	455	30.2	17.1
	456	30.2	17.1
	456	30.2	17.1
	457	30.1	17.1
	457	30.1	17.1
	458	30	17.1
	458	30	17.1
	458	29.9	17.2
	459	29.9	17.2
	459	29.8	17.2
	460	29.9	17.2
	460	29.8	17.2
	461	29.8	17.3
	461	29.8	17.3
	462	29.8	17.4
	462	29.8	17.4
	463	29.8	17.4
	463	29.8	17.4
	464	29.8	17.5
	464	29.7	17.5
	465	29.7	17.5
	465	29.7	17.6
	466	29.6	17.6
	466	29.6	17.6
	467	29.6	17.7
	467	29.6	17.7
	468	29.6	17.7
	468	29.6	17.8
	469	29.6	17.8
	469	29.6	17.9
	470	29.6	17.9
	470	29.6	18
	471	29.6	18
	471	29.6	18
	472	29.6	18.1
	472	29.6	18.1
	472	29.6	18.1
	473	29.6	18.2
	473	29.6	18.2
	474	29.6	18.2
	474	29.6	18.2
	475	29.6	18.3
	475	29.6	18.3
	476	29.7	18.3
	476	29.7	18.4
	477	29.7	18.4
	477	29.6	18.5
	478	29.6	18.5
	478	29.6	18.6
	479	29.6	18.6
	479	29.6	18.7
	480	29.6	18.7
	480	29.6	18.8
	481	29.6	18.9
	481	29.6	18.9
	482	29.6	19
	482	29.6	19
	483	29.6	19.1
	483	29.5	19.2
	484	29.5	19.2
	484	29.5	19.3
	485	29.4	19.3
	485	29.4	19.3
	485	29.4	19.4
	486	29.4	19.4
	486	29.4	19.4
	487	29.4	19.5
	487	29.5	19.5
	488	29.5	19.6
	488	29.5	19.7
	489	29.5	19.7
	489	29.5	19.8
	490	29.5	19.8
	490	29.4	19.9
	491	29.4	19.9
	491	29.4	20
	492	29.4	20
	492	29.4	20.1
	493	29.4	20.1
	493	29.4	20.2
	494	29.4	20.2
	494	29.4	20.3
	495	29.4	20.3
	495	29.4	20.4
	496	29.4	20.5
	496	29.4	20.5
	497	29.3	20.6
	497	29.3	20.6
	498	29.3	20.7
	498	29.3	20.7
	499	29.4	20.7
	499	29.4	20.8
	499	29.4	20.9
	500	29.4	20.9
	500	29.4	21
	501	29.4	21
	501	29.3	21.1
	502	29.3	21.1
	502	29.3	21.2
	503	29.2	21.2
	503	29.2	21.3
	504	29.2	21.3
	504	29.2	21.4
	505	29.2	21.4
	505	29.2	21.5
	506	29.1	21.5
	506	29.1	21.5
	507	29.1	21.6
	507	29.1	21.6
	508	29.1	21.7
	508	29.1	21.7
	509	29	21.7
	509	29	21.8
	510	29	21.8
	510	29	21.9
	511	29	21.9
	511	29	21.9
	512	29	22
	512	29	22
	512	29	22
	513	29	22.1
	513	29	22.1
	514	29	22.2
	514	29	22.2
	515	29	22.2
	515	29	22.3
	516	29	22.3
	516	29	22.4
	517	29	22.4
	517	29	22.4
	518	29	22.5
	518	29	22.5
	519	28.9	22.5
	519	28.9	22.5
	520	28.9	22.6
	520	28.9	22.6
	521	28.9	22.6
	521	28.9	22.7
	522	28.9	22.7
	522	28.9	22.7
	523	28.9	22.8
	523	28.9	22.8
	524	28.9	22.8
	524	28.9	22.9
	525	28.9	22.9
	525	28.9	22.9
	526	28.8	22.9
	526	28.8	22.9
	526	28.8	22.9
	527	28.7	22.9
	527	28.7	23
	528	28.7	23
	528	28.7	23
	529	28.6	23
	529	28.6	23.1
	530	28.6	23.1
	530	28.6	23.1
	531	28.6	23.1
	531	28.6	23.1
	532	28.6	23.1
	532	28.6	23.2
	533	28.6	23.2
	533	28.6	23.2
	534	28.6	23.2
	534	28.6	23.2
	535	28.5	23.2
	535	28.5	23.2
	536	28.5	23.1
	536	28.5	23.1
	537	28.5	23.1
	537	28.5	23.1
	538	28.5	23.1
	538	28.5	23.1
	539	28.5	23.1
	539	28.4	23.1
	539	28.4	23.1
	540	28.4	23
	540	28.4	23
	541	28.4	23
	541	28.4	23
	542	28.4	23
	542	28.4	23
	543	28.4	23
	543	28.4	23
	544	28.4	23
	544	28.3	23
	545	28.3	23
	545	28.3	23
	546	28.2	23
	546	28.2	23
	547	28.2	23
	547	28.2	23
	548	28.1	23.1
	548	28.1	23.1
	549	28.1	23.1
	549	28.1	23.1
	550	28.1	23.1
	550	28.1	23.2
	551	28	23.2
	551	28	23.2
	552	28	23.2
	552	28	23.3
	553	28	23.3
	553	27.9	23.3
	553	27.9	23.4
	554	27.9	23.4
	554	27.9	23.4
	555	27.9	23.5
	555	27.9	23.5
	556	27.9	23.5
	556	27.8	23.5
	557	27.8	23.6
	557	27.8	23.6
	558	27.8	23.6
	558	27.8	23.6
	559	27.7	23.7
	559	27.7	23.7
	560	27.7	23.7
	560	27.7	23.7
	561	27.7	23.8
	561	27.7	23.8
	562	27.7	23.8
	562	27.7	23.8
	563	27.7	23.9
	563	27.7	23.9
	564	27.7	23.9
	564	27.7	24
	565	27.7	24
	565	27.6	24
	566	27.6	24
	566	27.6	24.1
	566	27.6	24.1
	567	27.6	24.1
	567	27.5	24.1
	568	27.5	24.1
	568	27.5	24.2
	569	27.5	24.2
	569	27.5	24.2
	570	27.5	24.2
	570	27.5	24.3
	571	27.5	24.3
	571	27.5	24.3
	572	27.4	24.3
	572	27.4	24.3
	573	27.4	24.4
	573	27.4	24.4
	574	27.4	24.4
	574	27.4	24.4
	575	27.4	24.5
	575	27.4	24.5
	576	27.4	24.5
	576	27.4	24.5
	577	27.4	24.5
	577	27.4	24.5
	578	27.4	24.6
	578	27.4	24.6
	579	27.4	24.6
	579	27.4	24.6
	580	27.4	24.6
	580	27.4	24.6
	580	27.4	24.7
	581	27.4	24.7
	581	27.4	24.7
	582	27.4	24.7
	582	27.4	24.7
	583	27.3	24.7
	583	27.3	24.8
	584	27.3	24.8
	584	27.3	24.8
	585	27.3	24.8
	585	27.3	24.9
	586	27.3	24.9
	586	27.3	24.9
	587	27.3	25
	587	27.3	25
	588	27.3	25
	588	27.2	25
	589	27.2	25.1
	589	27.2	25.1
	590	27.2	25.1
	590	27.2	25.2
	591	27.2	25.2
	591	27.2	25.2
	592	27.2	25.2
	592	27.2	25.3
	593	27.2	25.3
	593	27.2	25.3
	593	27.2	25.3
	594	27.2	25.4
	594	27.2	25.4
	595	27.2	25.4
	595	27.2	25.4
	596	27.2	25.4
	596	27.2	25.5
	597	27.1	25.5
	597	27.1	25.5
	598	27.1	25.5
	598	27.1	25.6
	599	27.2	25.6
	599	27.2	25.6
	600	27.2	25.6
	600	27.2	25.6
	601	27.2	25.7
	601	27.2	25.7
	602	27.2	25.7
	602	27.2	25.7
	603	27.2	25.7
	603	27.2	25.8
	604	27.2	25.8
	604	27.2	25.8
	605	27.2	25.8
	605	27.1	25.8
	606	27.1	25.9
	606	27.1	25.9
	607	27.1	25.9
	607	27.1	25.9
	607	27.1	25.9
	608	27.1	25.9
	608	27.1	26
	609	27.1	26
	609	27.1	26
	610	27.1	26
	610	27.1	26
	611	27.1	26
	611	27.1	26
	612	27.1	26
	612	27.1	26.1
	613	27.1	26.1
	613	27	26.1
	614	27	26.1
	614	27	26.1
	615	27	26.1
	615	27	26.1
	616	27	26.1
	616	27	26.1
	617	27	26.1
	617	27	26.1
	618	26.9	26.1
	618	26.9	26.1
	619	27	26.1
	619	27	26.1
	620	27	26.2
	620	27	26.2
	620	27.1	26.2
	621	27.1	26.2
	621	27.1	26.2
	622	27.1	26.3
	622	27.2	26.3
	623	27.2	26.3
	623	27.2	26.3
	624	27.2	26.4
	624	27.2	26.4
	625	27.2	26.4
	625	27.3	26.4
	626	27.3	26.4
	626	27.3	26.5
	627	27.3	26.5
	627	27.3	26.5
	628	27.3	26.5
	628	27.3	26.5
	629	27.3	26.6
	629	27.3	26.6
	630	27.4	26.6
	630	27.4	26.6
	631	27.4	26.6
	631	27.4	26.6
	632	27.4	26.7
	632	27.4	26.7
	633	27.4	26.7
	633	27.4	26.7
	634	27.4	26.7
	634	27.5	26.7
	634	27.5	26.7
	635	27.5	26.7
	635	27.5	26.7
	636	27.5	26.7
	636	27.5	26.7
	637	27.5	26.8
	637	27.5	26.8
	638	27.5	26.8
	638	27.5	26.8
	639	27.5	26.8
	639	27.5	26.8
	640	27.5	26.8
	640	27.5	26.8
	641	27.5	26.8
	641	27.6	26.8
	642	27.6	26.8
	642	27.6	26.9
	643	27.6	26.9
	643	27.6	26.9
	644	27.6	26.9
	644	27.6	26.9
	645	27.6	26.9
	645	27.6	27
	646	27.6	27
	646	27.6	27
	647	27.6	27
	647	27.6	27
	647	27.6	27
	648	27.6	27
	648	27.6	27
	649	27.6	27
	649	27.6	27
	650	27.6	27
	650	27.6	27.1
	651	27.6	27.1
	651	27.6	27.1
	652	27.6	27.1
	652	27.6	27.1
	653	27.6	27.1
	653	27.6	27.1
	654	27.6	27.1
	654	27.6	27.1
	655	27.6	27.1
	655	27.6	27.2
	656	27.6	27.2
	656	27.6	27.2
	657	27.7	27.2
	657	27.7	27.2
	658	27.7	27.2
	658	27.7	27.2
	659	27.7	27.2
	659	27.7	27.3
	660	27.7	27.3
	660	27.7	27.3
	660	27.7	27.3
	661	27.7	27.3
	661	27.8	27.3
	662	27.8	27.3
	662	27.8	27.3
	663	27.8	27.4
	663	27.9	27.4
	664	27.9	27.4
	664	28	27.5
	665	28	27.5
	665	28.1	27.6
	666	28.1	27.6
	666	28	27.7
	667	27.9	27.6
	667	27.6	27.5
	668	27.3	27.4
	668	27	27.2
	669	26.8	27.1
	669	26.8	27
	670	26.9	27
	670	27.1	27
	671	27.3	27.1
	671	27.5	27.2
	672	27.7	27.3
	672	27.8	27.3
	673	27.9	27.3
	673	27.9	27.4
	674	27.9	27.4
	674	27.9	27.4
	674	27.9	27.4
	675	27.9	27.4
	675	27.9	27.4
	676	27.9	27.4
	676	28	27.4
	677	28	27.4
	677	28	27.4
	678	28	27.4
	678	28	27.4
	679	28	27.4
	679	28	27.5
	680	28	27.5
	680	28.1	27.5
	681	28.1	27.5
	681	28.1	27.5
	682	28.1	27.5
	682	28.1	27.5
	683	28.2	27.6
	683	28.2	27.6
	684	28.2	27.6
	684	28.2	27.6
	685	28.2	27.6
	685	28.3	27.6
	686	28.3	27.7
	686	28.3	27.7
	687	28.3	27.7
	687	28.4	27.7
	687	28.4	27.7
	688	28.4	27.8
	688	28.4	27.8
	689	28.4	27.8
	689	28.4	27.8
	690	28.5	27.8
	690	28.5	27.8
	691	28.5	27.9
	691	28.5	27.9
	692	28.5	27.9
	692	28.5	27.9
	693	28.6	27.9
	693	28.6	28
	694	28.6	28
	694	28.6	28
	695	28.6	28
	695	28.6	28.1
	696	28.6	28.1
	696	28.6	28.1
	697	28.6	28.1
	697	28.6	28.1
	698	28.6	28.2
	698	28.7	28.2
	699	28.7	28.2
	699	28.7	28.2
	700	28.7	28.2
	700	28.7	28.3
	701	28.7	28.3
	701	28.7	28.3
	701	28.7	28.3
	702	28.7	28.3
	702	28.7	28.3
	703	28.7	28.3
	703	28.7	28.4
	704	28.7	28.4
	704	28.7	28.4
	705	28.7	28.4
	705	28.7	28.4
	706	28.7	28.4
	706	28.7	28.4
	707	28.7	28.4
	707	28.7	28.4
	708	28.7	28.4
	708	28.7	28.4
	709	28.7	28.5
	709	28.7	28.5
	710	28.7	28.5
	710	28.6	28.5
	711	28.6	28.5
	711	28.6	28.5
	712	28.6	28.5
	712	28.6	28.5
	713	28.6	28.6
	713	28.6	28.6
	714	28.6	28.6
	714	28.6	28.6
	714	28.6	28.6
	715	28.7	28.7
	715	28.7	28.7
	716	28.7	28.7
	716	28.7	28.7
	717	28.8	28.7
	717	28.8	28.8
	718	28.8	28.8
	718	28.8	28.8
	719	28.8	28.8
	719	28.8	28.8
	720	28.8	28.8
	720	28.9	28.8
	721	28.9	28.8
	721	28.9	28.9
	722	28.9	28.9
	722	29	28.9
	723	29	28.9
	723	29	28.9
	724	29.1	28.9
	724	29.1	28.9
	725	29.1	28.9
	725	29.1	28.9
	726	29.1	29
	726	29.1	29
	727	29.2	29
	727	29.2	29
	728	29.2	29
	728	29.2	29
	728	29.2	29
	729	29.3	29
	729	29.3	29
	730	29.3	29.1
	730	29.3	29.1
	731	29.4	29.1
	731	29.4	29.1
	732	29.4	29.1
	732	29.4	29.1
	733	29.4	29.1
	733	29.5	29.2
	734	29.5	29.2
	734	29.5	29.2
	735	29.5	29.2
	735	29.5	29.2
	736	29.5	29.2
	736	29.5	29.2
	737	29.6	29.2
	737	29.6	29.3
	738	29.6	29.3
	738	29.6	29.3
	739	29.6	29.3
	739	29.6	29.3
	740	29.7	29.3
	740	29.7	29.3
	741	29.7	29.3
	741	29.7	29.3
	741	29.7	29.3
	742	29.7	29.3
	742	29.7	29.3
	743	29.7	29.3
	743	29.7	29.3
	744	29.8	29.4
	744	29.8	29.4
	745	29.8	29.4
	745	29.8	29.4
	746	29.8	29.4
	746	29.8	29.4
	747	29.8	29.4
	747	29.8	29.4
	748	29.8	29.4
	748	29.8	29.4
	749	29.9	29.4
	749	29.9	29.4
	750	29.9	29.4
	750	29.9	29.4
	751	29.9	29.5
	751	29.9	29.5
	752	29.9	29.5
	752	29.9	29.5
	753	29.9	29.5
	753	29.9	29.5
	754	29.9	29.5
	754	29.9	29.5
	755	29.9	29.5
	755	29.9	29.5
	755	29.9	29.5
	756	29.9	29.5
	756	30	29.5
	757	30	29.5
	757	30	29.5
	758	30	29.5
	758	30	29.5
	759	30	29.5
	759	30	29.5
	760	30	29.5
	760	30	29.5
	761	30	29.5
	761	30	29.5
	762	30	29.5
	762	30	29.5
	763	30	29.5
	763	30	29.5
	764	30	29.5
	764	30	29.5
	765	30	29.4
	765	30	29.4
	766	30	29.4
	766	30	29.4
	767	30	29.4
	767	30	29.4
	768	30	29.4
	768	30	29.4
	768	30.1	29.4
	769	30.1	29.5
	769	30.1	29.5
	770	30.1	29.5
	770	30.1	29.5
	771	30.1	29.5
	771	30.1	29.5
	772	30.1	29.5
	772	30.1	29.5
	773	30.1	29.5
	773	30.1	29.5
	774	30.1	29.5
	774	30.1	29.5
	775	30.2	29.5
	775	30.2	29.5
	776	30.2	29.5
	776	30.2	29.5
	777	30.2	29.5
	777	30.2	29.5
	778	30.2	29.5
	778	30.2	29.4
	779	30.2	29.4
	779	30.2	29.4
	780	30.2	29.4
	780	30.2	29.4
	781	30.2	29.4
	781	30.2	29.4
	782	30.2	29.4
	782	30.2	29.4
	782	30.2	29.4
	783	30.2	29.4
	783	30.2	29.4
	784	30.2	29.4
	784	30.2	29.4
	785	30.2	29.4
	785	30.2	29.4
	786	30.2	29.4
	786	30.2	29.4
	787	30.2	29.4
	787	30.2	29.4
	788	30.2	29.4
	788	30.2	29.5
	789	30.2	29.5
	789	30.2	29.5
	790	30.2	29.5
	790	30.2	29.5
	791	30.3	29.5
	791	30.3	29.5
	792	30.3	29.5
	792	30.3	29.5
	793	30.3	29.5
	793	30.3	29.5
	794	30.3	29.5
	794	30.3	29.5
	795	30.3	29.5
	795	30.3	29.5
	795	30.3	29.6
	796	30.3	29.6
	796	30.3	29.6
	797	30.4	29.6
	797	30.4	29.6
	798	30.4	29.6
	798	30.4	29.6
	799	30.4	29.6
	799	30.4	29.6
	800	30.4	29.6
	800	30.4	29.6
	801	30.4	29.6
	801	30.4	29.6
	802	30.4	29.6
	802	30.4	29.6
	803	30.4	29.6
	803	30.5	29.6
	804	30.5	29.6
	804	30.5	29.6
	805	30.5	29.6
	805	30.5	29.6
	806	30.5	29.6
	806	30.5	29.7
	807	30.5	29.7
	807	30.5	29.7
	808	30.5	29.7
	808	30.5	29.7
	809	30.5	29.7
	809	30.5	29.7
	809	30.5	29.7
	810	30.5	29.7
	810	30.5	29.7
	811	30.5	29.7
	811	30.5	29.7
	812	30.5	29.7
	812	30.5	29.7
	813	30.5	29.7
	813	30.5	29.7
	814	30.5	29.8
	814	30.5	29.8
	815	30.5	29.8
	815	30.5	29.8
	816	30.5	29.8
	816	30.5	29.8
	817	30.5	29.8
	817	30.6	29.8
	818	30.6	29.8
	818	30.6	29.8
	819	30.6	29.8
	819	30.6	29.8
	820	30.6	29.8
	820	30.6	29.8
	821	30.7	29.8
	821	30.7	29.8
	822	30.7	29.8
	822	30.7	29.8
	822	30.7	29.8
	823	30.7	29.8
	823	30.7	29.8
	824	30.8	29.8
	824	30.8	29.8
	825	30.8	29.8
	825	30.8	29.9
	826	30.8	29.9
	826	30.8	29.9
	827	30.8	29.9
	827	30.8	29.9
	828	30.8	29.9
	828	30.8	29.9
	829	30.8	29.9
	829	30.8	29.9
	830	30.9	29.9
	830	30.9	29.9
	831	30.9	29.9
	831	30.9	29.9
	832	30.9	29.9
	832	30.9	30
	833	30.9	30
	833	30.9	30
	834	30.9	30
	834	30.9	30
	835	30.9	30
	835	30.9	30
	836	30.9	30
	836	30.9	30
	836	30.9	30
	837	31	30
	837	31	30
	838	31	30
	838	31	30
	839	31	30
	839	31	30
	840	31	30
	840	31	30
	841	31	30
	841	31	30
	842	31	30
	842	31	30
	843	31	30
	843	31	30
	844	31	30
	844	31	30
	845	30.9	30
	845	30.9	30
	846	30.9	30
	846	30.8	30
	847	30.8	30
	847	30.8	29.9
	848	30.7	29.9
	848	30.7	29.9
	849	30.7	29.9
	849	30.7	29.9
	849	30.8	29.9
	850	30.8	29.9
	850	30.8	29.9
	851	30.8	29.9
	851	30.8	29.8
	852	30.8	29.8
	852	30.8	29.8
	853	30.8	29.8
	853	30.8	29.7
	854	30.8	29.7
	854	30.8	29.6
	855	30.8	29.6
	855	30.8	29.6
	856	30.7	29.5
	856	30.7	29.5
	857	30.7	29.4
	857	30.7	29.4
	858	30.6	29.4
	858	30.6	29.3
	859	30.6	29.3
	859	30.5	29.3
	860	30.5	29.2
	860	30.5	29.2
	861	30.4	29.2
	861	30.4	29.2
	862	30.3	29.1
	862	30.2	29.1
	863	30.2	29.1
	863	30.1	29.1
	863	30	29
	864	29.9	29
	864	29.8	29
	865	29.7	29
	865	29.6	28.9
	866	29.5	28.9
	866	29.4	28.8
	867	29.2	28.8
	867	29.1	28.8
	868	28.9	28.7
	868	28.8	28.7
	869	28.6	28.6
	869	28.5	28.6
	870	28.4	28.6
	870	28.2	28.5
	871	28.1	28.5
	871	28.1	28.5
	872	28	28.5
	872	28	28.5
	873	27.9	28.5
	873	27.9	28.5
	874	27.9	28.6
	874	27.9	28.6
	875	27.9	28.6
	875	27.9	28.7
	876	27.9	28.7
	876	27.9	28.8
	876	28	28.8
	877	28	28.9
	877	28	28.9
	878	28	29
	878	28	29
	879	28	29
	879	28.1	29.1
	880	28.1	29.1
	880	28.1	29.2
	881	28.1	29.2
	881	28.2	29.2
	882	28.2	29.3
	882	28.2	29.3
	883	28.2	29.3
	883	28.3	29.4
	884	28.3	29.4
	884	28.4	29.4
	885	28.4	29.4
	885	28.5	29.5
	886	28.5	29.5
	886	28.6	29.5
	887	28.7	29.5
	887	28.7	29.5
	888	28.8	29.5
	888	28.8	29.5
	889	28.8	29.5
	889	28.9	29.5
	890	28.9	29.5
	890	28.9	29.5
	890	28.9	29.5
	891	28.9	29.5
	891	28.9	29.5
	892	28.9	29.5
	892	28.9	29.5
	893	28.9	29.5
	893	28.9	29.5
	894	28.8	29.4
	894	28.8	29.4
	895	28.8	29.4
	895	28.8	29.4
	896	28.8	29.4
	896	28.8	29.4
	897	28.8	29.4
	897	28.8	29.4
	898	28.8	29.4
	898	28.8	29.4
	899	28.8	29.4
	899	28.9	29.4
	900	28.9	29.4
	900	28.9	29.4
	901	28.9	29.4
	901	28.9	29.4
	902	29	29.4
	902	29	29.4
	903	29	29.5
	903	29.1	29.5
	903	29.1	29.5
	904	29.1	29.5
	904	29.2	29.5
	905	29.2	29.5
	905	29.2	29.5
	906	29.3	29.5
	906	29.3	29.5
	907	29.3	29.5
	907	29.4	29.5
	908	29.4	29.5
	908	29.4	29.5
	909	29.4	29.5
	909	29.5	29.5
	910	29.5	29.5
	910	29.5	29.5
	911	29.5	29.5
	911	29.6	29.5
	912	29.6	29.5
	912	29.6	29.5
	913	29.6	29.5
	913	29.6	29.5
	914	29.7	29.5
	914	29.7	29.5
	915	29.7	29.5
	915	29.7	29.5
	916	29.7	29.5
	916	29.7	29.5
	917	29.7	29.5
	917	29.7	29.5
	917	29.7	29.5
	918	29.7	29.5
	918	29.7	29.5
	919	29.7	29.5
	919	29.7	29.5
	920	29.7	29.4
	920	29.7	29.4
	921	29.7	29.4
	921	29.7	29.4
	922	29.7	29.4
	922	29.7	29.4
	923	29.7	29.4
	923	29.7	29.4
	924	29.7	29.4
	924	29.6	29.4
	925	29.6	29.4
	925	29.6	29.4
	926	29.6	29.4
	926	29.6	29.4
	927	29.6	29.4
	927	29.6	29.4
	928	29.6	29.3
	928	29.5	29.3
	929	29.5	29.3
	929	29.5	29.3
	930	29.5	29.3
	930	29.5	29.3
	930	29.5	29.3
	931	29.5	29.3
	931	29.5	29.3
	932	29.4	29.3
	932	29.4	29.2
	933	29.4	29.2
	933	29.4	29.2
	934	29.4	29.2
	934	29.4	29.2
	935	29.4	29.2
	935	29.4	29.2
	936	29.3	29.2
	936	29.3	29.2
	937	29.3	29.2
	937	29.3	29.2
	938	29.3	29.2
	938	29.3	29.1
	939	29.2	29.1
	939	29.2	29.1
	940	29.2	29.1
	940	29.2	29.1
	941	29.2	29.1
	941	29.1	29.1
	942	29.1	29.1
	942	29.1	29.1
	943	29.1	29.1
	943	29	29
	944	29	29
	944	29	29
	944	29	29
	945	29	29
	945	28.9	29
	946	28.9	29
	946	28.9	29
	947	28.9	29
	947	28.8	28.9
	948	28.8	28.9
	948	28.8	28.9
	949	28.7	28.9
	949	28.7	28.9
	950	28.7	28.9
	950	28.6	28.9
	951	28.6	28.8
	951	28.6	28.8
	952	28.5	28.8
	952	28.5	28.8
	953	28.5	28.8
	953	28.4	28.8
	954	28.4	28.7
	954	28.4	28.7
	955	28.3	28.7
	955	28.3	28.7
	956	28.3	28.7
	956	28.2	28.7
	957	28.2	28.7
	957	28.2	28.6
	957	28.1	28.6
	958	28.1	28.6
	958	28.1	28.6
	959	28	28.6
	959	28	28.6
	960	28	28.5
	960	27.9	28.5
	961	27.9	28.5
	961	27.9	28.5
	962	27.9	28.5
	962	27.8	28.5
	963	27.8	28.5
	963	27.8	28.5
	964	27.7	28.4
	964	27.7	28.4
	965	27.7	28.4
	965	27.7	28.4
	966	27.6	28.4
	966	27.6	28.4
	967	27.6	28.4
	967	27.6	28.4
	968	27.6	28.3
	968	27.5	28.3
	969	27.5	28.3
	969	27.5	28.3
	970	27.5	28.3
	970	27.5	28.3
	971	27.4	28.3
	971	27.4	28.3
	971	27.4	28.2
	972	27.4	28.2
	972	27.4	28.2
	973	27.3	28.2
	973	27.3	28.2
	974	27.3	28.2
	974	27.3	28.1
	975	27.2	28.1
	975	27.2	28.1
	976	27.2	28.1
	976	27.2	28.1
	977	27.1	28.1
	977	27.1	28
	978	27.1	28
	978	27.1	28
	979	27	28
	979	27	28
	980	27	27.9
	980	26.9	27.9
	981	26.9	27.9
	981	26.9	27.9
	982	26.9	27.8
	982	26.8	27.8
	983	26.8	27.8
	983	26.8	27.8
	984	26.8	27.8
	984	26.8	27.7
	984	26.7	27.7
	985	26.7	27.7
	985	26.7	27.7
	986	26.7	27.6
	986	26.7	27.6
	987	26.6	27.6
	987	26.6	27.6
	988	26.6	27.6
	988	26.6	27.6
	989	26.6	27.6
	989	26.5	27.5
	990	26.5	27.5
	990	26.5	27.5
	991	26.5	27.5
	991	26.5	27.5
	992	26.5	27.5
	992	26.5	27.5
	993	26.4	27.4
	993	26.4	27.4
	994	26.4	27.4
	994	26.4	27.4
	995	26.4	27.4
	995	26.4	27.4
	996	26.4	27.4
	996	26.3	27.3
	997	26.3	27.3
	997	26.3	27.3
	997	26.3	27.3
	998	26.3	27.3
	998	26.3	27.3
	999	26.3	27.3
	999	26.2	27.3
	1000	26.2	27.2
	1000	26.2	27.2
	1000	26.2	27.2
	1000	26.2	27.2
	1000	26.2	27.2
	1000	26.2	27.2
	1000	26.1	27.2
	1000	26.1	27.2
	1000	26.1	27.2
	1000	26.1	27.2
	1000	26.1	27.2
	1010	26.1	27.1
	1010	26.1	27.1
	1010	26.1	27.1
	1010	26.1	27.1
	1010	26	27.1
	1010	26	27.1
	1010	26	27.1
	1010	26	27.1
	1010	26	27.1
	1010	26	27.1
	1010	25.9	27
	1010	25.9	27
	1010	25.9	27
	1010	25.9	27
	1010	25.9	27
	1010	25.9	27
	1010	25.8	27
	1010	25.8	26.9
	1010	25.8	26.9
	1010	25.8	26.9
	1010	25.8	26.9
	1020	25.8	26.9
	1020	25.8	26.8
	1020	25.7	26.8
	1020	25.7	26.8
	1020	25.7	26.8
	1020	25.7	26.8
	1020	25.7	26.8
	1020	25.7	26.8
	1020	25.7	26.7
	1020	25.7	26.7
	1020	25.6	26.7
	1020	25.6	26.7
	1020	25.6	26.7
	1020	25.6	26.7
	1020	25.6	26.7
	1020	25.6	26.7
	1020	25.6	26.7
	1020	25.6	26.6
	1020	25.5	26.6
	1020	25.5	26.6
	1020	25.5	26.6
	1030	25.5	26.6
	1030	25.5	26.6
	1030	25.5	26.6
	1030	25.5	26.6
	1030	25.4	26.6
	1030	25.4	26.5
	1030	25.4	26.5
	1030	25.4	26.5
	1030	25.4	26.5
	1030	25.4	26.5
	1030	25.4	26.5
	1030	25.4	26.5
	1030	25.3	26.5
	1030	25.3	26.5
	1030	25.3	26.5
	1030	25.3	26.5
	1030	25.3	26.4
	1030	25.3	26.4
	1030	25.3	26.4
	1030	25.3	26.4
	1040	25.3	26.4
	1040	25.3	26.4
	1040	25.2	26.4
	1040	25.2	26.4
	1040	25.2	26.4
	1040	25.2	26.4
	1040	25.2	26.4
	1040	25.2	26.4
	1040	25.2	26.4
	1040	25.2	26.4
	1040	25.2	26.4
	1040	25.2	26.4
	1040	25.2	26.4
	1040	25.2	26.3
	1040	25.2	26.3
	1040	25.2	26.3
	1040	25.2	26.3
	1040	25.2	26.3
	1040	25.1	26.3
	1040	25.1	26.3
	1040	25.1	26.3
	1050	25.1	26.3
	1050	25.1	26.3
	1050	25.1	26.3
	1050	25.1	26.2
	1050	25.1	26.2
	1050	25.1	26.2
	1050	25.1	26.2
	1050	25.1	26.2
	1050	25	26.2
	1050	25	26.2
	1050	25	26.2
	1050	25	26.2
	1050	25	26.1
	1050	25	26.1
	1050	25	26.1
	1050	25	26.1
	1050	25	26.1
	1050	25	26.1
	1050	24.9	26.1
	1050	24.9	26.1
	1050	24.9	26
	1060	24.9	26
	1060	24.9	26
	1060	24.9	26
	1060	24.9	26
	1060	24.9	26
	1060	24.9	26
	1060	24.8	26
	1060	24.8	26
	1060	24.8	26
	1060	24.8	25.9
	1060	24.8	25.9
	1060	24.8	25.9
	1060	24.8	25.9
	1060	24.8	25.9
	1060	24.8	25.9
	1060	24.8	25.9
	1060	24.8	25.9
	1060	24.8	25.9
	1060	24.8	25.9
	1060	24.8	25.9
	1060	24.8	25.9
	1070	24.8	25.8
	1070	24.8	25.8
	1070	24.8	25.8
	1070	24.7	25.8
	1070	24.7	25.8
	1070	24.7	25.8
	1070	24.7	25.8
	1070	24.7	25.8
	1070	24.7	25.8
	1070	24.7	25.8
	1070	24.7	25.8
	1070	24.7	25.8
	1070	24.7	25.8
	1070	24.7	25.8
	1070	24.7	25.8
	1070	24.7	25.8
	1070	24.7	25.7
	1070	24.7	25.7
	1070	24.7	25.7
	1070	24.7	25.7
	1080	24.6	25.7
	1080	24.6	25.7
	1080	24.6	25.7
	1080	24.6	25.7
	1080	24.6	25.7
	1080	24.6	25.7
	1080	24.6	25.6
	1080	24.6	25.6
	1080	24.6	25.6
	1080	24.6	25.6
	1080	24.6	25.6
	1080	24.6	25.6
	1080	24.6	25.6
	1080	24.6	25.6
	1080	24.6	25.6
	1080	24.6	25.6
	1080	24.5	25.6
	1080	24.5	25.6
	1080	24.5	25.6
	1080	24.5	25.6
	1080	24.5	25.6
	1090	24.5	25.6
	1090	24.5	25.6
	1090	24.5	25.6
	1090	24.5	25.6
	1090	24.5	25.6
	1090	24.5	25.6
	1090	24.5	25.6
	1090	24.5	25.6
	1090	24.5	25.6
	1090	24.5	25.6
	1090	24.5	25.6
	1090	24.4	25.6
	1090	24.4	25.6
	1090	24.4	25.6
	1090	24.4	25.6
	1090	24.4	25.5
	1090	24.4	25.5
	1090	24.4	25.5
	1090	24.4	25.5
	1090	24.4	25.5
	1090	24.4	25.5
	1100	24.4	25.5
	1100	24.4	25.5
	1100	24.4	25.5
	1100	24.3	25.5
	1100	24.3	25.5
	1100	24.3	25.5
	1100	24.3	25.4
	1100	24.3	25.4
	1100	24.3	25.4
	1100	24.3	25.4
	1100	24.2	25.4
	1100	24.2	25.4
	1100	24.2	25.4
	1100	24.2	25.4
	1100	24.2	25.4
	1100	24.2	25.3
	1100	24.2	25.3
	1100	24.2	25.3
	1100	24.1	25.3
	1100	24.1	25.3
	1110	24.1	25.3
	1110	24.1	25.3
	1110	24.1	25.2
	1110	24.1	25.2
	1110	24	25.2
	1110	24	25.2
	1110	24	25.2
	1110	24	25.2
	1110	24	25.1
	1110	24	25.1
	1110	24	25.1
	1110	23.9	25.1
	1110	23.9	25.1
	1110	23.9	25.1
	1110	23.9	25
	1110	23.9	25
	1110	23.9	25
	1110	23.9	25
	1110	23.9	25
	1110	23.9	25
	1110	23.8	25
	1120	23.8	24.9
	1120	23.8	24.9
	1120	23.8	24.9
	1120	23.8	24.9
	1120	23.8	24.9
	1120	23.8	24.9
	1120	23.8	24.9
	1120	23.8	24.9
	1120	23.8	24.9
	1120	23.8	24.9
	1120	23.8	24.9
	1120	23.8	24.8
	1120	23.7	24.8
	1120	23.7	24.8
	1120	23.7	24.8
	1120	23.7	24.8
	1120	23.7	24.8
	1120	23.7	24.8
	1120	23.7	24.8
	1120	23.7	24.8
	1120	23.7	24.8
	1130	23.7	24.8
	1130	23.7	24.8
	1130	23.7	24.8
	1130	23.7	24.7
	1130	23.7	24.7
	1130	23.7	24.7
	1130	23.6	24.7
	1130	23.6	24.7
	1130	23.6	24.7
	1130	23.6	24.7
	1130	23.6	24.7
	1130	23.6	24.7
	1130	23.6	24.7
	1130	23.6	24.7
	1130	23.6	24.7
	1130	23.6	24.7
	1130	23.6	24.7
	1130	23.6	24.7
	1130	23.6	24.7
	1130	23.6	24.7
	1130	23.6	24.7
	1140	23.6	24.7
	1140	23.6	24.7
	1140	23.6	24.7
	1140	23.6	24.7
	1140	23.6	24.7
	1140	23.6	24.7
	1140	23.6	24.7
	1140	23.6	24.7
	1140	23.6	24.7
	1140	23.6	24.7
	1140	23.6	24.7
	1140	23.6	24.7
	1140	23.6	24.7
	1140	23.5	24.7
	1140	23.5	24.7
	1140	23.5	24.7
	1140	23.5	24.7
	1140	23.5	24.7
	1140	23.5	24.7
	1140	23.5	24.7
	1150	23.5	24.7
	1150	23.4	24.7
	1150	23.4	24.7
	1150	23.4	24.7
	1150	23.4	24.7
	1150	23.4	24.6
	1150	23.4	24.6
	1150	23.4	24.6
	1150	23.4	24.6
	1150	23.3	24.6
	1150	23.3	24.6
	1150	23.3	24.6
	1150	23.3	24.6
	1150	23.3	24.6
	1150	23.3	24.6
	1150	23.2	24.6
	1150	23.2	24.6
	1150	23.2	24.6
	1150	23.2	24.6
	1150	23.2	24.6
	1150	23.2	24.6
	1160	23.2	24.6
	1160	23.1	24.6
	1160	23.1	24.6
	1160	23.1	24.6
	1160	23.1	24.6
	1160	23.1	24.6
	1160	23.1	24.6
	1160	23	24.6
	1160	23	24.6
	1160	23	24.6
	1160	23	24.6
	1160	23	24.6
	1160	23	24.6
	1160	23	24.6
	1160	22.9	24.6
	1160	22.9	24.6
	1160	22.9	24.6
	1160	22.9	24.6
	1160	22.9	24.6
	1160	22.9	24.6
	1160	22.9	24.6
	1170	22.9	24.6
	1170	22.8	24.6
	1170	22.8	24.6
	1170	22.8	24.6
	1170	22.8	24.6
	1170	22.8	24.6
	1170	22.8	24.6
	1170	22.8	24.6
	1170	22.8	24.6
	1170	22.8	24.6
	1170	22.8	24.6
	1170	22.8	24.6
	1170	22.8	24.7
	1170	22.8	24.7
	1170	22.8	24.7
	1170	22.8	24.7
	1170	22.8	24.7
	1170	22.8	24.7
	1170	22.8	24.7
	1170	22.8	24.7
	1170	22.8	24.8
	1180	22.8	24.8
	1180	22.8	24.8
	1180	22.8	24.8
	1180	22.8	24.8
	1180	22.8	24.9
	1180	22.8	24.9
	1180	22.8	24.9
	1180	22.8	24.9
	1180	22.8	24.9
	1180	22.8	24.9
	1180	22.8	24.9
	1180	22.8	24.9
	1180	22.8	24.9
	1180	22.8	24.9
	1180	22.8	24.9
	1180	22.8	24.9
	1180	22.8	25
	1180	22.8	25
	1180	22.8	25
	1180	22.8	25
	1190	22.8	25
	1190	22.8	25
	1190	22.8	25
	1190	22.8	25
	1190	22.8	25.1
	1190	22.8	25.1
	1190	22.8	25.1
	1190	22.8	25.1
	1190	22.8	25.1
	1190	22.8	25.1
	1190	22.8	25.1
	1190	22.8	25.1
	1190	22.8	25.1
	1190	22.8	25.1
	1190	22.8	25.1
	1190	22.8	25.1
	1190	22.8	25.1
	1190	22.8	25.1
	1190	22.8	25.1
	1190	22.7	25.1
	1190	22.7	25.1
	1200	22.7	25.1
	1200	22.7	25.1
	1200	22.7	25.1
	1200	22.7	25.1
	1200	22.7	25.1
	1200	22.7	25.1
	1200	22.6	25.1
	1200	22.6	25.1
	1200	22.6	25.1
	1200	22.6	25.1
	1200	22.6	25.1
	1200	22.6	25.1
	1200	22.6	25.1
	1200	22.6	25.1
	1200	22.6	25.1
	1200	22.6	25.1
	1200	22.6	25.1
	1200	22.5	25.1
	1200	22.5	25.1
	1200	22.5	25.1
	1200	22.5	25
	1210	22.5	25
	1210	22.5	25
	1210	22.5	25
	1210	22.5	25
	1210	22.5	25
	1210	22.5	25
	1210	22.5	25.1
	1210	22.5	25.1
	1210	22.6	25.1
	1210	22.6	25.1
	1210	22.6	25.1
	1210	22.6	25.1
	1210	22.6	25.1
	1210	22.6	25.1
	1210	22.6	25.1
	1210	22.6	25.1
	1210	22.6	25.1
	1210	22.6	25.1
	1210	22.6	25.1
	1210	22.6	25.1
	1210	22.6	25.1
	1220	22.6	25.1
	1220	22.6	25.1
	1220	22.6	25.1
	1220	22.6	25.1
	1220	22.6	25.1
	1220	22.6	25.1
	1220	22.6	25.1
	1220	22.6	25.1
	1220	22.5	25.1
	1220	22.5	25.1
	1220	22.5	25.1
	1220	22.5	25.1
	1220	22.5	25.1
	1220	22.5	25
	1220	22.5	25
	1220	22.5	25
	1220	22.5	25
	1220	22.5	25
	1220	22.4	25
	1220	22.4	25
	1230	22.4	25
	1230	22.4	25
	1230	22.4	25
	1230	22.4	25
	1230	22.3	24.9
	1230	22.3	24.9
	1230	22.3	24.9
	1230	22.3	24.9
	1230	22.3	24.9
	1230	22.3	24.9
	1230	22.3	24.9
	1230	22.2	24.9
	1230	22.2	24.9
	1230	22.2	24.9
	1230	22.2	24.9
	1230	22.2	24.8
	1230	22.2	24.8
	1230	22.2	24.8
	1230	22.2	24.8
	1230	22.1	24.8
	1230	22.1	24.8
	1240	22.1	24.8
	1240	22.1	24.8
	1240	22.1	24.8
	1240	22.1	24.8
	1240	22.1	24.8
	1240	22.1	24.8
	1240	22.1	24.7
	1240	22.1	24.7
	1240	22.1	24.7
	1240	22	24.7
	1240	22	24.7
	1240	22	24.7
	1240	22	24.7
	1240	22	24.7
	1240	22	24.7
	1240	22	24.7
	1240	22	24.7
	1240	22	24.7
	1240	22	24.7
	1240	22	24.7
	1240	22	24.6
	1250	22	24.6
	1250	21.9	24.6
	1250	21.9	24.6
	1250	21.9	24.6
	1250	21.9	24.6
	1250	21.9	24.6
	1250	21.9	24.6
	1250	21.9	24.6
	1250	21.9	24.6
	1250	21.9	24.6
	1250	21.9	24.6
	1250	21.9	24.6
	1250	21.9	24.6
	1250	21.9	24.6
	1250	21.9	24.6
	1250	21.9	24.6
	1250	21.9	24.6
	1250	21.9	24.6
	1250	21.8	24.6
	1250	21.8	24.6
	1250	21.8	24.6
	1260	21.8	24.6
	1260	21.8	24.5
	1260	21.8	24.5
	1260	21.8	24.5
	1260	21.8	24.5
	1260	21.8	24.5
	1260	21.8	24.5
	1260	21.8	24.5
	1260	21.7	24.5
	1260	21.7	24.5
	1260	21.7	24.5
	1260	21.7	24.4
	1260	21.7	24.4
	1260	21.6	24.4
	1260	21.6	24.4
	1260	21.6	24.4
	1260	21.6	24.3
	1260	21.6	24.3
	1260	21.6	24.3
	1260	21.6	24.3
	1270	21.5	24.3
	1270	21.5	24.3
	1270	21.5	24.3
	1270	21.5	24.3
	1270	21.5	24.3
	1270	21.5	24.3
	1270	21.5	24.3
	1270	21.5	24.3
	1270	21.5	24.3
	1270	21.5	24.3
	1270	21.5	24.3
	1270	21.5	24.3
	1270	21.5	24.3
	1270	21.5	24.3
	1270	21.5	24.3
	1270	21.5	24.3
	1270	21.5	24.3
	1270	21.5	24.2
	1270	21.5	24.2
	1270	21.5	24.2
	1270	21.5	24.2
	1280	21.5	24.2
	1280	21.5	24.2
	1280	21.5	24.2
	1280	21.4	24.2
	1280	21.4	24.2
	1280	21.4	24.2
	1280	21.4	24.2
	1280	21.4	24.1
	1280	21.4	24.1
	1280	21.4	24.1
	1280	21.4	24.1
	1280	21.4	24.1
	1280	21.4	24.1
	1280	21.4	24.1
	1280	21.4	24.1
	1280	21.4	24.1
	1280	21.4	24.1
	1280	21.4	24.1
	1280	21.4	24.1
	1280	21.4	24.1
	1280	21.4	24.1
	1290	21.4	24.1
	1290	21.4	24
	1290	21.4	24
	1290	21.4	24
	1290	21.4	24
	1290	21.4	24
	1290	21.4	24
	1290	21.4	24
	1290	21.4	24
	1290	21.4	24
	1290	21.4	24
	1290	21.4	24
	1290	21.4	24
	1290	21.4	24
	1290	21.4	23.9
	1290	21.4	23.9
	1290	21.4	23.9
	1290	21.4	23.9
	1290	21.4	23.9
	1290	21.4	23.9
	1290	21.4	23.9
	1300	21.4	23.9
	1300	21.4	23.9
	1300	21.4	23.8
	1300	21.4	23.8
	1300	21.4	23.8
	1300	21.4	23.8
	1300	21.4	23.8
	1300	21.4	23.8
	1300	21.4	23.7
	1300	21.4	23.7
	1300	21.4	23.7
	1300	21.4	23.7
	1300	21.4	23.7
	1300	21.4	23.6
	1300	21.4	23.6
	1300	21.4	23.6
	1300	21.3	23.6
	1300	21.3	23.6
	1300	21.3	23.6
	1300	21.3	23.5
	1310	21.3	23.5
	1310	21.3	23.5
	1310	21.3	23.5
	1310	21.3	23.4
	1310	21.3	23.4
	1310	21.3	23.4
	1310	21.3	23.4
	1310	21.3	23.3
	1310	21.3	23.3
	1310	21.2	23.3
	1310	21.2	23.3
	1310	21.2	23.3
	1310	21.2	23.2
	1310	21.2	23.2
	1310	21.2	23.2
	1310	21.2	23.2
	1310	21.2	23.2
	1310	21.2	23.1
	1310	21.2	23.1
	1310	21.2	23.1
	1310	21.2	23.1
	1320	21.2	23
	1320	21.2	23
	1320	21.2	23
	1320	21.2	23
	1320	21.2	23
	1320	21.2	23
	1320	21.2	22.9
	1320	21.2	22.9
	1320	21.2	22.9
	1320	21.2	22.9
	1320	21.2	22.9
	1320	21.2	22.8
	1320	21.2	22.8
	1320	21.2	22.8
	1320	21.2	22.8
	1320	21.2	22.8
	1320	21.2	22.7
	1320	21.2	22.7
	1320	21.2	22.7
	1320	21.2	22.7
	1320	21.2	22.7
	1330	21.2	22.7
	1330	21.2	22.7
	1330	21.2	22.7
	1330	21.2	22.7
	1330	21.2	22.7
	1330	21.2	22.7
	1330	21.2	22.7
	1330	21.2	22.7
	1330	21.2	22.7
	1330	21.2	22.7
	1330	21.2	22.7
	1330	21.2	22.7
	1330	21.2	22.7
	1330	21.2	22.7
	1330	21.2	22.7
	1330	21.2	22.7
	1330	21.2	22.7
	1330	21.2	22.7
	1330	21.2	22.7
	1330	21.2	22.7
	1330	21.2	22.7
	1340	21.2	22.7
	1340	21.2	22.7
	1340	21.2	22.8
	1340	21.2	22.8
	1340	21.2	22.8
	1340	21.3	22.8
	1340	21.3	22.8
	1340	21.3	22.8
	1340	21.2	22.8
	1340	21.2	22.8
	1340	21.2	22.7
	1340	21.1	22.6
	1340	21.1	22.6
	1340	21	22.5
	1340	21	22.5
	1340	21	22.5
	1340	21	22.4
	1340	20.9	22.4
	1340	20.9	22.4
	1340	20.9	22.4
	1350	20.9	22.3
	1350	20.9	22.3
	1350	20.9	22.3
	1350	20.9	22.3
	1350	20.8	22.3
	1350	20.8	22.2
	1350	20.8	22.2
	1350	20.8	22.2
	1350	20.8	22.2
	1350	20.8	22.1
	1350	20.7	22.1
	1350	20.7	22.1
	1350	20.7	22
	1350	20.7	22
	1350	20.7	22
	1350	20.6	21.9
	1350	20.6	21.9
	1350	20.6	21.9
	1350	20.6	21.9
	1350	20.6	21.8
	1350	20.6	21.8
	1360	20.5	21.8
	1360	20.5	21.8
	1360	20.5	21.7
	1360	20.5	21.7
	1360	20.5	21.7
	1360	20.4	21.6
	1360	20.4	21.6
	1360	20.4	21.6
	1360	20.4	21.6
	1360	20.4	21.6
	1360	20.5	21.6
	1360	20.5	21.6
	1360	20.5	21.6
	1360	20.5	21.6
	1360	20.5	21.6
	1360	20.4	21.5
	1360	20.4	21.5
[truncated: 5,470 more rows]

## Sheet: Fig. 2f
Fig. 2f		HSAL			EDTA
	Fe3+	101.92	104.447	99.4681	139.39	145.318	131.69
	Ca2+	67.3442	71.5888	70.206	183.326	168.234	169.972

[truncated: 50 more sheets: Fig. 3b, Fig. 3c, Fig. 3d, Fig. 3e, Fig. 3f, Fig. 3g, Fig. 3i, Fig. 3j, Fig. 3k, Fig. 3l, Fig.4a, Fig.4b,c, Fig. 4d, Fig. 4f, Fig. 4g, Fig. 4h, Fig. 4i, Fig. 5b, Fig. 5c, Fig. 5d …]
